# Supplementary material for: Ethanol exposure drives colon location specific cell composition changes in a normal colon crypt 3D organoid model
Source: Sci Rep. 2021 Jan 11;11:432. doi: 10.1038/s41598-020-80240-1 (PMC7801615; doi:10.1038/s41598-020-80240-1)
Supplement: Supplementary file 2 — Supplementary Information. [file 41598_2020_80240_MOESM2_ESM.xlsx]

## Sheet: Sheet1
Category	ID	Name	Source	p-value	q-value FDR B&H	Hit Count in Query List	Hit Count in Genome	Hit in Query List
Drug	ctd:D003375	Coumestrol	CTD	1.026e-81	3.84e-77	296	1796	NUSAP1,KIF18A,ABAT,CENPW,H2AZ2,MRPL37,HJURP,SPC25,SKA2,RRM1,RRM2,EZH2,CEP128,RSU1,TRIM59,RSRC1,NPM3,FANCD2,ADK,RMI1,C9orf152,PARP1,H2BC4,CEP78,SVBP,MKI67,MLH1,FGFR1,CHD6,ALCAM,TACC3,ANAPC7,CDCA7L,FOXM1,MRE11,TICRR,GALNT10,GPX8,KNSTRN,CIP2A,SH3BGRL,GRAMD1A,GTSE1,TUBB,SHMT1,HAT1,BIRC5,MYO1B,NBEA,DEPDC1,STIL,SMC2,SKIL,ATAD2,AQP3,PAICS,THOC5,CARD8,CYFIP2,SPAG5,SPC24,SEPHS1,ATP2C1,FAM111A,SLC12A2,HAUS…
Drug	ctd:C029497	2,3-bis(3'-hydroxybenzyl)butyrolactone	CTD	1.042e-75	1.951e-71	206	961	NUSAP1,KIF18A,CENPW,H2AZ2,MRPL37,HJURP,SPC25,SKA2,RRM1,RRM2,EZH2,RSU1,TRIM59,RSRC1,FANCD2,RMI1,C9orf152,PARP1,H2BC4,CEP78,MKI67,MLH1,TACC3,CDCA7L,FOXM1,MRE11,TICRR,GALNT10,KNSTRN,SH3BGRL,GRAMD1A,GTSE1,TUBB,SHMT1,BIRC5,MYO1B,NBEA,DEPDC1,STIL,SMC2,ATAD2,AQP3,PAICS,SPAG5,SPC24,SEPHS1,ATP2C1,FAM111A,SLC12A2,HAUS1,MTCP1,MTHFD1,ASF1B,C1orf112,CENPI,TPX2,NINL,RACGAP1,GINS2,POLD3,GRHL3,CDCA5,PLK4,MYBL2,S…
Drug	ctd:C015559	trimellitic anhydride	CTD	3.316e-65	4.139e-61	279	1897	NUSAP1,KIF18A,ABCC4,ABCB7,CENPW,ASIC1,LAPTM4B,SPC25,SKA2,RRM1,RRM2,EZH2,TMEM205,ADARB1,CNTROB,ZRANB3,NPM3,FANCD2,ADK,ACSL4,PARP1,FBN2,ADSL,AP2B1,AHCY,MKI67,ALCAM,TACC3,CIAO2A,PPIH,FOXM1,MRE11,SET,FMOD,SLC25A5,KNSTRN,GTSE1,TUBB,SHMT1,APEX1,HAT1,BIRC5,NBEA,DEPDC1,MRPL45,STIL,SMC2,ATAD2,LGR5,PAICS,THOC5,GFM2,CYFIP2,SPAG5,SPC24,HAUS1,MTHFD1,ASF1B,CENPI,TPX2,NUP133,CCAR1,RACGAP1,GINS2,MTBP,ATIC,TAF5L,…
Drug	ctd:C500026	palbociclib	CTD	3.207e-64	3.001e-60	85	171	NUSAP1,HJURP,SPC25,RRM1,RRM2,EZH2,PARP1,NDC80,MKI67,FOXM1,KNSTRN,TUBB,BIRC5,STIL,SPC24,FAM111A,ASF1B,TPX2,RACGAP1,GINS2,PRR11,CDCA5,DEPDC1B,PBK,AURKA,NEK2,NCAPG,BUB1,PSRC1,KIF2C,UBE2C,PRC1,CCNA2,ZWINT,CCNB1,CCND2,CCNF,CCNB2,EXO1,CKAP2L,TMPO,CDK1,CDC20,TOP2A,CDK4,AURKB,CDKN3,PTTG1,CENPA,CENPE,CENPF,HMGB2,HMMR,POLA2,TTK,TYMS,ANLN,GPSM2,PIMREG,PLK1,KIF23,CDCA3,INCENP,PCLAF,DLGAP5,KIF4A,MELK,NCAPG2,K…
Drug	ctd:D008154	Lucanthone	CTD	1.473e-61	1.103e-57	91	212	NUSAP1,HJURP,SPC25,MND1,RRM2,EZH2,LIN9,H2BC4,NDC80,MKI67,FOXM1,GPX8,CIP2A,BIRC5,DEPDC1,ATAD2,AQP3,SPAG5,CENPI,TPX2,RACGAP1,PRR11,PLK4,DEPDC1B,MYBL2,PBK,CENPK,AURKA,NEK2,NCAPG,BRCA1,BUB1,BUB1B,KIF2C,NEMP1,PRC1,NCAPH,CIT,CCNA2,ZWINT,CCNB1,CCNB2,EXO1,CKAP2L,CDK1,CDC20,TOP2A,AURKB,CDKN3,CENPA,CENPE,CENPF,HMGB2,HMMR,TTK,ANLN,PLK1,KIF23,KIF20B,ESPL1,ERCC6L,PCLAF,DLGAP5,KIF4A,NUF2,ARHGAP11A,MELK,NCAPG2,…
Drug	ctd:D000069439	Dasatinib	CTD	4.988e-59	3.112e-55	129	478	EPHB4,NUSAP1,EPHX1,CENPW,ABL2,HJURP,MND1,RRM1,RRM2,EZH2,CEP128,FANCD2,NDC80,MKI67,ALDH1A1,TACC3,FOXM1,TICRR,KNSTRN,CIP2A,BIRC5,DEPDC1,ARMC9,STIL,SMC2,ATAD2,ASF1B,C1orf112,CENPI,TPX2,RACGAP1,GINS2,MTBP,PRR11,CLSPN,FYN,CDCA5,PLK4,DEPDC1B,MYBL2,MYH10,CENPN,PBK,BAX,CENPK,JMY,AURKA,NCAPG,BRCA1,BUB1,BUB1B,KIF2C,NEMP1,NCAPD3,TCF19,GAS2L3,MIS18A,PRC1,NCAPH,ZWINT,C18orf54,ORC1,DDIAS,THBS2,WDHD1,AIFM1,EXO1…
Drug	ctd:D001379	Azathioprine	CTD	7.995e-52	4.276e-48	140	641	NUSAP1,EPHX1,SPTLC3,KIF18A,ABCC4,H2AZ2,SPC25,MND1,RRM1,RRM2,EZH2,PPM1H,TUBA1B,NDC80,MKI67,TXNDC16,CDCA7L,FOXM1,DCDC2,SORBS2,HSDL2,GTSE1,TUBB,SHMT1,BIRC5,DEPDC1,STIL,SMC2,ATAD2,AQP3,SPAG5,PPP4R2,C1orf112,TPX2,RACGAP1,GINS2,POLD3,CDCA5,DEPDC1B,ALDH7A1,POGLUT3,PEG10,PBK,CENPK,MYO5C,GGH,AURKA,NEK2,NCAPG,BUB1,BUB1B,SEL1L3,PSRC1,KIF2C,TCF19,GAS2L3,MIS18A,UBE2C,GPX2,PRC1,NCAPH,CIT,GSTA1,CCNA2,ZWINT,CCNB…
Drug	ctd:D004791	Enzyme Inhibitors	CTD	3.204e-46	1.499e-42	227	1667	ABCB7,ACAT1,STRBP,ESD,MRPL37,MBNL1,MRPL10,ACTN1,RRM1,PPM1H,DNTTIP2,NPM3,ZNF512B,FANCD2,ADK,ACSL4,TUBA1B,PARP1,PEF1,ADSL,AHCY,MKI67,ALCAM,TACC3,USP48,AKR1B1,ANAPC7,FKBP3,SET,SETMAR,XRN2,SRSF3,TRMT112,CIP2A,GTSE1,TUBB,THUMPD1,APEX1,HAT1,CAMK1,SMC2,SHTN1,PAICS,DNAJC2,CCDC88A,ARRB2,BABAM1,THYN1,MTHFD1,PPP4R2,RTRAF,MRPS14,TPX2,CCAR1,CCT8,ZFR,ATOX1,G6PD,CPSF3,ATP5F1A,SNX2,XRCC6,SNX5,UIMC1,MYH10,SPTBN1,…
Drug	5027_DN	Etoposide [33419-42-0]; Down 200; 6.8uM; MCF7; HT_HG-U133A	Broad Institute CMAP Down	1.711e-36	7.118e-33	63	180	NUSAP1,KIF18A,HJURP,SPC25,NDC80,MKI67,TACC3,GTSE1,BIRC5,STIL,SPAG5,CENPI,TPX2,RACGAP1,AURKA,NCAPG,DBF4,BUB1,BUB1B,PSRC1,KIF2C,UBE2C,PRC1,NCAPH,CCNA2,CCNB1,CCNF,CDC27,TOP2A,AURKB,CDKN3,PTTG1,CENPA,CENPE,CENPF,HMGB2,HMMR,TTK,GPSM2,PIMREG,PLK1,KIF23,KIF20B,ESPL1,CDCA3,IFT140,NDE1,ERCC6L,KIAA0586,DLGAP5,ARHGAP11A,KIF15,KIF14,KIF11,DTNA,SMC4,LAMP1,ECT2,CDCA8,CEP55,KIF20A,LMNB1,NEIL3
Drug	ctd:C558013	NSC 689534	CTD	3.706e-36	1.388e-32	200	1570	NUSAP1,ABL2,H2AZ2,MAP2,ASIC1,LAPTM4B,MBNL1,HJURP,SPC25,SKA2,MND1,SCD5,RRM1,RRM2,PPM1H,TUBA1B,PARP1,MEX3A,FBN2,H2BC4,CEP78,NDC80,MKI67,TACC3,AKR1B1,SCARA3,CDCA7L,FOXM1,TICRR,TEAD2,ASRGL1,FN1,SCG5,GTSE1,NIPSNAP1,APBA2,SHMT1,BIRC5,DEPDC1,ARMC9,SKIL,ATAD2,LGR5,AQP3,CARD8,BEX3,MT1G,SEPHS1,MT2A,THYN1,TAF9B,MTHFD1,ASF1B,TPX2,RACGAP1,GINS2,SMARCD2,FKBP7,PDE5A,POLD3,FYN,G6PD,CPSF3,KDM1A,ALDH7A1,INTU,NMNAT…
Drug	ctd:D010126	Ozone	CTD	1.266e-34	4.308e-31	173	1273	NUSAP1,EPHX1,NET1,ESD,SPC25,STING1,RRM1,RRM2,FANCD2,NDC80,MKI67,FGF2,CC2D2A,TACC3,CCL24,GALNT10,FN1,CIP2A,APEX1,BIRC5,MYO1B,DEPDC1,STIL,SMC2,AQP3,SPAG5,SPC24,MT2A,ARRB2,ASF1B,RACGAP1,GINS2,CLSPN,CDCA5,PLK4,DEPDC1B,MYH10,SAAL1,CENPN,PBK,BAX,SLC28A3,SSRP1,CENPK,AURKA,RTKN2,NEK2,NCAPG,BRCA1,SYT11,DBF4,CSNK1G1,BUB1,BUB1B,GLUL,C4BPA,IL33,TCF19,GAS2L3,UBE2C,GPX2,OAT,ODC1,PRC1,NCAPH,GSTA1,CCNA2,CCNB1,GS…
Drug	ctd:C028474	1,4-bis(2-(3,5-dichloropyridyloxy))benzene	CTD	4.914e-34	1.533e-30	200	1625	NUSAP1,EPHX1,ABCC4,MAN1A1,ACACA,ACAT1,SPC25,SKA2,RRM1,RRM2,MDM2,TRIM59,NDC80,MKI67,ALDH1A1,AKR1B1,FOXM1,TICRR,DCDC2,FN1,KNSTRN,SH3BGRL,VASH1,BIRC5,DEPDC1,STIL,SMC2,SKIL,ATAD2,LGR5,SPAG5,MT2A,ASF1B,MOB1B,CENPI,TPX2,RACGAP1,GINS2,MTBP,ALDH4A1,PRR11,CLSPN,PLK4,DKK3,ALDH7A1,GLS2,CENPN,GAMT,ECHDC1,PBK,BAX,SLC28A3,NEDD1,CREG1,CENPK,NUP205,AURKA,NEK2,NCAPG,SMPDL3B,BRCA1,DBF4,GLO1,BUB1,BUB1B,GLUL,NID1,CR…
Drug	ctd:D008748	Methylcholanthrene	CTD	3.63e-33	1.045e-29	150	1033	NUSAP1,EPHX1,KIF18A,ABCC4,ACAT1,ASIC1,MBNL1,SLC6A19,SPC25,ETV5,RRM2,NPM3,MEP1B,ACSL4,PARP1,NDC80,MKI67,FGFR1,ATP6V1C2,ALCAM,PPIH,FOXM1,TPST1,SETMAR,FMOD,LAMTOR2,NELFCD,KNSTRN,GTSE1,SHMT1,APEX1,BIRC5,DEPDC1,ATAD2,SPAG5,SPC24,MT2A,DPH5,ASF1B,CENPI,TPX2,CEP70,CCT8,RACGAP1,SMARCE1,ATOX1,WDR61,CLSPN,FUT8,FYN,CDCA5,PLK4,DEPDC1B,ATP5F1A,WWOX,PBK,BAX,CENPK,AURKA,NEK2,BRCA1,ARL6IP1,BUB1,BUB1B,TMEM97,PSRC1…
Drug	ctd:D007840	Latex	CTD	8.989e-33	2.321e-29	61	191	NUSAP1,CENPW,MND1,RRM2,MKI67,FOXM1,GTSE1,VASH1,BIRC5,DEPDC1,SMC2,ATAD2,SPAG5,SPC24,CADPS,ASF1B,CENPI,PRR11,PLK4,DEPDC1B,NEDD1,AURKA,NCAPG,BUB1B,IL33,KIF2C,PRC1,NCAPH,CCNB1,CCNB2,EXO1,CKAP2L,CDK1,CDC20,TOP2A,AURKB,PTTG1,CENPE,CENPF,HMMR,TTK,TYMS,ANLN,KIF23,MOXD1,KIF18B,ESPL1,CDCA3,PCLAF,DLGAP5,KIF4A,CDCA2,KIF14,DIAPH3,KIFC1,KNL1,SMC4,ECT2,CEP55,KIF20A,FANCI
Drug	ctd:D019284	Thapsigargin	CTD	9.298e-33	2.321e-29	176	1354	NUSAP1,SPC25,ETV5,ACTN1,RRM1,RRM2,RMI1,PARP1,DGLUCY,H2BC4,MKI67,ALCAM,SCARA3,MRRF,FKBP3,CDCA7L,TICRR,TEAD2,SET,SRSF3,MRPS28,LEO1,SH3BGRL,NIPSNAP1,TUBB,BIRC5,MYO1B,NBEA,MRPL45,ATAD2,BLOC1S2,SPAG5,WDR19,MT2A,DPH5,MTHFD1,ASF1B,NUP133,GINS2,ZFR,EIF3I,CCDC171,PLK4,DEPDC1B,ATP5F1A,GPRC5B,MYH10,SPTBN1,TM7SF3,RSF1,BAX,BCAT2,GCDH,MCCC2,NDUFA4,CREG1,NDUFB6,NDUFS5,NUP205,RGL1,NCAPG,BRCA1,NFATC3,GLDC,GLO1,PR…
Drug	ctd:C014024	2,4,5,2',4',5'-hexachlorobiphenyl	CTD	3.583e-32	8.383e-29	209	1795	NUSAP1,EPHX1,SPTLC3,KIF18A,MAN1A1,HJURP,SPC25,RRM1,RRM2,MDM2,EZH2,CNTROB,TRIM59,FANCD2,PARP1,MEX3A,AHCY,MKI67,ATP6V1C2,ALCAM,ALDH1A1,TACC3,CDCA7L,FOXM1,TICRR,TEAD2,FN1,SCG5,KNSTRN,GTSE1,TUBB,BIRC5,MYO1B,ST6GAL1,DEPDC1,STIL,SMC2,CEP164,SPC24,MT1G,DPH5,CADPS,ASF1B,CENPI,TPX2,RACGAP1,OGDHL,PDE5A,ATM,PRR11,CLSPN,FAIM2,CDCA5,GPRC5B,MYBL2,UIMC1,INTU,NMNAT2,GLS2,WWOX,CENPN,DOCK11,TTLL5,PBK,BAX,CENPK,NUP…
Drug	ctd:D009151	Mustard Gas	CTD	8.93e-32	1.967e-28	173	1341	EPHB4,NUSAP1,HJURP,SPC25,MND1,RRM1,RRM2,MDM2,REEP2,FANCD2,ADK,PARP1,NDC80,FGF2,TACC3,PPIH,FKBP3,FOXM1,FRAS1,FN1,HACD3,GTSE1,HAT1,BIRC5,DEPDC1,STIL,PAICS,DNAJC2,SPC24,TPX2,RACGAP1,GINS2,ATM,PRR11,GRHL3,FUT8,FYN,CDCA5,G6PD,PLK4,DEPDC1B,GAMT,SPTBN1,PBK,BAX,NBN,SSRP1,ST13,AURKA,GJA3,NEK2,NCAPG,PRDX3,BUB1,NID1,TMEM97,C7,BEX2,IL33,PSRC1,KIF2C,NCAPD3,TTC28,YBX1,MIS18A,UBE2C,GPX2,OAT,ODC1,PRC1,COMMD3,CCN…
Drug	ctd:C029297	vinylidene chloride	CTD	1.969e-31	4.095e-28	183	1476	NUSAP1,EPHX1,KIF18A,ABAT,ABL2,MAP2,ACAT1,ESD,HJURP,SLC6A19,RRM1,RRM2,EZH2,MEP1B,TUBA1B,MKI67,FGFR1,ATP6V1C2,ALDH1A1,CEP126,TACC3,FOXM1,MRE11,ASRGL1,GPR65,FN1,KNSTRN,CIP2A,PIK3R3,TUBB,SESN3,SHMT1,BIRC5,NBEA,DEPDC1,CAMK1,SMC2,ATAD2,AQP3,CYFIP2,MSN,ARRB2,FAM111A,MTHFD1,CENPI,TPX2,NINL,RACGAP1,GINS2,ALDH4A1,CLSPN,FBXO21,CDCA5,PLK4,SOAT1,SNX5,PBK,BCAT2,GCDH,MCCC2,GCSH,CREG1,HPSE,CENPK,IKBIP,SLC39A8,ND…
Drug	3317_DN	Ciclopirox ethanolamine [41621-49-2]; Down 200; 15uM; MCF7; HT_HG-U133A	Broad Institute CMAP Down	5.148e-31	1.014e-27	58	183	NUSAP1,KIF18A,HJURP,ACSL4,NDC80,MKI67,GTSE1,BIRC5,SKIL,FAM111A,ATF7IP,TPX2,RACGAP1,CENPN,AURKA,NCAPG,BUB1,BUB1B,GMPR,PSRC1,KIF2C,UBE2C,PRC1,NCAPH,CCNA2,CCNB1,CCNF,CD44,TMPO,CDK1,CDC25B,CDC27,TOP2A,AURKB,CENPA,CENPE,CENPF,HMMR,CKS2,PIMREG,PLK1,KIF23,FAM210B,IL1R1,ESPL1,CDCA3,ERCC6L,KIAA0586,DLGAP5,ARHGAP11A,KIF14,PARPBP,KIF11,SMC4,LAMB1,CDCA8,KIF20A,BORA
Drug	ctd:C059765	amphotericin B, deoxycholate drug combination	CTD	9.64e-31	1.804e-27	83	381	NUSAP1,ACTN1,STING1,RRM2,TRIM59,NDC80,MKI67,TACC3,AKR1B1,FMOD,KNSTRN,TUBB,BIRC5,DEPDC1,STIL,SMC2,MSN,MT2A,FAM111A,TPX2,RACGAP1,CDCA5,PLK4,CENPN,AURKA,NCAPG,SMPDL3B,BRCA1,NUP210,BUB1,IL33,KIF2C,CACNB4,TCF19,UBE2C,PRC1,NCAPH,CCNA2,CCNB1,CCNF,TGFBI,THBS2,CCNB2,CD44,EXO1,CDK1,CDC20,TOP2A,AURKB,HELLS,HLA-DMA,CENPF,CTSC,HMGB2,CHEK1,TRIP13,CLU,ANLN,CRIPT,PLK1,MCOLN2,KIF23,TNC,INCENP,KIF4A,NUF2,MELK,TUBA…
Drug	5312_DN	Monobenzone [103-16-2]; Down 200; 20uM; MCF7; HT_HG-U133A	Broad Institute CMAP Down	3.609e-30	6.434e-27	58	189	NUSAP1,KIF18A,MBNL1,NDC80,TACC3,USP48,FN1,GTSE1,STIL,TPX2,RACGAP1,UHRF1BP1L,AURKA,NCAPG,FAM168A,ARL6IP1,BUB1,GMDS,PSRC1,NRCAM,UBE2C,CCNB1,CCNB2,CDK1,CDC27,TOP2A,AURKB,PTTG1,CENPA,CENPE,CENPF,CTSC,HMMR,TTK,CKS2,GPSM2,PIMREG,PLK1,KIF23,KIF20B,FAM210B,ESPL1,CDCA3,MDM1,DLGAP5,ARHGAP11A,SPDL1,KIF14,ANP32E,TMEM231,KIF11,RANGAP1,LAMB1,ECT2,KIF20A,LMNB1,CKAP2,EPB41L2
Drug	958_DN	resveratrol; Down 200; 10uM; MCF7; HT_HG-U133A_EA	Broad Institute CMAP Down	4.375e-30	7.445e-27	56	176	NUSAP1,KIF18A,HJURP,SPC25,NDC80,MKI67,TACC3,GTSE1,AQP3,C1orf112,CENPI,RACGAP1,BAX,MAGEF1,AURKA,NCAPG,BUB1,BUB1B,TACC1,PSRC1,UBE2C,CCNA2,CCNB1,MTMR4,SEC23IP,TMPO,CDK1,CDC27,PCBP2,TOP2A,ZMYM4,CENPA,CENPE,CENPF,RCC1,HMMR,TTK,PLEKHA5,PLK1,KIF23,KIF20B,ESPL1,CDCA3,ERCC6L,DLGAP5,ARHGAP11A,KIF15,KIF14,KIF11,KPNB1,PHTF2,CDCA8,LMNB1,EIF4A1,MPHOSPH9,CTDSPL
Drug	ctd:C009828	2,4,5,2',5'-pentachlorobiphenyl	CTD	5.59e-30	9.099e-27	177	1438	NUSAP1,SPTLC3,KIF18A,MAN1A1,HJURP,SPC25,RRM1,RRM2,MDM2,EZH2,CNTROB,TRIM59,FANCD2,PARP1,MEX3A,AHCY,MKI67,TACC3,CDCA7L,FOXM1,TICRR,TEAD2,FN1,KNSTRN,GTSE1,BIRC5,MYO1B,ST6GAL1,DEPDC1,STIL,SMC2,CEP164,SPC24,DPH5,ASF1B,CENPI,TPX2,RACGAP1,OGDHL,PDE5A,ATM,PRR11,CLSPN,FAIM2,CDCA5,GPRC5B,MYBL2,UIMC1,INTU,NMNAT2,WWOX,CENPN,DOCK11,TTLL5,PBK,BAX,CENPK,NUP205,AURKA,NEK2,BRD8,NCAPG,TMTC3,DBF4,SYNE2,BUB1,BUB1B,S…
Drug	ctd:C081766	2,4,4'-trichlorobiphenyl	CTD	1.148e-29	1.791e-26	174	1408	NUSAP1,SPTLC3,KIF18A,MAN1A1,HJURP,SPC25,RRM1,RRM2,MDM2,EZH2,CNTROB,TRIM59,FANCD2,MEX3A,AHCY,MKI67,TACC3,CDCA7L,FOXM1,TICRR,TEAD2,FN1,KNSTRN,GTSE1,BIRC5,MYO1B,ST6GAL1,DEPDC1,STIL,SMC2,CEP164,SPC24,DPH5,ASF1B,CENPI,TPX2,RACGAP1,OGDHL,PDE5A,ATM,PRR11,CLSPN,FAIM2,CDCA5,GPRC5B,MYBL2,UIMC1,INTU,NMNAT2,WWOX,CENPN,DOCK11,TTLL5,PBK,CENPK,NUP205,AURKA,NEK2,BRD8,NCAPG,TMTC3,DBF4,SYNE2,BUB1,BUB1B,SLC9A7,CPNE…
Drug	ctd:C009407	2,5,2',5'-tetrachlorobiphenyl	CTD	1.917e-29	2.871e-26	193	1662	NUSAP1,SPTLC3,KIF18A,MAN1A1,HJURP,SPC25,FUNDC1,RRM1,RRM2,MDM2,EZH2,CNTROB,TRIM59,FANCD2,PARP1,MEX3A,SALL2,AHCY,MKI67,TACC3,CDCA7L,FOXM1,TICRR,TEAD2,FN1,KNSTRN,GTSE1,BIRC5,MYO1B,ST6GAL1,DEPDC1,STIL,SMC2,AQP3,CEP164,SPC24,DPH5,ASF1B,CENPI,TPX2,RACGAP1,OGDHL,PDE5A,ATM,PRR11,CLSPN,SLC41A1,FAIM2,CDCA5,GPRC5B,MYBL2,SPATA7,UIMC1,INTU,NMNAT2,WWOX,CENPN,DOCK11,TTLL5,PBK,CENPK,NUP205,AURKA,NEK2,BRD8,NCAPG,…
Drug	ctd:D010894	Piroxicam	CTD	6.026e-28	8.676e-25	102	603	KIF18A,NET1,RRM2,EZH2,RSU1,NDC80,MKI67,FGF2,FOXM1,SRSF3,HAT1,BIRC5,COPS3,SMC2,ATAD2,CYFIP2,SPAG5,SEPHS1,MT2A,FAM111A,PPP4R2,RACGAP1,GINS2,SMARCE1,POLD3,SNRPA,FUT8,FYN,PLK4,SNX5,PBK,NAP1L1,GCSH,AURKA,NCAPG,GLA,NFATC3,DBF4,BUB1,BUB1B,KIF2C,NCAPD3,NUDT21,MIS18A,PRC1,NCAPH,CCNA2,ZWINT,CCNB1,SLC7A8,CYB5B,THBS2,CCNB2,CD44,TMPO,CDK1,CDKN3,CENPA,CENPE,CTSC,HMMR,TTK,HMGN3,HNRNPD,PHB,CKS2,NME7,USP1,CNN3,KI…
Drug	904_DN	5109870; Down 200; 25uM; MCF7; HT_HG-U133A_EA	Broad Institute CMAP Down	9.311e-28	1.291e-24	54	179	NUSAP1,KIF18A,MAN1A1,SPC25,SALL2,NDC80,MKI67,TACC3,GTSE1,FAM111A,ATF7IP,CENPI,TPX2,RACGAP1,BICD1,AURKA,NCAPG,BUB1,BUB1B,TACC1,PSRC1,KIF2C,UBE2C,SRGAP2,PRC1,NCAPH,CIT,CCNA2,CCNB1,CCNF,CDK1,CDC27,TOP2A,AURKB,CENPA,CENPE,CENPF,HMMR,TTK,GPSM2,PIMREG,PLK1,KIF23,ESPL1,CDCA3,KIAA0586,DLGAP5,KIF14,KIF11,CDCA8,KIF20A,NEIL3,CTDSPL,BORA
Drug	ctd:C029790	2,2',3',4,4',5-hexachlorobiphenyl	CTD	1.378e-27	1.842e-24	203	1855	NUSAP1,SPTLC3,KIF18A,MAN1A1,ACADSB,HJURP,SPC25,RRM1,RRM2,MDM2,EZH2,CNTROB,TRIM59,FANCD2,TUBA1B,MEX3A,SALL2,AHCY,MKI67,TACC3,CDCA7L,FOXM1,TICRR,TEAD2,FN1,DNAJC8,KNSTRN,SH3GL2,GTSE1,BIRC5,MYO1B,ST6GAL1,NBEA,DEPDC1,STIL,SMC2,AQP3,CEP164,SPC24,DPH5,FAM111A,ASF1B,CENPI,TPX2,RACGAP1,OGDHL,PDE5A,ATM,PRR11,CLSPN,FUT8,FAIM2,CDCA5,ATP5F1A,GPRC5B,MYBL2,UIMC1,INTU,NMNAT2,WWOX,CENPN,DOCK11,TTLL5,PBK,CENPK,NUP…
Drug	ctd:D005472	Fluorouracil	CTD	1.658e-27	2.141e-24	166	1364	EPHX1,MAN1A1,DRAM1,MAP2,MBNL1,RRM1,RRM2,MDM2,NPM3,PARP1,CDC40,MKI67,MLH1,FGF2,ALCAM,ALDH1A1,SET,FMOD,FN1,TRIAP1,PROCR,TUBB,APBA2,RNF34,APEX1,BIRC5,PAICS,CYFIP2,SPAG5,SEPHS1,ENAH,GINS2,SMO,TAF5L,WDR61,GRHL3,FYN,CDCA5,XRCC6,SOAT1,MYBL2,GAMT,PEG10,SDCCAG8,BAX,SRP9,NBN,MCCC2,GCSH,IKBIP,INKA2,AURKA,NEK2,NCAPG,GLA,BRCA1,DBF4,NFIC,BUB1,BUB1B,BTG3,CBX1,MMS19,APOBEC3C,METAP2,PSRC1,KIF2C,NPM1,TCF19,YBX1,UB…
Drug	ctd:C057693	troglitazone	CTD	2.222e-27	2.773e-24	163	1329	NUSAP1,ABCC4,ABAT,ACAT1,SHISA5,BFAR,ACTN1,RRM1,RRM2,EZH2,ADARB1,FANCD2,ACSL4,PARP1,MKI67,FGF2,ALDH1A1,PPIH,CDCA7L,FOXM1,FN1,HSDL2,GTSE1,SESN3,HAT1,BIRC5,STIL,SMC2,AQP3,PAICS,SPAG5,MSN,GBA3,MT2A,TPX2,GINS2,POLD3,SNRPA,CDCA5,PLK4,ALDH7A1,SOAT1,MYBL2,PEG10,PBK,BAX,BCAT2,GCSH,SEPTIN6,NEK2,BRD8,NCAPG,BRCA1,GLO1,BUB1,BUB1B,GLUL,CBX1,TMEM97,CREB3L3,IL33,GOT1,KIF2C,NPM1,NUDT21,UBE2C,GPX2,OAT,ODC1,RUNX2,N…
Drug	622_DN	resveratrol; Down 200; 50uM; MCF7; HG-U133A	Broad Institute CMAP Down	3.037e-27	3.668e-24	55	190	NUSAP1,EZH2,PPM1H,ZNF512B,MKI67,TACC3,GTSE1,TPX2,RACGAP1,ATOX1,PHTF1,SPTBN1,NUP205,AURKA,FAM168A,DBF4,SUPT6H,BUB1,BUB1B,PSRC1,UBE2C,PRC1,CCNA2,CCNB1,CCNF,MTMR4,SEC23IP,CDK1,PCBP2,TOP2A,CENPA,CENPE,CENPF,RCC1,CHEK1,HMMR,TTK,HNRNPD,CKS2,GPSM2,PIMREG,PLK1,KIF20B,EIF5B,ESPL1,DLGAP5,ITGAE,MELK,KIF14,KIF11,RANGAP1,PHTF2,CDCA8,KIF20A,DCTN4
Drug	ctd:C044887	beta-methylcholine	CTD	5.931e-27	6.939e-24	187	1657	EPHB4,RIDA,ACACA,MAP2,ASIC1,CWC27,HJURP,SPC25,MRPL10,ETV5,BFAR,EXTL2,MND1,EZH2,ADARB1,ME2,RSRC1,ADK,RMI1,NDC80,FKBP3,CRTAP,FRAS1,SETMAR,VASH1,TUBB,HAT1,BIRC5,COPG2,ATAD2,PAICS,THOC5,CYFIP2,BEX3,MT2A,DPH5,HAUS1,CDC26,MTIF2,NUP133,ZFR,ATM,SLC41A1,SNRPA,FYN,PLK4,MUTYH,SNX2,PHTF1,SNX5,NMNAT2,MYH10,MSRB1,TM7SF3,PBK,NAP1L1,SRP9,NCBP1,GGH,AURKA,NCAPG,BRCA1,SYT11,SYNE2,CSNK1G1,BUB1,CBX1,GMDS,TCEAL8,ASCC3…
Drug	ctd:C410127	PCB 180	CTD	1.112e-26	1.261e-23	186	1652	NUSAP1,SPTLC3,KIF18A,MAN1A1,HJURP,SPC25,ACTN1,RRM1,RRM2,MDM2,EZH2,CNTROB,TRIM59,FANCD2,MEX3A,SALL2,AHCY,MKI67,TACC3,CDCA7L,FOXM1,TICRR,TEAD2,FN1,SCG5,KNSTRN,GTSE1,BIRC5,MYO1B,ST6GAL1,DEPDC1,STIL,SMC2,CEP164,SPC24,DPH5,FAM111A,ASF1B,CENPI,TPX2,RACGAP1,OGDHL,PDE5A,ATM,PRR11,CLSPN,SLC41A1,FAIM2,CDCA5,GPRC5B,MYBL2,UIMC1,INTU,NMNAT2,WWOX,CENPN,DOCK11,TTLL5,PBK,BAX,CENPK,NUP205,AURKA,NEK2,BRD8,NCAPG,BR…
Drug	ctd:D020122	tert-Butylhydroperoxide	CTD	1.693e-26	1.864e-23	197	1808	EPHB2,EPHB4,NUSAP1,EPHX1,H2AZ2,SHISA5,ETV5,FUNDC1,ACTN1,RRM1,MDM2,EZH2,TMEM205,FAM13B,MEP1B,TUBA1B,PARP1,NDC80,IFITM3,MLH1,ALDH1A1,FOXM1,SRSF3,FN1,NELFCD,TRIAP1,SCG5,PIK3R3,SHMT1,BIRC5,ATAD2,LGR5,SPAG5,MSN,MT1G,SEPHS1,MT2A,FAM111A,BABAM1,ASF1B,CFAP20,MRPL48,MRPS14,GINS2,ALDH4A1,G6PD,ALDH7A1,SOAT1,GPRC5B,MBTPS1,MSRB1,MYO5A,PEG10,SPTBN1,NAP1L1,BAX,MYO5C,BICD1,NUP205,AURKA,KANK1,GLA,ARL6IP1,COPS8,GL…
Drug	3241_DN	Etoposide [33419-42-0]; Down 200; 6.8uM; MCF7; HT_HG-U133A	Broad Institute CMAP Down	4.67e-26	4.995e-23	53	185	NUSAP1,KIF18A,HJURP,BAP1,NDC80,MKI67,TACC3,GTSE1,BIRC5,CENPI,TPX2,AURKA,NCAPG,BUB1,BUB1B,DAGLA,PSRC1,KIF2C,UBE2C,PRC1,CCNA2,CCNB1,TMPO,CDK1,PCM1,AURKB,CDKN3,CENPA,CENPE,CENPF,HMMR,GPSM2,PIMREG,PLK1,KIF23,ESPL1,CDCA3,NDE1,DLGAP5,KIF14,KIF2A,TESC,WDR62,KIF11,DTNA,CDCA8,LDHB,CEP55,KIF20A,LMNB1,NEIL3,LYZ,CTDSPL
Drug	5000_DN	Amethopterin (R,S) [59-05-2]; Down 200; 8.8uM; MCF7; HT_HG-U133A	Broad Institute CMAP Down	4.902e-25	5.098e-22	52	186	NUSAP1,KIF18A,MBNL1,HJURP,NDC80,MKI67,TACC3,GTSE1,STIL,CENPI,TPX2,AURKA,NCAPG,DBF4,BUB1,BUB1B,PSRC1,UBE2C,SRGAP2,PRC1,CCNB1,CCNF,TMPO,CDC27,TOP2A,ZMYM3,CENPA,CENPE,CENPF,HMMR,TTK,GPSM2,PIMREG,PLK1,KIF23,CEP85,FAM210B,ESPL1,CDCA3,DLGAP5,ARHGAP11A,SPDL1,KIF14,KIF11,ECT2,CDCA8,KIF20A,LMNB1,MPHOSPH9,CKAP2,QRSL1,BORA
Drug	ctd:D014747	Vinblastine	CTD	1.391e-24	1.408e-21	61	261	NUSAP1,RRM2,TUBA1B,PARP1,NDC80,FN1,GTSE1,TUBB,SHTN1,RACGAP1,WDR61,DKK3,NBN,CREG1,KANK1,NCAPG,BUB1,TMEM97,APOBEC3C,ODC1,PRC1,NCAPH,ZWINT,CCNB1,GTF3A,CCNB2,CD44,TMPO,CDK1,HADH,TOP2A,AURKB,CDKN3,PTTG1,CENPA,HMGB1,HMGB2,HMMR,TTK,HMGN3,GGCT,CRIPT,GPSM2,DSCC1,KIF23,GNPTAB,ID2,KIF4A,MELK,KIF15,KIF11,KPNA2,SNRNP25,RFC5,CDCA8,KIF20A,SFXN1,ABLIM1,LMNB1,CKAP2,MAD2L1
Drug	ctd:D004317	Doxorubicin	CTD	1.397e-23	1.376e-20	187	1768	NUSAP1,EPHX1,DRAM1,ETV5,BFAR,ACTN1,RRM2,MDM2,EZH2,MEP1B,FANCD2,PARP1,H2BC4,NDC80,AHCY,MKI67,MLH1,ALDH1A1,FMOD,FN1,SLC25A5,HSDL2,PROCR,GTSE1,TUBB,BIRC5,APOB,AQP3,MT1G,MT2A,NOX1,CCAR1,RACGAP1,ALDH4A1,ATM,WDR61,G6PD,DKK3,ATP5F1A,XRCC6,ALDH7A1,GAMT,TM7SF3,BAX,NBN,BCAT2,GCDH,MCCC2,NDUFA4,CREG1,HPSE,JMY,NDUFV1,SEPTIN6,AURKA,RGL1,KANK1,NCAPG,BRCA1,NFATC3,GLDC,GLO1,PRDX3,BUB1B,BTG3,TMEM97,APOBEC3C,NONO,M…
Drug	ctd:D020111	Chlorodiphenyl (54% Chlorine)	CTD	8.533e-22	8.191e-19	176	1677	NUSAP1,EPHX1,MAN1A1,H2AZ2,ACADSB,MAP2,CWC27,STRBP,PAIP2,MBNL1,FUNDC1,RRM1,ME2,RSU1,PARP1,TMEM147,ALCAM,ALDH1A1,TACC3,CDCA7L,SET,XRN2,SRSF3,LAMTOR2,MRPS28,HACD3,DNAJC8,CFAP36,APEX1,HAT1,MYO1B,COPG2,APOB,COPS3,PAICS,CARD8,CYFIP2,MTCP1,CDC26,MTIF2,PPP4R2,B9D1,CCAR1,CCT8,RACGAP1,MTBP,SMARCE1,FUT8,G6PD,PLK4,SNX2,XRCC6,SNX5,UIMC1,ECHDC1,SPTBN1,RSF1,NAP1L1,BAX,NBN,RDM1,GCSH,NEDD1,RNF115,NDUFS5,BLMH,KANK…
Drug	ctd:C016104	sodium bichromate	CTD	1.42e-21	1.329e-18	171	1615	EPHB2,EPHX1,RIDA,ABCC4,ABAT,MAN1A1,DRAM1,ACADSB,ETV5,RRM1,RRM2,MDM2,EZH2,DNTTIP2,ADK,PARP1,NSA2,MKI67,MLH1,FGFR1,ALDH1A1,CCL24,AKR1B1,FN1,HACD3,PROCR,ANXA6,GTSE1,NIPSNAP1,OLFM4,SHMT1,APEX1,MYO1B,APOB,CAMK1,SHTN1,AQP3,MT2A,FAM111A,ASF1B,CDC26,CCT8,CLSPN,SNRPA,FAIM2,PLK4,MYBL2,GLS2,MYO5A,VWA8,BAX,MCCC2,BICD1,NUP205,BLMH,SMPDL3B,BRCA1,ARL6IP1,GLUL,MTMR2,C1QBP,BTG3,TMEM97,TACC1,IL33,PSRC1,CA1,NPM1,CA…
Drug	7389_DN	0173570-0000 [211245-44-2]; Down 200; 10uM; PC3; HT_HG-U133A	Broad Institute CMAP Down	4.701e-21	4.292e-18	47	183	MAN1A1,HJURP,SPC25,ACTN1,NDC80,MKI67,FGF2,SCARA3,SKIL,TPX2,FYN,AURKA,DBF4,BUB1,METAP2,PSRC1,KIF2C,PRC1,TNFRSF11B,CCNA2,CCNB1,TGFBI,CCNB2,CDC25B,CENPA,CENPE,CENPF,RCC1,HMMR,CKS2,GPSM2,PIMREG,PLK1,KIF23,CEP85,CENPO,KIF20B,VCAN,CDCA3,MDM1,DLGAP5,VPS35L,KIF14,KIF11,PHTF2,CDCA8,KIF20A
Drug	ctd:C063002	2,3-dimethoxy-1,4-naphthoquinone	CTD	5.015e-21	4.47e-18	43	153	NUSAP1,EPHX1,PPIH,AKR1B1,FN1,BIRC5,SPAG5,TPX2,RACGAP1,SNRPA,PBK,AURKA,NEK2,NCAPG,GLA,BUB1B,KIF2C,UBE2C,CCNA2,ZWINT,CCNB2,TSPAN7,CDC20,ZW10,CDC25B,CDKN3,PTTG1,HIF1A,HMGN2,TRIP13,TYMS,CKS2,CLU,PLK1,KIF23,PON2,KIF20B,TUBA1A,KIF22,NUP107,SMC4,RECQL,MAD2L1
Drug	5023_DN	Ciclopirox ethanolamine [41621-49-2]; Down 200; 15uM; MCF7; HT_HG-U133A	Broad Institute CMAP Down	1.248e-20	1.086e-17	47	187	KIF18A,HJURP,NDC80,MKI67,GTSE1,ARMC9,ATF7IP,AURKA,NCAPG,DBF4,BUB1,BUB1B,PSRC1,KIF2C,TTC28,UBE2C,PRC1,CIT,CCNB1,CCNF,TOP2A,AURKB,CENPA,CENPE,CENPF,HMMR,TTK,CKS2,GPSM2,PIMREG,PLK1,KIF23,IFT22,FAM210B,ESPL1,CDCA3,NDE1,ERCC6L,KIAA0586,DLGAP5,ARHGAP11A,SPDL1,KIF14,RANGAP1,CDCA8,KIF20A,BORA
Drug	CID000004122	nocodazole	Stitch	1.364e-20	1.16e-17	78	478	MAP2,MDM2,FBN2,NDC80,TPST1,FN1,TUBB,SMC2,BLOC1S2,HAUS1,MOB1B,CCAR1,RACGAP1,MBTPS1,MYH10,MYO5A,SDCCAG8,CENPK,MYO5C,AURKA,NEK2,BUB1,BUB1B,KIF2C,NPM1,NCAPD3,EML4,TERF1,CCNA2,ZWINT,CCNB1,RHOQ,GLMN,SEC22C,CCNB2,CDK1,CDC20,ZW10,BUB3,CDC27,PCM1,CDK4,AURKB,PCNT,PTTG1,CENPC,CHEK1,TTK,PHB,UBB,PLK1,KIF23,DIXDC1,ESPL1,CEP57,INCENP,NDE1,DLGAP5,NUF2,NEK9,TUBA1A,KIF11,RAD21,RANGAP1,RBBP7,RANBP9,CENPU,LAMP1,STMN…
Drug	ctd:C058305	phenethyl isothiocyanate	CTD	2.97e-20	2.471e-17	70	401	EPHX1,NET1,MAP2,SKA2,MND1,FANCD2,PARP1,MKI67,PPIH,FOXM1,GTSE1,SEPHS1,SLC12A2,C1orf112,CENPI,GINS2,SMARCE1,CLSPN,PLK4,MYBL2,PBK,BAX,GGH,AURKA,RTKN2,NCAPG,BUB1B,TMEM97,ODC1,NCAPH,CCNA2,CCNB1,CCNF,CYB5B,TMPO,CDK1,CDC20,PCM1,AURKB,HELLS,CDKN3,CENPC,CENPF,POLA2,TRIP13,SERPINI1,CLU,PLK1,KIF23,ANAPC15,RAB15,KIF18B,ESPL1,PROS1,CDCA3,ERCC6L,PCLAF,MATR3,PSMC3,ARHGAP11A,NEK9,NCAPG2,BTG2,TUBA1A,KIF20A,LIG1,L…
Drug	ctd:D011285	Pregnenolone Carbonitrile	CTD	6.26e-20	5.094e-17	159	1506	NUSAP1,EPHX1,STX2,ABAT,MAN1A1,ACACA,ACAT1,SPC25,MDM2,TMEM205,ADARB1,SLC18B1,NPM3,PCNX2,ACSL4,AHCY,MKI67,CC2D2A,ALDH1A1,TACC3,FOXM1,DCDC2,FN1,PIK3R3,TUBB,APEX1,BIRC5,SKIL,PAICS,SPC24,MT2A,MTHFD1,ASF1B,MRPS14,TPX2,GINS2,MTBP,PDE5A,ALDH4A1,SLC41A1,FBXO21,INTU,GLS2,GAMT,PBK,NAP1L1,BAX,BCAT2,CREG1,NEK2,KANK1,NCAPG,BRCA1,NFIC,NUP210,SEL1L3,GLUL,MMS19,IL33,PSRC1,GOT1,KIF2C,CACNA1D,CACNB4,TCF19,GAS2L3,UB…
Drug	ctd:D010416	Pentachlorophenol	CTD	1.99e-19	1.585e-16	158	1510	EPHX1,ABCC4,ACAT1,CWC27,SHISA5,ESD,LAPTM4B,SLC6A19,STING1,SCD5,RRM1,MDM2,EZH2,NPM3,PARP1,IFITM3,SVBP,AHCY,ALDH1A1,TACC3,CRTAP,SET,SRSF3,LEO1,SLC25A5,HSDL2,HACD3,DNAJC8,SH3BGRL,TUBB,MRPL45,SMC2,LGR5,PAICS,DNAJC2,DPH5,FAM111A,GINS2,ATIC,POLD3,ATP5F1A,SNX2,KDM1A,TM7SF3,NAP1L1,STOX1,CREG1,NDUFB6,RNF115,NDUFS5,BLMH,AURKA,NEK2,CBX1,ASCC3,METAP2,TBCEL,KIF2C,CAMLG,NFS1,CIT,COMMD3,ZWINT,CCNB1,GSTM3,SLC7A8…
Drug	ctd:D048789	Phytoestrogens	CTD	2.279e-19	1.778e-16	28	67	NUSAP1,SPC25,RRM2,MKI67,FOXM1,BIRC5,ATAD2,SPC24,MYBL2,PBK,CENPK,BUB1B,KIF2C,TCF19,NCAPH,CCNA2,CDK1,TOP2A,AURKB,TTK,TYMS,ANLN,ESPL1,DLGAP5,NUF2,KIF15,CENPU,SHCBP1
Drug	ctd:C496197	trans-10,cis-12-conjugated linoleic acid	CTD	2.663e-19	2.034e-16	44	176	RRM2,EZH2,NDC80,MKI67,GTSE1,SESN3,BIRC5,HAUS1,TPX2,GINS2,POLD3,PLK4,MYBL2,PBK,BAX,NEK2,NCAPG,BUB1B,CREB3L3,KIF2C,PRC1,TGFBI,CDK1,CDC25B,TOP2A,CDK4,CDKN3,CENPA,CENPE,CENPF,HMGB2,POLA2,TTK,ANLN,UCP2,PLK1,NCAPG2,KIF15,KIF11,SMC4,RECQL,RFC3,RFC5,NEIL3
Drug	ctd:D016685	Mitomycin	CTD	4.366e-19	3.269e-16	69	410	NUSAP1,EPHX1,SPC25,MDM2,FANCD2,PARP1,FGF2,ALCAM,TRIAP1,SCG5,APEX1,BIRC5,BLOC1S2,TPX2,FYN,DKK3,PBK,BAX,INKA2,AURKA,KANK1,BRCA1,ARL6IP1,DBF4,BTG3,TMEM97,APOBEC3C,PRC1,COMMD3,CCNB1,GSTM4,CCNG1,TGFBI,DDIAS,TGDS,CKAP2L,KYAT3,CDK1,CDC20,CENPF,ADGRG1,CHEK1,TYMS,CKS2,GPSM2,DNAJB5,PLK1,KIF23,EIF5B,CEP57,MLEC,INCENP,ZNF232,BTG2,COCH,RB1,RBBP7,L1CAM,RFC1,RFC3,KIF20A,LIG1,ABLIM1,FANCI,ELK3,BSCL2,CKAP2,TMEM19…
Drug	ctd:D014415	Tunicamycin	CTD	7.797e-19	5.724e-16	161	1574	EPHB2,NUSAP1,ABCB7,MAN1A1,ACACA,ACAT1,SPC25,ETV5,RRM2,TMEM205,TUBA1B,RMI1,DGLUCY,MKI67,MLH1,TACC3,MRRF,CDCA7L,FOXM1,TICRR,TEAD2,SETMAR,SRSF3,MRPS28,LEO1,SH3BGRL,ANXA6,GTSE1,NIPSNAP1,TUBB,MRPL45,BLOC1S2,SPAG5,ZC3H7A,MT2A,DPH5,MTHFD1,ASF1B,CCAR1,GINS2,CCDC171,FAIM2,DEPDC1B,ALDH7A1,MYH10,SDCCAG8,BAX,GCDH,MCCC2,NDUFA4,NDUFB6,NDUFS5,GGH,AURKA,NCAPG,GLA,BRCA1,GLDC,PRDX3,CSNK1G1,BUB1,BUB1B,C1QBP,TMEM97,…
Drug	ctd:C006703	benzo(b)fluoranthene	CTD	1.478e-18	1.064e-15	158	1542	NUSAP1,EPHX1,ACACA,SPC25,RRM1,RRM2,MDM2,REEP2,TRIM59,ZNF512B,TUBA1B,PARP1,H2BC4,CDC40,AHCY,MKI67,CHD6,ALDH1A1,TACC3,AKR1B1,LEO1,DNAJC8,PROCR,KNSTRN,PIK3R3,VASH1,TUBB,BIRC5,SMC2,LGR5,BLOC1S2,CEP164,SPAG5,ZC3H7A,NOX1,FAM111A,THYN1,MTHFD1,ASF1B,TPX2,RACGAP1,CDCA5,G6PD,DEPDC1B,VWA8,SPTBN1,TM7SF3,PBK,BAX,THSD1,CREG1,CENPK,INKA2,AURKA,GLDC,GLO1,SYNE2,C7,ASCC3,BEX2,PSRC1,NPHP1,NCAPD3,TCF19,NRCAM,UBE2C,P…
Drug	2865_DN	Resveratrol [501-36-0]; Down 200; 17.6uM; MCF7; HT_HG-U133A	Broad Institute CMAP Down	1.605e-18	1.134e-15	45	192	EPHB4,ZNF512B,NDC80,MKI67,GTSE1,PDZRN3,BICD1,AURKA,SUPT6H,BUB1,MTMR2,PSRC1,TTC28,CCNB1,PHF3,CDC27,CENPA,CENPE,CENPF,RCC1,CHEK1,HMMR,GPSM2,PIMREG,PLK1,IFT22,ARL15,EIF5B,ESPL1,TANC2,DLGAP5,SPDL1,KIF14,ALDH5A1,RB1,DTNA,PHTF2,LAMB1,ECT2,KIF20A,LMNB1,EIF4A1,GSTCD,MPHOSPH9,LYN
Drug	ctd:D010882	Piperonyl Butoxide	CTD	2.459e-18	1.705e-15	69	423	EPHX1,ABCC4,SPC25,RRM2,MDM2,ALDH1A1,FN1,VPS50,TUBB,APEX1,SLC26A9,SPC24,MT2A,ARRB2,RACGAP1,SMO,G6PD,NMNAT2,GLS2,NAP1L1,BAX,GLUL,NPM1,NCAPD3,GPX2,OAT,ODC1,COMMD3,ZWINT,CCNB1,GSTM3,GSTM4,CCNG1,CDK1,CDC20,TOP2A,CDK4,AURKB,PCNT,CDKN3,PTTG1,CCT3,HMGB2,TYMS,UBE2E2,UGT2B17,PLEKHA5,IDE,XRCC5,ATF2,DIXDC1,MAP2K6,MLEC,INCENP,PCLAF,PSMA4,PSMB4,PSMB7,PSMC3,PSMC5,PSMD2,CMTM6,BTG2,HIBCH,DNMT1,RANGAP1,RB1,STMN1,S…
Drug	ctd:D018120	Finasteride	CTD	4.95e-18	3.369e-15	116	989	EPHX1,ACAT1,STRBP,MRPL37,RRM2,SLC18B1,AMZ2,SPG21,PEF1,ADSL,IFITM3,FGF2,FKBP3,TMEM126A,SET,HSDL2,HACD3,CFAP36,VASH1,HAT1,MRPL45,PAICS,TRUB2,SEPHS1,MTIF2,MRPL48,MRPS14,CCT8,SMARCE1,POLD3,WDR61,CPSF3,VWA8,NAP1L1,BAX,NBN,CREG1,NFU1,ST13,BLMH,ARL6IP1,NFIC,SYNE2,TMEM97,CREB3L3,UBFD1,NPHP1,RBM45,COMMD3,ZWINT,GSTM4,MRPL39,CCNG1,CCT6A,ATG3,PHF3,TMPO,HEXB,HIF1A,CCT3,CFL2,CBX3,HMGB2,PLA2G15,HMGN3,HNRNPH2,PH…
Drug	3214_DN	Amethopterin (R,S) [59-05-2]; Down 200; 8.8uM; MCF7; HT_HG-U133A	Broad Institute CMAP Down	5.089e-18	3.402e-15	44	189	SPC25,NDC80,MKI67,TACC3,GTSE1,BIRC5,TPX2,AURKA,DBF4,CSNK1G1,BUB1,DAGLA,PSRC1,KIF2C,EML4,UBE2C,CCNA2,CCNB1,CCNF,TMPO,CDK1,TOP2A,CDKN3,CENPA,CENPE,CENPF,RCC1,HMMR,CKS2,GPSM2,ATXN10,PLK1,KIF23,FAM210B,ESPL1,INCENP,DLGAP5,SPDL1,KIF14,KIF11,AAGAB,CDCA8,KIF20A,EIF4A1
Drug	ctd:C045463	leflunomide	CTD	6.637e-18	4.359e-15	103	827	NUSAP1,UBE4B,ACAT1,RRM2,AMZ2,PEF1,AHCY,FGF2,HSDL2,HACD3,ANXA6,GTSE1,TUBB,ARMC9,CYFIP2,SPC24,SEPHS1,PPP4R2,FBXO21,PHTF1,MYH10,GLS2,UHRF1BP1L,VWA8,GCDH,NEK2,ARL6IP1,CPNE1,IL33,PSRC1,UBFD1,EML4,UBE2C,CASP1,OAT,ODC1,PRC1,NCAPH,TNFRSF11B,ZWINT,CCNB1,CCNF,GTF3A,CCNB2,CYP2U1,CDK1,CDC20,TOP2A,PTTG1,HMGB2,HMGN1,HMGN2,CHEK1,PGD,PHB,CKS2,LPXN,PKP2,NME7,PLK1,METTL7A,CNN3,HSP90AB1,MRPL50,SUMF2,IDE,TTC23,IL1R1…
Drug	ctd:D024483	Vitamin K 3	CTD	8.715e-18	5.625e-15	135	1250	EPHX1,ABCB7,NET1,ASIC1,RRM1,MDM2,EZH2,ADK,PARP1,H2BC4,NDC80,ALDH1A1,FOXM1,LAMTOR2,LEO1,SLC25A5,FLVCR1,APEX1,BIRC5,SKIL,LGR5,PAICS,SPAG5,MT1G,MT2A,NOX1,FAM111A,MTHFD1,CFAP20,TPX2,OGDHL,SMO,ATIC,ATOX1,FUT8,FBXO21,CDCA5,GPRC5B,WWOX,BAX,MAGEF1,METAP1,RGL1,KANK1,BRD8,NCAPG,GLDC,BUB1,C1QBP,TACC1,MCF2L,KIF2C,UBE2C,GPX2,OAT,SRGAP2,ODC1,NFS1,NCAPH,HIBADH,TNFRSF11B,GSTA1,CCNA2,ZWINT,CCNG1,CCNB2,CD44,TM7SF2…
Drug	ctd:D004026	Dieldrin	CTD	1.484e-17	9.417e-15	132	1217	EPHX1,STX2,ABCC4,NET1,BFAR,ACTN1,RRM2,MDM2,EZH2,ADARB1,LIN9,ACSL4,PARP1,ADSL,NDC80,MKI67,FGF2,TXNDC16,FGFR1,TACC3,ANAPC7,TYW3,RNF34,BIRC5,ST6GAL1,APOB,CEP164,SPAG5,BEX3,ZC3H7A,ARRB2,HAUS1,CDC26,CEP70,NUP133,RACGAP1,ATM,FYN,FAIM2,G6PD,PLK4,ATP5F1A,ALDH7A1,WWOX,PBK,NAP1L1,BAX,NFU1,NEDD8,AURKA,BRCA1,C1QBP,BTG3,METAP2,UBFD1,NPM1,TCF19,UBE2C,ODC1,PRC1,HIBADH,CIT,CCNB1,GSTM3,CCNF,SLC7A8,GSTM4,WDHD1,AIF…
Drug	ctd:D014241	Trichloroethylene	CTD	1.788e-17	1.115e-14	178	1875	NUSAP1,ABCC4,STRBP,SPC25,MDM2,RSRC1,ZNF512B,FBN2,CDC40,NSA2,AHCY,MKI67,ALCAM,ALDH1A1,TACC3,FOXM1,SET,SORBS2,FMOD,SRSF3,LAMTOR2,GPR65,KNSTRN,BIRC5,APOB,ATAD2,LGR5,DNAJC2,ATP2C1,FAM111A,TAF9B,ASF1B,TPX2,RACGAP1,SMARCE1,PDE5A,FUT8,CDCA5,G6PD,ATP5F1A,UHRF1BP1L,TTC39C,PBK,BAX,SRP9,MCCC2,CREG1,CENPK,ST13,AURKA,GJA3,NEK2,KANK1,TMTC3,NFATC3,GLO1,PRDX3,GLUL,C1QBP,BTG3,GMPR,UHRF2,UBFD1,NPM1,MAT2B,YBX1,TAF1…
Drug	ctd:D011078	Polychlorinated Biphenyls	CTD	1.958e-17	1.199e-14	86	632	EPHX1,SPTLC3,RRM2,NDC80,MKI67,TACC3,PIK3R3,CHSY1,BIRC5,SMC2,ATAD2,SPAG5,MT1G,MT2A,PPP4R2,RACGAP1,GINS2,PLK4,DEPDC1B,MYBL2,CENPN,PBK,SLC39A8,GGH,AURKA,RTKN2,NCAPG,SYT11,BUB1B,TMEM131L,TMEM97,UBE2C,CASP1,PRC1,CCNA2,ZWINT,C18orf54,CCNF,CCNB2,PEBP1,TMPO,CDK1,HADH,CDC20,TOP2A,AURKB,CDKN3,CENPA,CENPF,HMGB2,HMGN2,CHEK1,TRIP13,PLEKHB1,TYMS,CLU,ZDHHC13,HSP90AB1,HSPD1,KIF23,COL12A1,GNPTAB,FAM169A,PROS1,ILF…
Drug	ctd:C074702	chromium hexavalent ion	CTD	1.985e-17	1.199e-14	153	1514	NUSAP1,CENPW,RRM2,ME2,TRIM59,NPM3,MEP1B,FANCD2,ACSL4,PARP1,ADSL,NSA2,FMN1,TMEM147,MLH1,CCL24,AKR1B1,MRE11,SET,MRPS28,FN1,TRMT112,TUBB,SHMT1,APOB,SMC2,ATAD2,BLOC1S2,PAICS,MT2A,NOX1,DPH5,FAM111A,SLC12A2,MTHFD1,CCT8,ATIC,ATM,WDR61,EIF3I,FYN,G6PD,ATP5F1A,VWA8,TTC39C,NAP1L1,MRPS27,BAX,NCBP1,MCCC2,SSRP1,ST13,SMPDL3B,DBF4,PRDX3,BUB1,BUB1B,GLUL,C1QBP,IL33,GOT1,NPM1,ZNF704,TCF19,YBX1,GPX2,ODC1,ZWINT,CCNB1…
Drug	ctd:C030973	cupric oxide	CTD	2.937e-17	1.745e-14	78	543	EPHB2,KIF18A,PAIP2,ESD,RRM2,TRIM59,ACSL4,CDC40,NDC80,AHCY,KNSTRN,GTSE1,MYO1B,MSN,MT1G,MT2A,TPX2,CCT8,RACGAP1,FKBP7,PHTF1,SPTBN1,BAX,ST13,MYO5C,AURKA,DBF4,GLO1,C1QBP,BEX2,NONO,PSRC1,NPM1,YBX1,SRGAP2,CIT,CCNA2,CCNB1,CCT6A,RPUSD4,ZNF277,CCNB2,CDK1,MTREX,CDC20,TOP2A,HDAC1,AURKB,PTTG1,CENPA,CCT3,HMGB2,HNRNPH2,HNRNPL,CLU,NUCKS1,CRIPT,GPSM2,CNN3,KIF23,KIF20B,EIF5B,KIF18B,CDCA3,DLGAP5,CKAP5,NUF2,MELK,PTP…
Drug	CID000000238	laevadosin	Stitch	3.692e-17	2.16e-14	172	1800	EPHB2,EPHB4,KIF18A,ABCC4,ACACA,RRM1,RRM2,MDM2,ME2,ADK,ACSL4,TUBA1B,PARP1,ADSL,CDC40,FGF2,FGFR1,ATP6V1C2,ANAPC7,SRSF3,FN1,NELFCD,PIK3R3,SHMT1,MYO1B,CAMK1,PAICS,CEP164,SEPHS1,ATP2C1,MTHFD1,STK33,CEP70,CCT8,ATIC,ATM,POLD3,EIF3I,CLSPN,FYN,G6PD,CPSF3,PLK4,ATP5F1A,XRCC6,ALDH7A1,NMNAT2,MYH10,GLS2,GAMT,MYO5A,SDCCAG8,PBK,BAX,NBN,MCCC2,SSRP1,NDUFV1,MYO5C,NEDD8,GGH,AURKA,TTBK2,NEK2,BRCA1,DBF4,CSNK1G1,BUB1,B…
Drug	ctd:C023035	3,4,5,3',4'-pentachlorobiphenyl	CTD	1.275e-16	7.346e-14	130	1222	EPHX1,MRPL37,LAPTM4B,SPC25,RRM1,MDM2,FANCD2,PARP1,FGF2,ALCAM,ALDH1A1,TACC3,GALNT10,FMOD,FN1,HSDL2,GPX8,SCG5,KNSTRN,PIK3R3,ST6GAL1,CYFIP2,BEX3,MT2A,ATP2C1,CADPS,ENAH,PDE5A,FYN,FBXO21,CDCA5,G6PD,PDZRN3,MYH10,GLS2,CENPN,GAMT,SPTBN1,BAX,SLC39A8,AURKA,BRCA1,GMPR,TMEM97,TACC1,IL33,UBE2Q2,GOT2,TBCEL,NPHP1,CALD1,MAT2B,TNFRSF11B,GSTA1,CCNA2,CCNB1,CCND2,GSTM3,SLC7A8,TGFBI,ORC1,TSPAN7,TTL,TM7SF2,CD74,CDK1,C…
Drug	ctd:C070081	fulvestrant	CTD	2.686e-16	1.524e-13	71	484	ABCC4,RRM1,TUBA1B,PARP1,NDC80,MKI67,FGF2,FOXM1,SLC25A5,PIK3R3,BIRC5,SKIL,RACGAP1,G6PD,MYH10,BAX,AURKA,NEK2,BRCA1,BUB1,BUB1B,CBX1,PPP1R9B,TACC1,NPM1,TCF19,ODC1,RUNX2,NCAPH,TNFRSF11B,CCNA2,ZWINT,CCNB1,TGFBR3,THBS2,CCNB2,CD44,TMPO,CDK1,CDC20,CDC25B,TOP2A,TOP2B,CDK4,AURKB,PTTG1,CENPA,ELOVL5,HMGB1,TTK,CLU,PLK1,HSP90AB1,HSPD1,XRCC5,ESPL1,PCLAF,MATR3,DHX9,PTPRG,ARNT2,DNMT1,KPNB1,KPNA2,RB1,RBBP7,STMN1,KI…
Drug	ctd:C006551	2-amino-2-methyl-1-propanol	CTD	3.697e-16	2.066e-13	58	346	NUSAP1,KIF18A,FANCD2,MKI67,ATP6V1C2,TACC3,TICRR,DCDC2,SCG5,KNSTRN,STIL,SPAG5,NOX1,CADPS,CENPI,RACGAP1,CLSPN,CDCA5,DKK3,PBK,AURKA,NCAPG,BRCA1,BUB1,BUB1B,KIF2C,GAS2L3,CIT,CCNB1,ORC1,DDIAS,CDC20,TOP2A,CENPE,HMGCS2,HMMR,TRIP13,ANLN,RAD54B,PIMREG,MOXD1,KIF4A,NUF2,ARHGAP11A,SPDL1,EHF,FAM83D,SGO2,DIAPH3,PARPBP,KIF11,KIFC1,ECT2,CDCA8,CEP55,KIF20A,CELSR2,SHCBP1
Drug	ctd:C088658	zoledronic acid	CTD	5.593e-16	3.079e-13	146	1471	EPHB4,SPTLC3,MAP2,ASIC1,STING1,SCD5,RRM2,PPM1H,RSRC1,TUBA1B,PARP1,SALL2,ADSL,NDC80,MKI67,FGF2,CC2D2A,TACC3,AKR1B1,TEAD2,GALNT10,DCDC2,SCG5,VASH1,TUBB,OLFM4,POMGNT1,BIRC5,ST6GAL1,DEPDC1,CARD8,CYFIP2,SPC24,MT1G,MT2A,TAF9B,CENPI,TPX2,OGDHL,GINS2,PDE5A,FUT8,SPATA7,TTC39C,PBK,BAX,SLC28A3,SLC39A8,RGL1,NEK2,NCAPG,PRDX3,BUB1,C4BPA,TMEM97,PSRC1,GOT1,PRUNE2,NEMP1,NRCAM,EML4,UBE2C,CASP1,RUNX2,PRC1,TNFRSF11B…
Drug	ctd:D000952	Antigens, Polyomavirus Transforming	CTD	5.786e-16	3.14e-13	86	668	NUSAP1,EPHX1,LAPTM4B,HJURP,BFAR,RRM1,EZH2,CEP128,TMEM205,TRIM59,ZRANB3,CDC40,SDF2,FOXM1,ASRGL1,FAM221A,TUBB,HAT1,SMPD4,DEPDC1,ARL2,ARRB2,TPX2,GINS2,MTBP,ZFR,PLK4,MYBL2,INTU,SPTBN1,NBN,RNF115,MAGEF1,IKBIP,NUP205,TTBK2,NCAPD3,TCF19,MIS18A,SRGAP2,NCAPH,TERF1,THBS2,PEBP1,EXO1,CKAP2L,R3HDM1,CDC25B,PCCB,CENPF,STXBP4,HMGB2,PHB,TYMS,UCP2,RAD54B,GPSM2,USP1,ZNF367,EXOSC10,CEP85,RTTN,SAMHD1,PRIM2,MRPL11,KNT…
Drug	6563_DN	PNU-0293363 [326823-19-2]; Down 200; 10uM; PC3; HT_HG-U133A	Broad Institute CMAP Down	6.974e-16	3.73e-13	42	196	KIF18A,MBNL1,RRM1,MKI67,FGF2,ARMC9,CENPI,TPX2,CENPN,ERC1,MRPS27,MAGEF1,AURKA,RAB29,PSRC1,CCNB1,CCNF,TIAM1,CCNB2,TOP2A,AURKB,CENPA,CENPE,CENPF,HMMR,ZKSCAN5,HNRNPD,CKS2,PIMREG,PLK1,HSP90AB1,KIF23,MDM1,KIAA0586,DLGAP5,SPDL1,PTMS,KIF14,RAD21,RANBP9,KIF20A,CAPRIN1
Drug	ctd:D015655	1-Methyl-4-phenylpyridinium	CTD	1.074e-15	5.663e-13	158	1657	NUSAP1,CENPW,KREMEN1,H2AZ2,ACAT1,MRPL10,RRM2,ACSL4,TUBA1B,PARP1,NDC80,MKI67,FGF2,ALCAM,SRSF3,SLC25A5,HACD3,GPX8,ANXA6,GTSE1,NIPSNAP1,PLEKHA4,BIRC5,ATAD2,MSN,ASF1B,TPX2,SMARCE1,PRR11,SNRPA,FAIM2,DEPDC1B,DKK3,ATP5F1A,ALDH7A1,SNX5,MYBL2,MYH10,ADGRB2,BAX,NBN,BCAT2,CREG1,NFU1,NCAPG,GLO1,PRDX3,SYNE2,BUB1,BUB1B,C1QBP,NID1,GMPR,GOT1,GPR3,TCF19,CALD1,NUDT21,UBE2C,CASP1,OAT,ODC1,NCAPH,GSTA1,CCNA2,ZWINT,CCN…
Drug	ctd:C005556	propionaldehyde	CTD	1.977e-15	1.028e-12	179	1983	EPHB2,NUSAP1,KIF18A,ABAT,HJURP,SPC25,MND1,RRM2,MDM2,REEP2,LIN9,FANCD2,C9orf152,FBN2,CEP78,NDC80,MKI67,ALDH1A1,AKR1B1,FOXM1,TICRR,GALNT10,FMOD,PROCR,CIP2A,ANXA6,PIK3R3,GTSE1,SESN3,BIRC5,DEPDC1,SMC2,AQP3,CYFIP2,SPAG5,SPC24,GBA3,MT2A,ASF1B,STK33,CENPI,OGDHL,GINS2,ALDH4A1,PRR11,GRHL3,MBD5,FYN,CDCA5,PLK4,DEPDC1B,DKK3,NMNAT2,CENPN,GAMT,PBK,GPR87,THSD1,HPSE,CENPK,SLC39A8,SEPTIN6,GJA3,NEK2,BRCA1,SYT11,GL…
Drug	ctd:C408982	CPG-oligonucleotide	CTD	2.04e-15	1.046e-12	40	184	FANCD2,PARP1,MLH1,SETMAR,ATM,CLSPN,XRCC6,UIMC1,NBN,RDM1,JMY,BRCA1,NONO,CCND2,AIFM1,TLR5,EXO1,TOP2A,TP53BP1,PTTG1,HMGB1,CHEK1,TRIP13,TYMS,RAD54B,USP1,HSPD1,RRM2B,XRCC5,APTX,BTG2,DNA2,RB1,RECQL,RFC1,RFC3,ESCO2,LIG1,FANCI,NEIL3
Drug	ctd:C005961	bis(tri-n-butyltin)oxide	CTD	2.092e-15	1.058e-12	74	538	ACACA,ACTN1,RRM1,RRM2,EZH2,IFITM3,MKI67,TACC3,PPIH,CDCA7L,GPX8,TUBB,APEX1,BIRC5,SKIL,TRUB2,MSN,BEX3,FKBP7,ATOX1,MYBL2,MYH10,SPTBN1,PBK,BAX,NCBP1,NDUFA4,CENPK,NEK2,NCAPG,BRCA1,BUB1,BUB1B,METAP2,NPM1,GPX2,CASP1,CCNA2,CCNB1,CCND2,CCNB2,CD44,TMPO,CDK1,HADH,CDC25B,TOP2B,PARK7,CBX3,HMGB2,CHD4,HNRNPD,PHB,HSP90AB1,FAM171B,KIF20B,SIPA1L1,PRIM2,PROS1,CDCA3,INCENP,MATR3,CKAP5,PTPN11,COCH,CRYZL1,DNMT1,RAD21,…
Drug	ctd:C027576	4-hydroxy-2-nonenal	CTD	2.706e-15	1.349e-12	95	799	NUSAP1,EPHX1,UBE4B,ACTN1,FANCD2,TUBA1B,PARP1,NDC80,MKI67,MLH1,FGFR1,ALDH1A1,TACC3,AKR1B1,FOXM1,PROCR,APEX1,BIRC5,SPAG5,MT2A,CADPS,ASF1B,ATM,G6PD,ATP5F1A,MUTYH,ALDH7A1,MYBL2,PBK,BAX,SRP9,NBN,PGM2L1,CREG1,NEK2,DBF4,NFIC,NUP210,BUB1,BUB1B,GOT2,UBE2C,GPX2,CASP1,TERF1,GSTA1,CCNA2,CCNB1,CCND2,GSTM3,CCNF,CCNG1,AIFM1,CD44,CDC20,TOP2A,HELLS,CENPA,CHEK1,TRIP13,PGD,PHB,CKS2,SERPINB5,SERPINI1,ANLN,PLK1,ZNF36…
Drug	CID000006410	tert-butyl hydroperoxide	Stitch	2.739e-15	1.349e-12	103	903	EPHB4,NUSAP1,ACTN1,RRM1,EZH2,TUBA1B,PARP1,AP2B1,MLH1,ALDH1A1,MRE11,FN1,NELFCD,GPX8,TRIAP1,SCG5,PIK3R3,SHMT1,APEX1,ATAD2,MT1G,MT2A,FAM111A,ASF1B,MRPL48,GINS2,ATM,G6PD,ALDH7A1,GPRC5B,MBTPS1,WWOX,MYO5A,PEG10,SPTBN1,NAP1L1,BAX,NBN,MYO5C,BICD1,NUP205,BLMH,ARL6IP1,COPS8,PRDX3,SEL1L3,GOT1,GOT2,NUDT21,EML4,ESYT1,TERF1,PAPSS1,TMX4,TM7SF2,GALNT6,CDC27,NNT,TOP2B,AURKB,HIF1A,CHEK1,UBB,TMEM106C,PLA2G4A,PLK1,M…
Drug	3559_DN	Trifluridine [70-00-8]; Down 200; 13.6uM; MCF7; HT_HG-U133A	Broad Institute CMAP Down	3.098e-15	1.506e-12	41	195	HJURP,SCD5,ACSL4,NDC80,MKI67,TACC3,USP48,GTSE1,BIRC5,CCDC88A,TPX2,AURKA,BUB1,DAGLA,PSRC1,UBE2C,ODF2,CCNA2,CCNB1,CCNF,PCBP2,TOP2A,CENPA,CENPE,CENPF,RCC1,HMMR,PIMREG,PLK1,MED20,KIF23,ATF2,ESPL1,INCENP,DLGAP5,KIF14,TCTN1,IPO5,KIF20A,EIF4A1,BORA
Drug	ctd:C051890	irinotecan	CTD	3.815e-15	1.831e-12	87	702	NUSAP1,ABCC4,ACACA,ACAT1,MBNL1,MDM2,ADK,AP2B1,IFITM3,MLH1,FGF2,ALDH1A1,FN1,KNSTRN,ANXA6,RNF34,BIRC5,TPX2,ATM,TAF5L,DEPDC1B,MYH10,GAMT,ERC1,BAX,PGM2L1,MCCC2,NEK2,DBF4,BUB1,NID1,C7,MCF2L,EML4,UBE2C,CASP1,CCNA2,CCNB1,CCNF,TGFBI,ORC1,CCT6A,THBS2,MTMR4,CCNB2,CD70,CDK1,CDC20,CDC25B,TOP2A,AURKB,HELLS,CDKN3,PTTG1,CENPE,CENPF,CFTR,CHEK1,HMMR,TTK,HNRNPD,TYMS,CKS2,SERPINB5,PLEKHA5,FTO,PLK1,PON3,ID2,SAMHD1,X…
Drug	ctd:C010914	2,4-diaminotoluene	CTD	6.819e-15	3.226e-12	46	246	EPHX1,SPC25,ETV5,RRM2,ALCAM,ALDH1A1,GTSE1,BIRC5,SPAG5,ASF1B,WDR61,FUT8,DEPDC1B,PBK,BAX,PRDX3,C7,PSRC1,KIF2C,GAS2L3,UBE2C,SEMA5A,OAT,CCNA2,CCNG1,GCAT,CCNB2,EXO1,EDA2R,TOP2A,HMMR,ANLN,HSD17B4,HSP90AB1,RRM2B,ESPL1,ARHGAP11A,NCAPG2,BTG2,CENPU,RFC3,CDCA8,LMNB1,SHCBP1,NEIL3,CKAP2
Drug	ctd:D002706	Chlordan	CTD	6.944e-15	3.226e-12	28	94	ABCC4,MKI67,FOXM1,FN1,BIRC5,SCMH1,TPX2,UBE2C,OAT,PRC1,GSTA1,CCNA2,CCNB1,CDK1,CDC20,CDKN3,HIF1A,CENPE,PLK1,ID2,CDCA3,KIF4A,RB1,ECT2,KIF20A,SHCBP1,SCPEP1,TMEM19
Drug	ctd:C012655	nimesulide	CTD	6.98e-15	3.226e-12	124	1202	EPHX1,ABAT,ACACA,ESD,LAPTM4B,RRM2,MDM2,TMEM205,SLC18B1,ACSL4,PARP1,PEF1,ADSL,TMEM147,MKI67,ALCAM,ALDH1A1,CIAO2A,FKBP3,TMEM126A,SET,SORBS2,LAMTOR2,FN1,HSDL2,TRMT112,SH3BGRL,APEX1,BIRC5,MYO1B,ST6GAL1,PAICS,SLC12A2,MRPS14,CCT8,SMARCE1,ATIC,EIF3I,GLS2,VWA8,NAP1L1,MRPS27,BAX,MCCC2,CREG1,ST13,SLC39A8,NEDD8,GGH,GLDC,PRDX3,VAMP7,GLUL,C1QBP,NID1,TMEM97,RAB29,NPHP1,EML4,UBE2C,OAT,ODC1,CCNA2,ZWINT,GSTM4,TGF…
Drug	ctd:D017239	Paclitaxel	CTD	1.687e-14	7.702e-12	87	720	NUSAP1,ABCC4,RRM2,MDM2,PARP1,FGF2,TACC3,ALDH9A1,AKR1B1,FKBP3,FRAS1,FN1,SCG5,GTSE1,TUBB,BIRC5,MT2A,SLC12A2,CCAR1,WDR61,PLK4,GAMT,MYO5A,BAX,CREG1,NDUFV1,AURKA,NCAPG,BRCA1,DBF4,BUB1B,BTG3,APOBEC3C,NPM1,OAT,PRC1,CCNB1,TGFBI,GTF2A2,AIFM1,CCNB2,CDK1,CDC20,BUB3,CDC27,PCCA,PCCB,TOP2A,PTTG1,CENPF,HMGB1,HMGCS2,CHEK1,HMMR,HMGN3,TYMS,CLU,PKP2,PLA2G2A,ALG8,HSD17B4,PLK1,TNC,RRM2B,XRCC5,VCAN,MRPS15,IL1R1,CTSL,M…
Drug	595_DN	resveratrol; Down 200; 50uM; MCF7; HG-U133A	Broad Institute CMAP Down	2.34e-14	1.055e-11	39	188	NUSAP1,HJURP,NDC80,MKI67,TACC3,FN1,GTSE1,DNAJC2,ALDH4A1,TAF5L,GLS2,SPTBN1,AURKA,NFIC,BUB1,BUB1B,PSRC1,UBE2C,PRC1,CCNA2,CCNB1,CCNF,GLMN,CCNB2,SEC23IP,TMPO,TOP2A,ZMYM4,CENPA,CENPE,HMMR,ZKSCAN5,CKS2,PLK1,ESPL1,CDCA3,DLGAP5,CDCA8,EIF4A1
Drug	ctd:C009277	sodium arsenate	CTD	2.725e-14	1.214e-11	158	1720	EPHX1,ABCC4,ABCB7,ABL2,NET1,MAP2,ACAT1,STRBP,ESD,MBNL1,ACTN1,MDM2,ADARB1,REEP2,PCNX2,ACSL4,NSA2,AHCY,MKI67,FGFR1,ALCAM,TACC3,AKR1B1,SDF2,FOXM1,TPST1,FN1,SLC25A5,SCG5,FLVCR1,PIK3R3,SESN3,APEX1,NBEA,APOB,MRPL45,SKIL,AQP3,MSN,MT2A,CCDC88A,SCMH1,MOB1B,MRPL48,ENAH,CCT8,ZFR,ATM,PDZRN3,XRCC6,SOAT1,SNX5,MYH10,WWOX,GAMT,SPTBN1,RSF1,BAX,SRP9,BCAT2,PGM2L1,MCCC2,ST13,BLMH,METAP1,BRD8,FAM168A,GLDC,PRDX3,CSNK1…
Drug	7176_DN	Trifluridine [70-00-8]; Down 200; 13.6uM; MCF7; HT_HG-U133A	Broad Institute CMAP Down	4.823e-14	2.124e-11	39	192	NPM3,NDC80,MKI67,FGFR1,TACC3,GTSE1,MT1G,TPX2,PLK4,AURKA,BUB1,BUB1B,PSRC1,KIF2C,UBE2C,CCNB1,CCNF,CD44,BUB3,CDC27,TOP2A,CENPA,CENPE,CENPF,RCC1,HMMR,TTK,PIMREG,PLK1,KIF23,CEP85,FAM210B,EIF5B,MDM1,DLGAP5,KIF14,CDCA8,KIF20A,LMNB1
Drug	ctd:D004918	Erythromycin Estolate	CTD	5.996e-14	2.61e-11	29	109	NUSAP1,CENPW,SPC25,RRM2,ALDH1A1,APEX1,FAM111A,BAX,CA1,KIF2C,GPX2,NCAPH,HIBADH,CCNA2,CCNB1,GSTM3,CDK1,AURKB,PDK4,HMMR,KIF23,KIF20B,CTSL,CDCA3,PCLAF,BTG2,ECT2,FADS1,SHCBP1
Drug	ctd:D002509	Cephaloridine	CTD	7.037e-14	3.028e-11	65	468	RIDA,KIF18A,MND1,RRM2,FANCD2,MKI67,CHD6,AKR1B1,TICRR,KNSTRN,APOB,ATAD2,GBA3,FAM111A,ASF1B,GINS2,G6PD,PBK,CENPK,SYNE2,BUB1B,KIF2C,TCF19,SYNE1,UBE2C,GPX2,PRC1,CCNA2,CCNB1,WDHD1,CCNB2,EXO1,BEX4,CDK1,HADH,TOP2A,AURKB,HELLS,CHD4,HMGCS2,CHEK1,POLA2,TTK,TYMS,ANLN,PLEKHA5,HSD3B1,DSCC1,PLK1,ZNF367,ESPL1,KNTC1,PCLAF,PSMB4,DDC,CDCA2,PTPN11,BTG2,PRSS35,RB1,RFC3,LIG1,LMNB1,AASS,CKAP2
Drug	841_DN	resveratrol; Down 200; 10uM; MCF7; HT_HG-U133A_EA	Broad Institute CMAP Down	8.422e-14	3.583e-11	37	177	HJURP,SPC25,NDC80,MKI67,TACC3,GTSE1,BIRC5,SCMH1,RACGAP1,AURKA,NCAPG,BUB1,BUB1B,PSRC1,UBE2C,CCNA2,CCNB1,CCNF,TMPO,CDK1,TOP2A,CENPA,CENPE,CENPF,HMMR,PLK1,KIF23,ESPL1,CDCA3,ERCC6L,DLGAP5,KIF14,KIF11,MLLT10,CDCA8,KIF20A,BORA
Drug	ctd:D004147	Dioxins	CTD	1.659e-13	6.98e-11	101	935	NUSAP1,ABCC4,SLC6A19,MRPL10,RRM1,EZH2,ACSL4,AHCY,FGFR1,TACC3,PPIH,MRRF,FN1,HACD3,NELFCD,TUBB,SESN3,APEX1,COPG2,MRPL45,STIL,RBM22,SEPHS1,ARRB2,THYN1,MRPL48,SMARCE1,ZFR,FUT8,XRCC6,SNX5,PBK,BAX,NDUFA4,BLMH,METAP1,SUPT6H,PRDX3,SLC9A7,BTG3,GMDS,NPM1,CACNA1D,GSTA1,CCNA2,CCNB1,CYB5B,CCT6A,HSD17B10,HADH,NNT,HDAC1,AURKB,HELLS,CDKN3,CCT3,CTSC,PARK7,ELOVL5,RCC1,CHEK1,DNAJC7,PGD,PLA2G15,HNRNPL,CLU,UCP2,NUCKS…
Drug	ctd:D004237	Diuron	CTD	2.404e-13	9.998e-11	156	1735	NUSAP1,EPHX1,DRAM1,MAP2,ESD,LAPTM4B,ACTN1,TMEM205,TRIM59,ACSL4,IFITM3,FGFR1,ATP6V1C2,ALCAM,ALDH1A1,CEP126,AKR1B1,TPST1,XRN2,FMOD,LAMTOR2,FN1,SLC25A5,GPX8,TRIAP1,SCG5,SH3BGRL,ANXA6,TUBB,MYO1B,COPG2,ST6GAL1,MSN,SPC24,BEX3,SLC12A2,TAF9B,SCMH1,MOB1B,SMARCE1,ATOX1,GRHL3,FYN,G6PD,CSGALNACT1,DOCK11,SPTBN1,NAP1L1,PGM2L1,RDM1,MCCC2,SLC39A8,SEPTIN6,MYO5C,GGH,KANK1,GLUL,MTMR2,C1QBP,NID1,TACC1,C7,METAP2,IL33…
Drug	1715_DN	Resveratrol [501-36-0]; Down 200; 17.6uM; HL60; HG-U133A	Broad Institute CMAP Down	3.387e-13	1.393e-10	38	194	ADK,NDC80,GTSE1,RACGAP1,NAP1L1,BUB1B,PSRC1,UBE2C,PRC1,CCNA2,CCNB1,CDC25B,TOP2A,CENPA,CENPE,CENPF,HMMR,TTK,HNRNPD,GPSM2,PLK1,ZDHHC13,CEP85,PON2,TPGS2,KIF20B,PPM1G,VCAN,EIF5B,CDCA3,PCLAF,DLGAP5,PTPN11,KIF14,KIF11,ECT2,KIF20A,MPHOSPH9
Drug	CID000006623	bisphenol A	Stitch	3.612e-13	1.47e-10	41	223	NDC80,CHSY1,BIRC5,ATAD2,GINS2,PLK4,DEPDC1B,MYBL2,CENPN,PBK,GGH,BRD8,BUB1B,TMEM97,PRC1,CCNA2,CCNB2,TMPO,CDC20,MMD,AURKB,CDKN3,PTTG1,HMGB2,CHEK1,TYMS,UGT2B17,HSPD1,KIF23,ILF2,PCLAF,PSMC5,MELK,KIF15,NCAPD2,SPATS2,KIF11,CENPU,ECT2,KIF20A,MPHOSPH9
Drug	ctd:D005947	Glucose	CTD	4.671e-13	1.88e-10	134	1420	ABCB7,ACACA,STRBP,PAIP2,EXTL2,REEP2,DNTTIP2,PARP1,PEF1,H2BC4,CDC40,MKI67,FGF2,TACC3,USP48,AKR1B1,FKBP3,GALNT10,SET,ASRGL1,FN1,LEO1,NELFCD,ANXA6,SHMT1,NBEA,APOB,CAMK1,SKIL,AQP3,TRUB2,THOC5,SEPHS1,MT2A,NOX1,SLC12A2,MOB1B,SMO,EIF3I,MBD5,ATP5F1A,XRCC6,KDM1A,BAX,SRP9,SRP14,ST13,SLC39A8,NUP205,METAP1,AURKA,GLA,DBF4,GLO1,GLUL,UBFD1,CACNA1D,GAS2L3,GPX2,CASP1,OAT,ODC1,RUNX2,TNFRSF11B,ZWINT,CCND2,TGFBI,CYB…
Drug	2041_DN	Methotrexate [59-05-2]; Down 200; 8.8uM; HL60; HG-U133A	Broad Institute CMAP Down	7.051e-13	2.808e-10	37	189	NUSAP1,NDC80,MKI67,TACC3,FOXM1,GTSE1,SPAG5,TPX2,ATM,MBTPS1,AURKA,BUB1,UBE2C,CCNB1,CCNF,CCNB2,SEC23IP,CDK1,MTREX,TOP2A,AURKB,CENPA,CENPE,CENPF,HMMR,PLK1,METTL7A,TTC23,CDCA3,DLGAP5,MELK,NCAPD2,KIF14,KIF2A,KIF11,KIF20A,HNRNPR
Drug	5084_DN	Resveratrol [501-36-0]; Down 200; 17.6uM; PC3; HT_HG-U133A	Broad Institute CMAP Down	8.344e-13	3.288e-10	37	190	EPHB2,SPTLC3,KIF18A,HJURP,GTSE1,CEP164,CCDC88A,ZFR,CSGALNACT1,AURKA,PRDX3,PSRC1,TCF4,CALD1,TAF1B,CCNB1,CCNF,TMPO,TOP2A,HIP1,CENPA,CENPE,CENPF,PLK1,KIF23,CENPO,ATF2,VCAN,DLGAP5,HDGFL3,ITPR2,DTNA,PHTF2,CDCA8,ZNF197,ELK3,BORA
Drug	ctd:D008701	Methapyrilene	CTD	1.219e-12	4.752e-10	52	347	NUSAP1,EPHX1,ABCC4,ABAT,MDM2,MKI67,ALDH1A1,FN1,KNSTRN,TUBB,APEX1,SMC2,BEX3,MT2A,G6PD,NAP1L1,BAX,BRD8,PRDX3,NPM1,UBE2C,GPX2,ODC1,CCNB1,CCNG1,CCNB2,CDK1,CDC20,TOP2A,CDK4,CDKN3,PTTG1,HIF1A,CCT3,HMGB2,HMGCS2,CHEK1,TYMS,IDE,CDCA3,PSMA4,PSMB4,CKAP5,PSMC5,BTG2,TXNL4B,NCAPD2,KIF11,KIFC1,RB1,STMN1,MAD2L1
Drug	ctd:C051752	nefazodone	CTD	1.333e-12	5.145e-10	145	1605	EPHX1,ABAT,H2AZ2,ACACA,NET1,UBE4B,ESD,RRM2,MDM2,TMEM205,SLC18B1,SPG21,ACSL4,RMI1,PEF1,ADSL,CDC40,TMEM147,ALDH1A1,CIAO2A,FKBP3,TMEM126A,TPST1,SET,FN1,HSDL2,HACD3,SH3BGRL,SHMT1,APEX1,ST6GAL1,PAICS,SLC12A2,CFAP20,CCT8,ATIC,WDR61,EIF3I,FBXO21,CPSF3,SNX2,PHTF1,GLS2,UHRF1BP1L,VWA8,ECHDC1,NAP1L1,NCBP1,CREG1,RNF115,NFU1,ST13,SLC39A8,GGH,ARL6IP1,GLDC,PRDX3,SYNE2,GLUL,C1QBP,CREB3L3,NONO,METAP2,IL33,UBE2Q2,…
Drug	ctd:C016517	indole-3-carbinol	CTD	2.064e-12	7.886e-10	112	1129	EPHX1,ABCC4,SPC25,MND1,RRM2,ME2,NPM3,ARL6,PARP1,FMN1,FGF2,CC2D2A,ATP6V1C2,ALDH1A1,FKBP3,HSDL2,KNSTRN,SESN3,BIRC5,COPG2,APOB,ATAD2,CYFIP2,BEX3,HAUS1,B9D1,OGDHL,PRR11,SPATA7,MYH10,WWOX,ADGRB2,MRPS27,BAX,NEU3,HPSE,CENPK,BRCA1,GLDC,TMEM97,C7,IL33,UBE2C,GPX2,OAT,RUNX2,ODF2,MORN2,NXN,GSTA1,CCNA2,ZWINT,CCNB1,CCND2,GSTM3,CCNF,GSTM4,GLMN,GCAT,TTL,CDC25B,TOP2A,HDAC1,CDK4,AURKB,HELLS,PTTG1,CENPF,PDK4,HMGB2,…
Drug	ctd:C022838	nickel chloride	CTD	2.9e-12	1.097e-09	115	1178	MAP2,RRM2,MDM2,MEP1B,ZNF512B,FANCD2,PARP1,IFITM3,AHCY,MLH1,FGF2,CHD6,ALDH1A1,AKR1B1,ANAPC7,FN1,HSDL2,NIPSNAP1,RNF34,HAT1,CHSY1,BIRC5,ST6GAL1,SPAG5,SPC24,BEX3,MT2A,ARRB2,NOX1,SLC12A2,HAUS1,RACGAP1,ATM,FUT8,CDCA5,G6PD,PLK4,MYBL2,BAX,AURKA,NEK2,GLA,BRCA1,ARL6IP1,GLDC,BTG3,CBX1,C7,TCF19,SYNE1,UBE2C,CASP1,CIT,CCNB1,CCND2,CCNF,CCNG1,TGFBI,CYB5B,GCAT,AIFM1,CCNB2,ISCU,CD44,TMPO,HADH,GALNT6,CDC20,CDC25B,C…
Drug	CID000003657	hydroxyurea	Stitch	3.773e-12	1.412e-09	59	438	RRM1,RRM2,MDM2,FANCD2,RMI1,CDC40,MLH1,MRE11,ASRGL1,LEO1,ATP2C1,HAUS1,ASF1B,ATM,POLD3,GRHL3,CLSPN,XRCC6,UIMC1,ERC1,BAX,NBN,SSRP1,HPSE,BRCA1,DBF4,BUB1,ODC1,PRC1,NCAPH,CCNA2,CCNB1,CCND2,TGFBI,ORC1,CCNB2,CDK1,CDC20,CDC25B,TOP2B,TP53BP1,CHEK1,POLA2,TYMS,PLK1,RRM2B,XRCC5,IMPDH2,DDC,RAD21,RB1,SMC4,SAE1,RECQL,RFC1,RFC3,RFC5,CDCA8,LIG1
Drug	5419_DN	Methotrexate [59-05-2]; Down 200; 8.8uM; MCF7; HT_HG-U133A	Broad Institute CMAP Down	4.267e-12	1.582e-09	35	181	HJURP,ZNF512B,ACSL4,MKI67,TACC3,GTSE1,BIRC5,CARD8,NOX1,TPX2,AURKA,BUB1,PSRC1,CACNA1D,UBE2C,SRGAP2,CCNB1,CCNF,TOP2A,CDKN3,CENPA,CENPE,CENPF,HMMR,CKS2,PIMREG,PLK1,KIF23,ESPL1,DLGAP5,KIF14,ALDH5A1,CDCA8,KIF20A,EIF4A1
Drug	ctd:D014750	Vincristine	CTD	1.707e-11	6.266e-09	113	1182	EPHX1,ABCC4,DRAM1,ESD,MND1,SCD5,RRM2,MDM2,FAM13B,PCNX2,TUBA1B,H2BC4,MKI67,CRTAP,SRSF3,TUBB,RNF34,SKIL,ATAD2,MT1G,MT2A,MTCP1,CENPI,CCAR1,TAF5L,POLD3,CLSPN,SNX5,BAX,NBN,NCBP1,MCCC2,SEPTIN6,AURKA,RGL1,ARL6IP1,SYNE2,CSNK1G1,RAB29,TCF19,CALD1,UBE2C,CASP1,PRC1,CCNB1,MRPL39,TGFBI,PKIG,TGFBR3,RHOQ,WDHD1,CCNB2,TGDS,TMX4,CD44,EXO1,CDK1,SERINC5,BUB3,NNT,MMD,TOP2A,HDAC1,AURKB,HELLS,NPL,CENPC,CENPF,CBX3,HMGB1…
Drug	ctd:C017096	n-butoxyethanol	CTD	2.124e-11	7.721e-09	69	581	KIF18A,CENPW,SHISA5,RRM2,TRIM59,ADK,ACSL4,ALDH1A1,GALNT10,SORBS2,GPX8,SMPD4,ST6GAL1,DEPDC1,SMC2,SKIL,LGR5,PAICS,CYFIP2,MT2A,MTHFD1,PLK4,SPTBN1,CENPK,SLC39A8,NCAPG,BRCA1,PRDX3,METAP2,TCF4,NCAPD3,CALD1,ODC1,TERF1,ZWINT,CCND2,CCNF,TGFBI,ORC1,RHOQ,PBX2,CDC25B,AURKB,HLA-DMA,CENPE,HMMR,PFKM,ANLN,GPSM2,ZNF367,KIF23,RRM2B,ID2,PRIM2,MRPS9,DLGAP5,NCAPG2,ITPR2,PTPRD,MAP4K2,KIF22,RAD21,DPYSL2,DPYSL3,RB1,ECT2…
Drug	ctd:C019499	2-nitrofluorene	CTD	2.176e-11	7.834e-09	33	172	EPHX1,MDM2,ALDH1A1,FN1,TUBB,APEX1,MT2A,GLS2,NAP1L1,BAX,NPM1,OAT,ODC1,CCNB1,CCNG1,CD74,CDK1,CDC20,TOP2A,CDK4,PTTG1,CCT3,HMGB2,TYMS,UGT2B17,IDE,MAP2K6,PSMA4,PSMB4,PSMC5,BTG2,RB1,STMN1
Drug	ctd:D002995	Clofibric Acid	CTD	2.351e-11	8.384e-09	80	726	MAN1A1,SPG21,ADK,PARP1,PEF1,ADSL,ATP6V1C2,ALDH1A1,ALDH9A1,FKBP3,TMEM126A,SET,ASRGL1,FN1,SLC25A5,APEX1,MYO1B,ST6GAL1,APOB,AQP3,BLOC1S2,PAICS,ATP2C1,ALDH4A1,ATIC,WDR61,CPSF3,ALDH7A1,SOAT1,GLS2,NAP1L1,BCAT2,GCDH,NDUFV1,NEDD8,ARL6IP1,NUP210,NPM1,OAT,ODC1,GSTM3,CCNG1,TGFBI,RHOQ,PEBP1,CDK4,HEXB,CCT3,CTSC,CBX3,POLA2,PLEKHB1,TUFM,PRKD3,CLNS1A,PRMT1,ATXN10,METTL7A,HSP90AB1,MED20,PON2,XRCC5,REXO2,MLEC,PSMB…
Drug	CID000004156	methyl methanesulfonate	Stitch	2.594e-11	9.161e-09	51	364	ESD,DLEU1,RRM1,RRM2,MDM2,FANCD2,RMI1,PARP1,CDC40,NDC80,MLH1,MRE11,XRN2,RNF34,APEX1,HAT1,SMC2,PAICS,ASF1B,ATM,POLD3,MUTYH,XRCC6,UIMC1,BAX,NBN,RDM1,BRCA1,DBF4,EXO1,ZW10,TP53BP1,CHEK1,POLA2,HNRNPD,PRKD3,RAD54B,RRM2B,POU2F1,XRCC5,ATF2,DNMT1,RAD21,KPNB1,NUP107,RBBP7,SAE1,RECQL,RFC1,RFC5,LIG1
Drug	ctd:C008493	methylselenic acid	CTD	3.204e-11	1.121e-08	55	413	STX2,ABCC4,ETV5,RRM1,RRM2,PARP1,MKI67,FGF2,AKR1B1,FN1,BIRC5,SMARCE1,FYN,MYBL2,BAX,MCCC2,AURKA,RGL1,BUB1B,C1QBP,BTG3,SEMA5A,OAT,CREB3L4,CCNA2,CCNB1,TGFBR3,CD44,CDK1,CDC20,TOP2A,CDK4,CENPA,CENPF,PATZ1,TTK,TYMS,SERPINB5,CLU,PLA2G4A,ALG8,PLCB4,DNAJB5,PLK1,ID2,ATF2,KIF20B,DIXDC1,REEP1,KIF11,DPYSL2,RB1,DTNA,RFC5,EPB41L2
Drug	CID000000753	glycerol	Stitch	4.294e-11	1.489e-08	87	830	ABCB7,ACACA,ACAT1,CWC27,RRM1,ME2,SPTBN5,ADSL,NDC80,AP2B1,MLH1,ALDH1A1,AKR1B1,FN1,GPX8,TUBB,SHMT1,APEX1,AQP3,PAICS,GBA3,ASF1B,PDE5A,ATIC,POLD3,SNRPA,G6PD,ATP5F1A,KDM1A,WWOX,SPTBN1,BCAT2,MCCC2,SSRP1,BLMH,METAP1,AURKA,GLA,SUPT6H,GLO1,UHRF2,DAGLA,GOT2,NUDT21,ODC1,GSTA1,CCNA2,TGDS,CD44,HSD17B10,NPL,SNF8,PDK4,CTSC,CFTR,PFKM,POLA2,LSM5,TYMS,PRKD3,UCP2,PLA2G4A,PRMT1,HSD17B4,HSP90AB1,HSPD1,RRM2B,SAMHD1,MA…
Drug	CID000000197	AdPK	Stitch	5.145e-11	1.767e-08	136	1548	EPHB2,EPHB4,KIF18A,ABCB7,ACACA,ACTN1,RRM1,RRM2,MDM2,ADK,TUBA1B,PARP1,ADSL,AP2B1,AHCY,MLH1,FGF2,FGFR1,ATP6V1C2,ANAPC7,FN1,PIK3R3,SHMT1,MYO1B,CAMK1,PAICS,CEP164,ATP2C1,MTHFD1,STK33,CEP70,CCT8,ATM,EIF3I,CLSPN,FYN,PLK4,ATP5F1A,XRCC6,ALDH7A1,NMNAT2,MYH10,GLS2,GAMT,MYO5A,PEG10,SDCCAG8,PBK,NBN,MCCC2,SSRP1,MYO5C,GGH,AURKA,TTBK2,NEK2,GLA,BRCA1,DBF4,CSNK1G1,BUB1,BUB1B,GLUL,GOT2,UBE2C,KSR2,ODC1,TERF1,PAPSS1…
Drug	ctd:D005897	Glafenine	CTD	6.353e-11	2.14e-08	121	1326	EPHX1,ABAT,ACACA,SPG21,ADK,RMI1,IFITM3,AHCY,ALDH1A1,ALDH9A1,FN1,HSDL2,VPS50,APEX1,COPG2,ARMC9,PAICS,MSN,MT2A,DPH5,BABAM1,MTHFD1,PPP4R2,ALDH4A1,EIF3I,FUT8,G6PD,PDZRN3,PHTF1,GLS2,VWA8,TTC39C,MRPS27,SRP9,NBN,GCDH,MCCC2,SLC39A8,KANK1,ARL6IP1,NFATC3,SYNE2,C1QBP,BTG3,TMEM97,CREB3L3,TCEAL8,UBFD1,NPM1,TUT4,OAT,ODC1,PAPSS1,HIBADH,ZNF277,SEC23IP,TMPO,KYAT3,HSD17B10,HADH,PCCA,TOP2B,CDK4,HELLS,HEXB,CDKN3,HMG…
Drug	ctd:D004128	Dimethylnitrosamine	CTD	6.363e-11	2.14e-08	89	864	EPHX1,ABAT,DRAM1,ACAT1,ACTN1,MDM2,TRIM59,MKI67,ALDH1A1,AKR1B1,FN1,GPX8,PROCR,TUBB,APEX1,CHSY1,SMC2,AQP3,MSN,MT2A,ARRB2,THYN1,FYN,PDZRN3,SOAT1,GLS2,MYO5A,NAP1L1,BAX,SLC39A8,GGH,KANK1,GLA,NID1,IL33,GOT1,PRUNE2,NPM1,CASP1,OAT,ODC1,CCNA2,CCNB1,CCNG1,CYB5B,GCAT,CCNB2,CD44,CD74,CDK1,CDC20,BUB3,TOP2A,CDK4,HELLS,CDKN3,PTTG1,CMTM3,CCT3,ELOVL5,HMGB2,TYMS,LPXN,PLA2G4A,ZDHHC13,COL12A1,RRM2B,IDE,DEPDC7,IL1R1,…
Drug	ctd:D003703	Demecolcine	CTD	6.401e-11	2.14e-08	90	878	NUSAP1,DRAM1,ESD,MND1,STING1,SCD5,RRM2,MDM2,FAM13B,PCNX2,FBN2,H2BC4,CC2D2A,CRTAP,TICRR,FN1,TUBB,RNF34,SKIL,ATAD2,BLOC1S2,MT2A,FAM111A,CENPI,TAF5L,CLSPN,MBD5,SNX5,NCBP1,MCCC2,RGL1,ARL6IP1,SYNE2,CSNK1G1,APOBEC3C,RAB29,TCF19,CALD1,UBE2C,CASP1,NCAPH,CCNB1,ORC1,PKIG,WDHD1,TIAM1,CD44,EXO1,TMPO,CDK1,SERINC5,BUB3,PCBP2,TOP2A,PCM1,AURKB,HELLS,NPL,CENPC,CENPF,CBX3,POLA2,DNAJC7,HNRNPD,SERPINI1,TMEM106C,LPXN…
Drug	ctd:D014638	Vanadates	CTD	8.823e-11	2.918e-08	119	1303	EPHB2,SPTLC3,ACACA,NET1,STRBP,SCD5,USP9Y,ADARB1,TRIM59,RMI1,FMN1,FGF2,IFT80,MRRF,GALNT10,DCDC2,ASRGL1,FN1,HSDL2,PROCR,FAM221A,PIK3R3,APBA2,NT5C3B,DEPDC1,MRPL45,SMC2,SKIL,GFM2,SPAG5,CDC26,STK33,SMARCE1,SMO,G6PD,ADGRB2,RDM1,STOX1,THSD1,CENPK,MYO5C,RGL1,BRCA1,GLDC,NUP210,ZNF483,GLUL,NID1,TMEM97,CA1,TCF4,ZFP90,CRACR2A,TTC28,RUNX2,PAPSS1,HIBADH,TNFRSF11B,GSTA1,CCNA2,CCNB1,TGFBI,TGFBR3,GXYLT2,RPUSD4,GT…
Drug	CID000002538	NSC302991	Stitch	8.898e-11	2.918e-08	49	353	ABCC4,ESD,RRM1,MDM2,FANCD2,RMI1,PARP1,MLH1,MRE11,LEO1,PIK3R3,HAT1,ATM,XRCC6,MYBL2,BAX,NBN,BRCA1,BUB1B,NPM1,YBX1,CASP1,PRC1,CIT,CCNB1,CCNG1,AIFM1,TGDS,CDK1,TOP2B,TP53BP1,CDK4,CHEK1,PHB,TYMS,UBB,CLU,PLK1,EI24,PAF1,XRCC5,DDC,DAP3,RANGAP1,RB1,SAE1,RECQL,LMNB1,GSTCD
Drug	ctd:D005047	Etoposide	CTD	8.978e-11	2.918e-08	68	587	EPHX1,MDM2,PARP1,FGF2,SORBS2,PROCR,APEX1,BIRC5,ATM,FUT8,FYN,CSGALNACT1,DKK3,GLS2,TM7SF3,PBK,NAP1L1,BAX,INKA2,AURKA,NEK2,BRCA1,DBF4,BUB1,BUB1B,C1QBP,BTG3,TMEM97,APOBEC3C,UBE2C,PRC1,TNFRSF11B,CCNA2,CCNB1,GSTM4,CCNG1,TGDS,CD44,TOP2A,TOP2B,TP53BP1,CDKN3,HIF1A,CENPF,CHEK1,TTK,TYMS,NABP2,GPSM2,PLK1,KIF23,RRM2B,EI24,XRCC5,ATF2,ZNF32,VCAN,ZNF232,BTG2,DNMT1,RB1,STMN1,RFC1,CCDC6,KIF20A,LIPA,BSCL2,SMAD2
Drug	1791_DN	Azaguanine-8 [134-58-7]; Down 200; 26.2uM; PC3; HT_HG-U133A	Broad Institute CMAP Down	9.041e-11	2.918e-08	33	181	KIF18A,ETV5,ZNF512B,NDC80,PIK3R3,GTSE1,PLK4,BRD8,BUB1B,PSRC1,KIF2C,TCF4,TUT4,NCAPH,CCNA2,CCNF,TOP2A,TTK,RAD54B,GPSM2,PLEKHA5,PLK1,S100PBP,POU2F1,ARHGEF3,KIAA0586,KIF15,KIF14,KIF2A,DNA2,KIF11,CDCA8,NEIL3
Drug	CID000001117	sulfate	Stitch	1.117e-10	3.574e-08	118	1293	EPHB4,ABCC4,EXTL2,MDM2,ADSL,AP2B1,FGF2,FGFR1,ALDH1A1,CCL24,AKR1B1,TPST1,FMOD,FN1,GPX8,PLEKHA4,SHMT1,APEX1,SLC26A9,APOB,ATAD2,PAICS,SPAG5,GBA3,MTHFD1,ASF1B,RACGAP1,GINS2,ATIC,ATOX1,SNRPA,G6PD,CPSF3,PLK4,ATP5F1A,WWOX,EAPP,MYO5A,NEU3,BCAT2,THSD1,HPSE,MYO5C,BLMH,NEDD8,AURKA,GLA,CBX1,NID1,GMPR,METAP2,GOT2,MAT2B,NUDT21,OAT,PAPSS1,HIBADH,CCNA2,TGFBR3,THBS2,TIAM1,ATG3,PEBP1,ISCU,TGDS,CD44,HSD17B10,NPL,HE…
Drug	2049_DN	Astemizole [68844-77-9]; Down 200; 8.8uM; PC3; HT_HG-U133A	Broad Institute CMAP Down	1.239e-10	3.932e-08	34	193	HJURP,NDC80,TACC3,ZNF107,HSDL2,CAMK1,C1orf112,PHTF1,TTLL5,NCBP1,MAGEF1,RGL1,NCAPG,NFATC3,SUPT6H,BUB1,TCF4,TTC28,CCNA2,CCNF,GLMN,ATG3,SEC23IP,TMPO,RCC1,KIF23,DIXDC1,APTX,KIAA0586,HDGFL3,KIF20A,ABLIM1,LIMK2,NEIL3
Drug	ctd:D014640	Vancomycin	CTD	1.461e-10	4.595e-08	91	906	ABAT,ACADSB,ACAT1,SLC6A19,ACTN1,RRM1,MEP1B,ADK,ACSL4,PARP1,IFITM3,AHCY,ATP6V1C2,ALDH1A1,ALDH9A1,FN1,NIPSNAP1,TUBB,SHMT1,APEX1,ST6GAL1,AQP3,CYFIP2,MSN,MT2A,ARRB2,MTHFD1,ALDH4A1,ALDH7A1,GAMT,GCDH,MCCC2,GCSH,SLC39A8,GLUL,GMDS,NID1,NPM1,TCF19,CALD1,NUDT21,ESYT1,OAT,HIBADH,ZWINT,SLC7A8,CCNG1,OXCT1,GCAT,CD44,KYAT3,CD74,PCCA,NNT,PTTG1,CMTM3,PDK4,CTSC,HMGB2,PFKM,PGD,CLU,UCP2,PLA2G4A,SAMHD1,CTSL,PROS1,DYM…
Drug	ctd:D006918	Hydroxyurea	CTD	1.57e-10	4.899e-08	36	215	RRM2,MDM2,FANCD2,FKBP3,TRIAP1,ATM,BAX,BTG3,PSRC1,GOT2,UBE2C,RUNX2,PRC1,CCNA2,CCNB1,CCND2,CCNG1,EDA2R,CDK4,CHEK1,CKS2,KIF3B,RRM2B,XRCC5,DYM,ZNF232,CHCHD3,BTG2,DNMT1,KPNA2,RB1,CDCA8,KIF20A,BSCL2,MAD2L1,BORA
Drug	ctd:D007213	Indomethacin	CTD	1.607e-10	4.974e-08	138	1605	CENPW,NET1,ACAT1,STRBP,ESD,SPEF2,LAPTM4B,MBNL1,MRPL10,RRM2,MDM2,SPG21,PARP1,CDC40,AP2B1,POC1B,TMEM147,MKI67,FGF2,CIAO2A,AKR1B1,SCARA3,FN1,LEO1,HSDL2,NELFCD,FAM221A,HAT1,BIRC5,MRPL45,PAICS,DNAJC2,CFAP20,PPP4R2,MRPL48,NINL,RACGAP1,GINS2,ATOX1,WDR61,CLSPN,G6PD,SNX2,SNX5,EAPP,TTC39C,SDCCAG8,BAX,NBN,NDUFB6,NDUFS5,BRD8,GLO1,GLUL,CA1,NPM1,NRCAM,YBX1,NUDT21,TAF1B,CASP1,NFS1,PAPSS1,CCNB1,CCND2,CCNF,CCNG1,…
Drug	ctd:D002065	Buspirone	CTD	1.72e-10	5.25e-08	70	622	EPHX1,ACACA,ACTN1,RRM2,TMEM205,SPG21,ACSL4,AHCY,SDF2,SRSF3,LAMTOR2,HSDL2,HACD3,TUBB,HAT1,ST6GAL1,APOB,FAM111A,MTHFD1,G6PD,VWA8,ECHDC1,GCDH,ARL6IP1,GLDC,VAMP7,NID1,TMEM97,RAB29,CALD1,UBE2C,PRC1,CCNB2,KYAT3,CD74,CDK1,CDC20,HEXB,CDKN3,PTTG1,ELOVL5,HMGB2,HMGN2,FOXA3,PGD,HMGN3,TUFM,CKS2,METTL7A,EI24,CTSL,MRPL1,PSMB4,DDC,CMTM6,BTG2,CLPB,HIBCH,KPNB1,KPNA2,SNRNP25,DPYSL2,RANGAP1,RB1,SAE1,STMN1,CCDC6,FADS…
Drug	ctd:C016583	4-(N-methyl-N-nitrosamino)-1-(3-pyridyl)-1-butanone	CTD	1.725e-10	5.25e-08	43	291	EPHX1,MDM2,MKI67,ALDH1A1,FN1,TUBB,APEX1,BIRC5,MT2A,ATM,ALDH7A1,GLS2,NAP1L1,BAX,BRCA1,BTG3,NPM1,NRCAM,MIS18A,OAT,ODC1,CCNB1,CCNG1,CDK1,CDC20,TOP2A,TP53BP1,CDK4,PTTG1,CCT3,HMGB2,PGD,TYMS,PLA2G2A,PLA2G4A,IDE,PSMA4,PSMB4,PSMC5,BTG2,RB1,STMN1,BOLA3
Drug	ctd:C049584	2-amino-1-methyl-6-phenylimidazo(4,5-b)pyridine	CTD	1.845e-10	5.571e-08	64	545	EPHX1,LAPTM4B,MDM2,PARP1,MKI67,MLH1,FN1,SLC25A5,RNF34,MT2A,NOX1,SLC12A2,ATF7IP,CCT8,MUTYH,KDM1A,BAX,NEK2,BRCA1,BUB1,BUB1B,GLUL,NPM1,TCF19,GPX2,OAT,GSTA1,CCNA2,CCNB1,CCND2,PEBP1,TTL,CD74,HSD17B10,CDK1,TOP2A,CDK4,HIF1A,CENPF,HMGN1,HMGN2,HMGCS2,TTK,PHB,SERPINB5,CNN3,HSP90AB1,HSPD1,COL12A1,RRM2B,ID2,ARHGEF3,IMPDH2,MATR3,PSMB4,DDC,EHF,NAV2,DIAPH3,DNMT1,RB1,STMN1,CDK2AP1,CAPRIN1
Drug	ctd:C406224	valdecoxib	CTD	1.98e-10	5.931e-08	76	704	NUSAP1,EPHX1,ACACA,UBE4B,RRM2,MDM2,PARP1,IFITM3,FGF2,ALDH1A1,FKBP3,HSDL2,NIPSNAP1,MYO1B,ST6GAL1,APOB,PAICS,SEPHS1,CCT8,ATIC,SNRPA,PHTF1,GLS2,VWA8,NAP1L1,MRPS27,CREG1,GGH,ARL6IP1,GLDC,GLUL,GOT1,UBE2C,GPX2,OAT,ODC1,ZWINT,GSTM4,CCT6A,NNT,CDKN3,PTTG1,CCT3,HLA-DMA,ELOVL5,HMGN1,HMGN2,PARVB,HMGN3,CBY1,UGT2B17,PLEKHA5,HSP90AB1,CCDC28A,IDE,REXO2,PRCP,FAM210B,CTSL,PSMA4,PSMB4,PSMB7,PSMC3,PSMC5,PSMD2,IVD,CM…
Drug	ctd:D000517	alpha-Chlorohydrin	CTD	2.139e-10	6.355e-08	93	941	EPHX1,RIDA,ABCC4,ABAT,ACAT1,LAPTM4B,SLC6A19,ACTN1,RRM2,MEP1B,ALDH1A1,ALDH9A1,AKR1B1,CRTAP,FRAS1,TUBB,SESN3,SHMT1,APOB,TRUB2,CYFIP2,MRPL48,ALDH4A1,EIF3I,FUT8,ATP5F1A,ALDH7A1,BAX,NDUFA4,RGL1,GLO1,PRDX3,GLUL,IL33,SYNE1,CASP1,GPRIN3,OAT,RUNX2,TNFRSF11B,GSTA1,GSTM3,SLC7A8,GSTM4,CCNG1,THBS2,AIFM1,PEBP1,CD70,HSD17B10,HADH,CDC25B,PCCA,PCCB,NPL,HEXB,CCT3,CTSC,PARK7,HMGCS2,FOXA3,PLA2G15,PHB,GGCT,NME7,HSP90…
Drug	ctd:D058185	Magnetite Nanoparticles	CTD	2.868e-10	8.455e-08	118	1313	ESD,MDM2,FAM13B,TRIM59,ACSL4,H2BC4,FMN1,SLC9B2,MKI67,ALCAM,IFT80,XRN2,SORBS2,FN1,PROCR,VPS50,SMPD4,BIRC5,ST6GAL1,SMC2,SKIL,ATAD2,NCKAP5L,DNAJC2,MT2A,CCDC88A,DPH5,CADPS,RNF38,ZFR,CLSPN,FYN,PLK4,CSGALNACT1,SOAT1,POGLUT3,WWOX,RSF1,BAX,PGM2L1,NEK2,BRD8,BRCA1,NFATC3,BTG3,TCF4,CASP1,SEMA5A,ODC1,RUNX2,GSTA1,GSTM3,TGFBI,RHOQ,WDHD1,PHF3,CD44,EXO1,TMPO,CD74,MTREX,PCBP2,TOP2A,ZMYM3,PCM1,HELLS,HIP1,CENPE,PAT…
Drug	3690_DN	0173570-0000 [211245-44-2]; Down 200; 10uM; PC3; HT_HG-U133A	Broad Institute CMAP Down	2.949e-10	8.625e-08	33	189	UBE4B,MBNL1,SPC25,ACTN1,MKI67,GLS2,PEG10,SPTBN1,NFATC3,NID1,PSRC1,NEMP1,TCF4,EML4,SLC7A8,CCNB2,CENPA,CENPE,ELOVL5,HMMR,HROB,ZFYVE9,PIMREG,PLK1,MOXD1,FAM210B,TANC2,DLGAP5,DHX9,TOMM22,CCDC6,KIF20A,ELK3
Drug	ctd:D014810	Vitamin E	CTD	3.144e-10	9.125e-08	136	1590	SPTLC3,UBE4B,ACAT1,MBNL1,ADARB1,BAP1,SPTBN5,TUBA1B,PARP1,PEF1,IFITM3,FGF2,AKR1B1,FOXM1,GALNT10,SET,TRMT112,ANXA6,TUBB,APEX1,SMPD4,BIRC5,APOB,AQP3,CEP164,DNAJC2,MSN,WDR19,SEPHS1,FAM111A,SLC12A2,BABAM1,THYN1,TAF9B,SCMH1,NINL,SMARCD2,TAF5L,ATOX1,G6PD,XRCC6,UHRF1BP1L,SDCCAG8,BAX,ST13,NDUFV1,SEPTIN6,BICD1,NEDD8,NEK2,NFATC3,CPNE1,MMS19,APOBEC3C,METAP2,NPM1,CALD1,ODC1,TERF1,COMMD3,CCND2,TGFBI,RHOQ,GLMN,…
Drug	ctd:C026486	1,2,5,6-dibenzanthracene	CTD	3.761e-10	1.083e-07	85	838	NUSAP1,EPHX1,NET1,SPC25,MND1,RRM1,RRM2,MDM2,NDC80,MKI67,TACC3,AKR1B1,FN1,PROCR,KNSTRN,GTSE1,TUBB,BIRC5,THYN1,ASF1B,TPX2,RACGAP1,CDCA5,G6PD,GPRC5B,PBK,BAX,THSD1,CENPK,INKA2,AURKA,UBE2C,PCDHAC2,GPRIN3,ODC1,PRC1,NCAPH,COMMD3,GSTA1,CCNA2,CCNB1,CCNF,CCNG1,PKIG,DDIAS,CCNB2,CDK1,CDC20,HDAC1,CDKN3,HIF1A,CENPE,PDK4,HMGB2,HMGN2,ANLN,PIMREG,PLK1,EI24,ID2,KIF20B,PRCP,MAP2K6,HYDIN,PROS1,CLSTN3,REEP1,PTPRG,NCA…
Drug	ctd:D005944	Glucosamine	CTD	4.4e-10	1.257e-07	44	311	ACACA,PARP1,MKI67,FGF2,FGFR1,TACC3,SRSF3,FN1,ST6GAL1,APOB,ATF7IP,RACGAP1,BAX,NDUFA4,IL33,OAT,RUNX2,PRC1,TNFRSF11B,CCNB1,SLC7A8,CDK1,CDC20,TOP2A,CDKN3,PTTG1,HIF1A,CENPF,PDK4,HMMR,UCP2,PLA2G2A,PLA2G4A,PLK1,GNPTAB,ID2,VCAN,KIF4A,NUF2,KIF11,LAMB1,SHCBP1,CKAP2,SMAD2
Drug	CID000000175	acetate	Stitch	5.533e-10	1.569e-07	67	599	RIDA,ACACA,ACAT1,ME2,ADK,ALDH1A1,ALDH9A1,AKR1B1,MRRF,APEX1,HAT1,APOB,GBA3,ATP2C1,MTHFD1,MTBP,G6PD,ATP5F1A,ALDH7A1,WWOX,BCAT2,PGM2L1,MCCC2,METAP1,CSNK1G1,ODC1,HIBADH,GSTA1,GSTM3,GSTM4,OXCT1,PEBP1,PCCB,HDAC1,PDCD2,CTSC,CFTR,PFKM,PGD,ZKSCAN5,TUFM,PRKD3,ZFYVE9,GGCT,UROS,PLK1,HSPD1,RRM2B,PON2,PON3,IDE,REXO2,PRCP,VCAN,PCLAF,BTG2,PTPRG,CLPB,DNASE2,KPNB1,GNPDA1,RDX,LDHB,PLBD2,GSTCD,MPHOSPH9,M6PR
Drug	ctd:D003999	Dichloroacetic Acid	CTD	6.762e-10	1.903e-07	93	962	EPHX1,CENPW,ACACA,SPC25,REEP2,TRIM59,ACSL4,PARP1,FMN1,ALDH1A1,TACC3,FOXM1,FRAS1,HSDL2,HACD3,KNSTRN,GTSE1,BIRC5,DEPDC1,STIL,AQP3,SPAG5,MT2A,CENPI,TPX2,RACGAP1,G6PD,CENPN,PEG10,TTC39C,PBK,GPR87,RDM1,CREG1,FFAR4,NEK2,NCAPG,BUB1,BUB1B,BTG3,GMDS,C7,TBCEL,KIF2C,GAS2L3,PRC1,GSTA1,CCNA2,CCNB1,GSTM3,GSTM4,DDIAS,CCNB2,TLR5,CKAP2L,CDC20,MMD,EDA2R,TOP2A,HIF1A,CENPE,PDK4,ELOVL5,HMGCS2,HMMR,TTK,ANLN,UCP2,DNAJB…
Drug	5439_DN	Pyrvinium pamoate [3546-41-6]; Down 200; 3.4uM; MCF7; HT_HG-U133A	Broad Institute CMAP Down	6.994e-10	1.954e-07	32	185	KIF18A,RRM2,NDC80,MKI67,TACC3,GTSE1,GPRC5B,BICD1,KANK1,BUB1B,PSRC1,CCNF,ORC1,HIP1,CENPE,PRKD3,PIMREG,PLK1,METTL7A,KIF23,TRAM2,ESPL1,CDCA3,IFT140,ERCC6L,MDM1,ARHGAP11A,KIF14,KIF11,CDCA8,KIF20A,CTDSPL
Drug	1861_DN	Triamterene [396-01-0]; Down 200; 15.8uM; HL60; HT_HG-U133A	Broad Institute CMAP Down	7.825e-10	2.17e-07	33	196	EPHX1,ASIC1,FGFR1,ATP2C1,DPH5,SNX2,NFATC3,TMEM97,PSRC1,NUDT21,ODF2,NCAPH,CCNB1,CCNF,MTMR4,TOP2A,CENPA,CENPE,CENPF,HMMR,PLK1,KIF20B,ARHGEF3,CDCA3,MATR3,KIAA0586,DLGAP5,ZNF232,KIF14,PARPBP,RARS1,ECT2,KIF20A
Drug	3391_DN	Monobenzone [103-16-2]; Down 200; 20uM; MCF7; HT_HG-U133A	Broad Institute CMAP Down	8.05e-10	2.216e-07	32	186	KIF18A,NPM3,NDC80,ALCAM,CEP164,TPX2,ALDH4A1,WWOX,SPTBN1,AURKA,PRDX3,BUB1,PSRC1,TBCEL,CCNB1,CCNF,CENPA,CENPE,CENPF,RCC1,HMMR,GPSM2,PIMREG,PLK1,TRAF3IP1,DLGAP5,BTG2,KIF14,ALDH5A1,LAMP1,KIF20A,MPHOSPH9
Drug	ctd:D001622	Betaine	CTD	8.994e-10	2.453e-07	29	157	ACACA,SPC25,RRM2,LIN9,AHCY,AKR1B1,APEX1,KHDRBS3,ZFR,BAX,NDUFA4,CASP1,CCNB2,TSPAN7,CD44,HIP1,HMGB2,POLA2,LSM5,UCHL3,CNN3,ID2,SOSTDC1,ANP32E,DNMT1,KIF22,LAMB1,STMN1,ECT2
Drug	ctd:C024629	dimethyl phthalate	CTD	9.041e-10	2.453e-07	75	714	ABCC4,ACAT1,EZH2,MLH1,ALDH1A1,PIK3R3,SKIL,THOC5,MSN,GBA3,NOX1,SLC12A2,KHDRBS3,CADPS,SMARCE1,PDE5A,PLK4,ATP5F1A,XRCC6,ALDH7A1,MBTPS1,NAP1L1,NBN,NEK2,C1QBP,TACC1,NONO,GNL1,CALD1,YBX1,RUNX2,PRDM5,GSTA1,TGFBI,TIAM1,CCNB2,CDK1,HADH,CDC20,CDC27,NNT,TOP2B,HDAC1,SNF8,HIP1,CENPF,CTSC,HNRNPC,UCHL3,UCP2,CLNS1A,PRMT1,HSD17B4,EXOSC10,RRM2B,POT1,LRRCC1,ESPL1,PRSS2,KIF4A,PSMC5,NEK9,SPDL1,DHX9,ITPR2,NCAPD2,KIF14…
Drug	1564_DN	Bupropion hydrochloride [31677-93-7]; Down 200; 14.4uM; HL60; HG-U133A	Broad Institute CMAP Down	1.024e-09	2.759e-07	33	198	MAN1A1,MBNL1,RRM1,MRE11,FN1,THUMPD1,DPH5,PLK4,MBTPS1,RSF1,GCDH,BLMH,MAT2B,NCAPH,ZW10,NNT,PCM1,HIP1,RCC1,ZFYVE9,CEP85,POT1,TRAM2,CEP57,PSMC3,SPDL1,KPNB1,RANGAP1,RDX,RFC3,RFC5,GSTCD,CAPRIN1
Drug	ctd:D004113	Succimer	CTD	1.054e-09	2.819e-07	113	1266	ESD,MDM2,FAM13B,TRIM59,ACSL4,H2BC4,FMN1,SLC9B2,MKI67,ALCAM,IFT80,XRN2,SORBS2,FN1,PROCR,VPS50,SMPD4,ST6GAL1,SMC2,SKIL,ATAD2,DNAJC2,MT2A,CCDC88A,DPH5,CADPS,RNF38,ZFR,CLSPN,FYN,PLK4,CSGALNACT1,SOAT1,POGLUT3,WWOX,RSF1,BAX,PGM2L1,NEK2,BRD8,BRCA1,NFATC3,BTG3,TCF4,CASP1,SEMA5A,ODC1,RUNX2,GSTA1,RHOQ,WDHD1,PHF3,CD44,EXO1,TMPO,CD74,MTREX,PCBP2,TOP2A,ZMYM3,PCM1,HELLS,HIP1,CENPE,PATZ1,STXBP4,HMGB2,CHD4,CHEK1…
Drug	ctd:C015001	arsenite	CTD	1.505e-09	3.995e-07	142	1723	EPHB2,EPHX1,RIDA,CENPW,ACACA,ESD,MND1,STING1,SCD5,USP9Y,MDM2,ADARB1,RSU1,PARP1,FBN2,FGF2,ALDH1A1,FRAS1,FN1,FAM221A,ANXA6,APEX1,BIRC5,NBEA,AQP3,MT2A,CADPS,ASF1B,TPX2,RACGAP1,PDZRN3,NMNAT2,BAX,SRP14,AURKA,NEK2,BUB1,ZNF483,TBCEL,CACNA1D,CALD1,YBX1,UBE2C,GPX2,PCDHAC2,SEMA5A,ODC1,RUNX2,ODF2,PAPSS1,ZNF496,CIT,DIRAS3,GSTA1,CCNA2,CCNB1,CCND2,SLC7A8,CCNG1,TGFBI,THBS2,TIAM1,AIFM1,CCNB2,TMX4,TMPO,CD74,CDK1,…
Drug	ctd:D003033	Coal Tar	CTD	1.539e-09	4.058e-07	47	359	NUSAP1,EPHX1,SPC25,RRM2,MKI67,ALCAM,TACC3,KNSTRN,VASH1,BIRC5,SPAG5,THYN1,ASF1B,TPX2,RACGAP1,CDCA5,SPTBN1,PBK,BAX,CENPK,INKA2,SYNE2,NPHP1,TCF19,UBE2C,NCAPH,COMMD3,GSTA1,CCNA2,CCNG1,CCNB2,PEBP1,EXO1,MTURN,CDC20,CDKN3,CENPE,CRIPT,PIMREG,REEP1,MELK,THRAP3,ECT2,KIF20A,KLHL5,SHCBP1,CKAP2
Drug	ctd:D014800	Vitallium	CTD	1.554e-09	4.069e-07	37	244	PARP1,MKI67,MLH1,ALDH1A1,TUBB,BIRC5,G6PD,NBN,ST13,BRCA1,GLUL,GOT1,TCF4,CCNA2,GSTM3,CCNF,TGFBI,CCT6A,CCNB2,CDK1,TOP2A,HMGB2,CHEK1,TYMS,NUCKS1,HSPD1,COL12A1,EI24,POU2F1,XRCC5,MATR3,PSMB4,CLPB,STMN1,ECT2,LDHB,ASB3
Drug	CID000000296	methylmalonate semialdehyde	Stitch	1.585e-09	4.119e-07	13	32	ABAT,ACAT1,ALDH9A1,MT2A,ALDH7A1,WWOX,HIBADH,HSD17B10,HADH,PGD,HSD17B4,HIBCH,ALDH5A1
Drug	7525_DN	daunorubicin HCl; Down 200; 1uM; MCF7; HT_HG-U133A	Broad Institute CMAP Down	1.6e-09	4.132e-07	32	191	HJURP,SPC25,NDC80,STIL,GPRC5B,BICD1,PSRC1,NRCAM,NCAPH,CCNF,TMPO,CDC27,CENPA,CENPE,CENPF,RCC1,PRKD3,POT1,GTF2IRD1,IFT140,ERCC6L,LRRC49,KIAA0586,ARHGAP11A,NAV2,KIF14,WDR62,DTNA,LMNB1,MPHOSPH9,EML1,LYN
Drug	ctd:D008767	Methylmercury Compounds	CTD	1.679e-09	4.305e-07	84	850	H2AZ2,ACACA,MAP2,ACAT1,ETV5,MDM2,AP2B1,AHCY,FGF2,TACC3,SDF2,SORBS2,FN1,SLC25A5,ANXA6,TUBB,PAICS,CYFIP2,MSN,MT2A,CCT8,SMARCE1,ATIC,FYN,G6PD,ATP5F1A,ALDH7A1,SNX5,UIMC1,GAMT,SPTBN1,PBK,BAX,NEDD8,NCAPG,SYT11,GLO1,PRDX3,BUB1B,GMPR,KIF2C,NPHP1,GAS2L3,HIBADH,CCNA2,CCNB1,OXCT1,SEC23IP,TMX4,PCBP2,HDAC1,NPL,PARK7,ELOVL5,CBX3,PFKM,LSM5,HOXB9,UCP2,PKP2,PRMT1,HSP90AB1,HSPD1,COL12A1,TNC,RRM2B,ID2,SAMHD1,PPM1G,…
Drug	1937_DN	Azacyclonol [115-46-8]; Down 200; 15uM; PC3; HG-U133A	Broad Institute CMAP Down	1.83e-09	4.629e-07	32	192	EPHB2,RRM1,BAP1,NDC80,THYN1,SNX2,NMNAT2,NAP1L1,SLC39A8,BRCA1,CCNA2,WDHD1,TOP2B,TSN,DNAJC7,CEP85,POT1,EIF5B,NDE1,MATR3,HDGFL3,SPDL1,PTPN11,ALDH5A1,KPNB1,IPO5,RB1,RCN2,LAMB1,RFC3,ECT2,SHCBP1
Drug	2026_DN	Midecamycin [35457-80-8]; Down 200; 5uM; HL60; HG-U133A	Broad Institute CMAP Down	1.83e-09	4.629e-07	32	192	LAPTM4B,MBNL1,BAP1,SPG21,APEX1,FAM111A,MTIF2,RTRAF,SNX5,MBTPS1,ECHDC1,ARL6IP1,NUDT21,COMMD3,CCNA2,ZWINT,AIFM1,TMPO,PARK7,CBX3,HMGB2,HMGN3,GTF3C3,PRMT1,USP1,XRCC5,PRPS2,CCP110,RAD21,CDK2AP1,FANCI,SMAD2
Drug	2009_DN	Verapamyl hydrochloride [152-11-4]; Down 200; 8.2uM; HL60; HG-U133A	Broad Institute CMAP Down	2.386e-09	5.983e-07	32	194	KIF18A,NDC80,MKI67,FOXM1,FN1,GTSE1,CEP164,ATM,BAX,SEPTIN6,AURKA,TMEM131L,TACC1,PSRC1,UBE2C,CCNB1,CCNF,BUB3,TOP2A,CENPA,CENPE,HMMR,ZFYVE9,NABP2,PLK1,ZNF32,DLGAP5,PTPN11,KIF14,KIF11,KIF20A,DCAF7
Drug	ctd:C057862	cyanoginosin LR	CTD	2.397e-09	5.983e-07	44	328	ACACA,NET1,ESD,MDM2,PARP1,MKI67,AKR1B1,FN1,PIK3R3,APEX1,APOB,CAMK1,MSN,MT2A,ATOX1,ATP5F1A,MSRB1,BAX,GPX2,GSTA1,GSTM3,CCNF,GSTM4,CCNG1,RHOQ,CDK1,HADH,CDK4,PGD,PRKD3,PLK1,PMPCB,ATF2,CTSL,PSMB4,SLCO3A1,DAP3,RAD21,UBA2,RDX,STMN1,MRPS7,FADS1,SMAD2
Drug	CID000072271	UCN-01	Stitch	2.534e-09	6.244e-07	28	154	MDM2,PARP1,MRE11,ATM,BAX,NBN,BRCA1,DBF4,BUB1,BUB1B,METAP2,CCNA2,CCNB1,CCNB2,CDK1,CDC25B,TP53BP1,CDK4,AURKB,CHEK1,TYMS,PRKD3,PLK1,HSP90AB1,ATF2,RB1,LMNB1,PSMD14
Drug	ctd:D019324	beta-Naphthoflavone	CTD	2.535e-09	6.244e-07	82	829	EPHX1,ABCC4,MRPL37,MDM2,TMEM147,ALDH1A1,GALNT10,KNSTRN,TUBB,PLEKHA4,BIRC5,SPAG5,BEX3,HAUS1,CENPI,SNRPA,FBXO21,CDCA5,G6PD,PDZRN3,MYH10,GLS2,KANK1,GLA,GLUL,BTG3,GMDS,TBCEL,NPHP1,TCF19,MAT2B,GPX2,CASP1,NFS1,GSTA1,CCNA2,CCNB1,GSTM3,GSTM4,CYB5B,TGFBR3,TSPAN7,CYP2U1,BEX4,CDK1,CDC20,MMD,TOP2A,HDAC1,PTTG1,CCT3,PDK4,CTSC,ADGRG1,YPEL1,TYMS,UBE2E2,PLA2G4A,PLCD1,ATXN10,CNN3,HSP90AB1,TNC,NMNAT3,IL1R1,PCLAF,AP…
Drug	ctd:C072581	16-hydroxycleroda-3,13(14)-dien-15,16-olide	CTD	2.552e-09	6.244e-07	14	39	PARP1,CENPN,BUB1,BUB1B,CCNA2,CCNB1,CDK1,BUB3,AURKB,CENPA,CENPC,CENPF,MAD2L1,SMAD2
Drug	ctd:C547185	riccardin D	CTD	4.005e-09	9.737e-07	19	76	PARP1,MLH1,MRE11,GTSE1,ATM,XRCC6,BAX,NBN,BRCA1,CCNA2,CCNB1,AIFM1,EXO1,CDC25B,CHEK1,ATP23,XRCC5,RAD21,LIG1
Drug	ctd:C025589	ochratoxin A	CTD	4.215e-09	1.018e-06	87	910	ABAT,ETV5,SKA2,ACTN1,MDM2,RSRC1,PARP1,MKI67,ALDH1A1,SET,FN1,GPX8,GTSE1,TUBB,APEX1,BIRC5,COPG2,APOB,MT2A,CCT8,SPATA7,SPTBN1,BAX,NCBP1,ST13,AURKA,KANK1,BUB1B,GLUL,BEX2,NPM1,NUDT21,EML4,UBE2C,GPX2,OAT,ODC1,GSTA1,CCNA2,CCNB1,CCND2,CCNG1,RHOQ,GLMN,AIFM1,CCNB2,CD44,EXO1,CD74,CDK1,CDC20,NNT,TOP2A,ZMYM3,AURKB,PDCD2,PTTG1,HIF1A,HMGB2,CHEK1,PFKM,PHB,CKS2,UBB,CLU,UCP2,HSD3B1,PLK1,CNN3,HSPD1,ID2,ESPL1,APTX,N…
Drug	CID000115150	ICRF-193	Stitch	4.65e-09	1.116e-06	16	54	FANCD2,ATM,XRCC6,BRCA1,BUB1,CCNB1,CCNB2,CDK1,TOP2B,TP53BP1,PTTG1,CHEK1,PLK1,XRCC5,ESPL1,RAD21
Drug	ctd:D008148	Lovastatin	CTD	5.372e-09	1.281e-06	33	211	TUBA1B,AHCY,MKI67,TUBB,BIRC5,APOB,SEPHS1,CCT8,ATM,EIF3I,BAX,C1QBP,OAT,CCT6A,CD44,TOP2A,HDAC1,CDK4,CDKN3,CENPF,PARVB,CHEK1,TUFM,PLA2G4A,HSP90AB1,HSPD1,PON3,TUBA1A,IPO5,DPYSL2,RB1,SAE1,LMNB1
Drug	1974_DN	Pyrimethamine [58-14-0]; Down 200; 16uM; HL60; HG-U133A	Broad Institute CMAP Down	5.535e-09	1.309e-06	31	190	NUSAP1,NDC80,MKI67,LAMTOR2,ANXA6,TPX2,PHTF1,GLUL,PSRC1,TAF1B,UBE2C,NCAPH,CCNB1,CDK1,TOP2A,CENPA,CENPE,CENPF,HMMR,DNAJC7,CKS2,GPSM2,PRMT1,PLK1,DLGAP5,CLPB,IPO5,RANGAP1,LAMP1,KIF20A,HNRNPR
Drug	ctd:C002741	N-nitrosomorpholine	CTD	5.561e-09	1.309e-06	44	337	RIDA,ACADSB,MDM2,ADK,AHCY,ALDH1A1,ANXA6,PAICS,ATP2C1,CCT8,G6PD,ATP5F1A,ALDH7A1,BAX,MCCC2,GLUL,IL33,GOT1,NRCAM,GPX2,OAT,CCNG1,CCT6A,PEBP1,CD74,PCCA,HIF1A,CENPE,CFL2,PARK7,HMGCS2,TYMS,GGCT,HSP90AB1,HSPD1,RRM2B,IMPDH2,PSMC3,SIRPA,BTG2,PTPRG,TUBA1A,RCN2,EIF4A1
Drug	ctd:C099555	CD 437	CTD	6.167e-09	1.443e-06	34	223	TUBA1B,PARP1,AKR1B1,MRE11,SET,XRN2,SRSF3,SLC25A5,ARL2,EIF3I,ATP5F1A,ST13,NDUFS5,KIF2C,NPM1,YBX1,ODC1,CCNA2,CCT6A,PCBP2,TOP2A,CDK4,CCT3,HMGB1,HNRNPC,CTSL,ILF2,PCLAF,PSMA4,KARS1,TUBA1A,KPNA2,TBL1XR1,EIF4A1
Drug	CID005278396	KU55933	Stitch	6.228e-09	1.448e-06	15	48	FANCD2,AP2B1,MLH1,MRE11,ATIC,ATM,ERC1,BAX,NBN,BRCA1,TOP2B,CHEK1,POLA2,RRM2B,XRCC5
Drug	614_UP	monastrol; Up 200; 20uM; MCF7; HG-U133A	Broad Institute CMAP Up	6.297e-09	1.455e-06	31	191	MBNL1,ACTN1,PARP1,ADSL,IFITM3,MLH1,GTSE1,RACGAP1,ZFR,MBTPS1,GOT2,CYB5B,GTF2A2,ISCU,CDK1,BUB3,PCMT1,CENPA,HNRNPD,TMEM106C,VBP1,PPM1G,PPT1,CKAP5,PTPN11,ANP32E,DNASE2,RAD21,RCN2,FADS1,HNRNPR
Drug	ctd:D000393	Air Pollutants	CTD	6.382e-09	1.466e-06	87	918	NUSAP1,SPTLC3,ABCC4,PARP1,NDC80,FMN1,TXNDC16,CEP126,AKR1B1,CDCA7L,FRAS1,DCDC2,GRAMD1A,SESN3,SHMT1,APEX1,MYO1B,ST6GAL1,NBEA,AQP3,CYFIP2,WDR19,RBM22,FAM111A,TAF9B,SCMH1,CEP70,ATM,XRCC6,SOAT1,GPRC5B,SPATA7,UIMC1,NMNAT2,BAX,NBN,BLMH,SYNE2,TMEM131L,APOBEC3C,IL33,ZNF704,CACNA1D,NCAPD3,LIMD1,TTC28,EML4,GPX2,PRDM5,HIBADH,GSTM4,CCNG1,GXYLT2,ZNF277,KYAT3,PCCA,NNT,ZMYM3,TP53BP1,CDK4,CENPF,HMGB2,LSM5,UBE2E2,…
Drug	CID000002210	NSC351140	Stitch	7.352e-09	1.678e-06	37	258	RRM1,RRM2,FANCD2,PARP1,MLH1,MRE11,APEX1,ATM,POLD3,CLSPN,MYBL2,WWOX,PEG10,HPSE,NEK2,BRCA1,C1QBP,NPM1,CCNA2,CCNB1,ORC1,CCNB2,CDK1,TOP2B,CDK4,CHEK1,POLA2,TYMS,PLK1,RRM2B,XRCC5,LRIG1,PTPRG,RB1,HSPBAP1,LIG1,SCPEP1
Drug	ctd:C086401	pentabromodiphenyl ether	CTD	7.919e-09	1.797e-06	110	1266	NUSAP1,MAP2,SLC6A19,ETV5,TUBA1B,FBN2,AHCY,SETMAR,SCG5,SH3BGRL,TUBB,SHMT1,BIRC5,AQP3,TRUB2,MSN,SPC24,MT2A,CCDC88A,RTRAF,CCT8,ATIC,ATP5F1A,PHTF1,TTC39C,BAX,PGM2L1,JMY,TTBK2,RGL1,SEL1L3,GLUL,UHRF2,RAB29,NONO,GOT1,CALD1,SYNE1,ZWINT,C18orf54,CCNF,MRPL39,TGFBR3,THBS2,ATG3,ZNF277,PEBP1,TLR5,CD44,ZW10,PCBP2,HDAC1,HEXB,CCT3,CTSC,ADGRG1,TRIP13,PGD,HNRNPC,TUFM,HNRNPH2,PLA2G4A,SLAIN1,PLCB4,CPVL,METTL7A,CNN3,…
Drug	1230_DN	thioridazine hydrochloride; Down 200; 10uM; PC3; HT_HG-U133A	Broad Institute CMAP Down	8.127e-09	1.833e-06	31	193	MKI67,SHMT1,DPH5,SPATA7,DBF4,IL33,PSRC1,KIF2C,CCNA2,CCNF,GSTM4,ORC1,EXO1,TM7SF2,PCM1,CENPF,PATZ1,POLA2,LSM5,HOXB9,PLK1,TNC,NXPE3,LYPD1,PTPN13,DNA2,TCTN1,SMC4,KIF20A,LIMK2,MPHOSPH9
Drug	CID000003385	5-FU	Stitch	1.035e-08	2.321e-06	61	562	DRAM1,MBNL1,RRM1,RRM2,MDM2,ADK,MLH1,TRIAP1,OLFM4,RNF34,BIRC5,PAICS,SLC12A2,GRHL3,CDCA5,MYBL2,INTU,GAMT,SDCCAG8,SPTBN1,BAX,IKBIP,DBF4,NFIC,BUB1,TCF19,CASP1,PRC1,TNFRSF11B,CCNA2,CCND2,TGFBI,TGFBR3,CCNB2,TOP2B,SNF8,PTTG1,HIF1A,HIP1,HMGB2,CHEK1,PLEKHB1,TYMS,CLU,ANLN,RAD54B,PLK1,RRM2B,ID2,IMPDH2,PCLAF,NEK9,CMC2,C14orf132,TUBA1A,DPYSL2,DPYSL3,ECT2,CDCA8,LIG1,MAD2L1
Drug	ctd:C030090	phosphoramide mustard	CTD	1.099e-08	2.449e-06	14	43	EPHX1,MDM2,PARP1,ATM,POLD3,XRCC6,BAX,BRCA1,CASP1,TERF1,EXO1,CFTR,RAD21,LAMP1
Drug	ctd:D008627	Mercuric Chloride	CTD	1.322e-08	2.928e-06	102	1156	ABCC4,ABAT,CWC27,ESD,MDM2,CEP128,PARP1,DGLUCY,NDC80,AHCY,IFT80,SDF2,CRTAP,TPST1,FN1,NELFCD,NIPSNAP1,APOB,AQP3,MT2A,NOX1,CCT8,SMO,G6PD,PLK4,ATP5F1A,MBTPS1,MYO5A,DOCK11,SPTBN1,PBK,BAX,NCBP1,NDUFV1,NDUFS5,TMTC3,GLDC,BTG3,C7,CREB3L3,GOT1,YBX1,CASP1,GSTA1,ZWINT,CCNG1,TGFBI,CCT6A,GTF3A,CCNB2,PHF3,KYAT3,CD74,CDK1,TOP2A,PCM1,TP53BP1,AURKB,HIF1A,CTSC,CFTR,ELOVL5,HMGB1,HMMR,PGD,PHB,CLU,UCP2,PKP2,PLEKHA5,ZD…
Drug	CID000000525	malate	Stitch	1.382e-08	3.044e-06	33	219	ABCB7,ACACA,ACAT1,ME2,FANCD2,ADSL,SLC25A5,G6PD,ATP5F1A,WWOX,PGM2L1,MCCC2,NDUFV1,GLUL,GOT1,GOT2,HIBADH,CIT,OXCT1,ISCU,NNT,PFKM,PGD,TUFM,UCP2,SAMHD1,VCAN,APTX,BDH2,MCCC1,PTPN11,DPAGT1,LDHB
Drug	CID000000961	hydroxyl radicals	Stitch	1.392e-08	3.047e-06	114	1341	EPHX1,KIF18A,ABAT,MAN1A1,ACADSB,ACAT1,ESD,USP9Y,RRM1,RRM2,ADARB1,ME2,AHCY,ATP6V1C2,ALDH1A1,ALDH9A1,ANAPC7,ASRGL1,FN1,GPX8,SHMT1,APEX1,SLC26A9,GFM2,GBA3,SEPHS1,ATP2C1,NOX1,MTHFD1,PPP4R2,GINS2,PDE5A,ALDH4A1,ATIC,G6PD,ATP5F1A,ALDH7A1,NMNAT2,GLS2,GAMT,NEU3,GCDH,MCCC2,BLMH,GGH,GLA,PRDX3,GMDS,PPP1R9B,GOT2,CA1,MAT2B,HIBADH,CIT,GSTA1,CCNB1,GSTM3,GSTM4,CCNB2,TGDS,TM7SF2,CYP2U1,HSD17B10,CDK1,HADH,CDC25B,CD…
Drug	4302_DN	Trichostatin A, from Streptomyces sp.; Down 200; 0.1uM; PC3; HT_HG-U133A	Broad Institute CMAP Down	1.451e-08	3.158e-06	30	187	NUSAP1,MBNL1,RRM1,RSRC1,ZNF512B,SET,BIRC5,CCDC88A,ZFR,PEG10,SPTBN1,NBN,NFIC,BUB1,CALD1,TMPO,BUB3,CHD4,CEP57,DHX9,PTPN11,TOMM22,DNASE2,RAD21,KPNB1,RANGAP1,RDX,LMNB1,DCTN4,HNRNPR
Drug	ctd:C029892	cupric chloride	CTD	1.594e-08	3.45e-06	65	623	FANCD2,PARP1,CC2D2A,FGFR1,SDF2,GPX8,ST6GAL1,APOB,PAICS,CYFIP2,MT1G,MT2A,CADPS,NINL,PDE5A,ATM,ATOX1,CCDC171,ATP5F1A,MSRB1,PEG10,MRPS27,BAX,BCAT2,BLMH,GGH,GLA,GLO1,TACC1,MCF2L,EML4,SEMA5A,COMMD3,TGFBI,RHOQ,CDK1,TOP2A,PCM1,TP53BP1,PCNT,CDKN3,HIF1A,CFL2,CTSC,BACE1,HMMR,PGD,CKS2,CLU,HSD3B1,ID2,SAMHD1,PCLAF,PSMB7,PSMD2,DDC,KIF15,TUBA1A,KIFC1,DPYSL3,NUP107,UBA2,ZNF197,MPHOSPH9,PSMD14
Drug	CID000028780	benomyl	Stitch	1.845e-08	3.969e-06	24	128	RMI1,IFT80,XRN2,TUBB,PAICS,ATP2C1,NFIC,BUB1,BUB1B,CCNB2,TTL,CD74,CDC20,BUB3,NPL,VBP1,NUF2,TUBA1A,ALDH5A1,KIF11,KIFC1,DTNA,GSTCD,MAD2L1
Drug	ctd:C513428	pyrachlostrobin	CTD	1.918e-08	4.104e-06	78	809	EPHX1,KIF18A,ACTN1,IFITM3,MKI67,FGFR1,CRTAP,TEAD2,FMOD,MRPS28,FN1,GPX8,KNSTRN,GTSE1,BIRC5,SPAG5,MSN,MT2A,FAM111A,INTU,POGLUT3,PEG10,PBK,NEDD1,INKA2,KANK1,SMPDL3B,BRCA1,TMTC3,GLDC,BTG3,NID1,PSRC1,CALD1,LIMD1,CCND2,CCNG1,DDIAS,GXYLT2,THBS2,CCNB2,CDK1,HADH,CDC20,NNT,EDA2R,HEXB,CMTM3,CENPE,CENPF,PDK4,ANLN,UCP2,CNN3,CHST3,KIF23,COL12A1,TNC,KIF18B,PROS1,NDE1,ERCC6L,ITPR2,PTPN13,BTG2,BBX,FAM83D,DNASE2,K…
Drug	CID000005097	NSC683246	Stitch	2.129e-08	4.529e-06	34	234	MDM2,PARP1,FGF2,FKBP3,FOXM1,BIRC5,XRCC6,BAX,AURKA,DBF4,CSNK1G1,BUB1B,NONO,CACNA1D,CCNA2,CCNB1,CCND2,AIFM1,CCNB2,CDK1,HDAC1,CDK4,AURKB,PTTG1,HIF1A,RCC1,CHEK1,TTK,PLK1,XRCC5,ESPL1,RB1,LIG1,LIMK2
Drug	ctd:D001205	Ascorbic Acid	CTD	2.167e-08	4.584e-06	65	628	EPHX1,MAP2,MDM2,EZH2,ACSL4,PARP1,MKI67,MLH1,FGF2,AKR1B1,FN1,BIRC5,APOB,ATAD2,AQP3,NOX1,ATM,EIF3I,FYN,MYBL2,GAMT,BAX,GLA,GLO1,PRDX3,BUB1,UHRF2,NPM1,TCF19,GPX2,RUNX2,PAPSS1,CIT,TNFRSF11B,GSTA1,CCNB1,CCND2,CCNG1,PEBP1,CD44,CDK1,TOP2A,CDK4,AURKB,HELLS,HIF1A,CFTR,GPN1,HMGB1,HMGB2,CLU,RAD54B,UGT2B17,HSD3B1,PLK1,HSP90AB1,KIF23,PON2,CR2,MAP2K6,PROS1,DLGAP5,PSMC3,EIF4A1,LYN
Drug	1626_DN	Etoposide [33419-42-0]; Down 200; 6.8uM; HL60; HG-U133A	Broad Institute CMAP Down	2.282e-08	4.8e-06	29	180	H2AZ2,ACACA,MBNL1,RSU1,ZNF512B,ADK,ADSL,BIRC5,SPTBN1,GCDH,NUP210,BUB1,BUB1B,TMEM97,PSRC1,UBE2C,CCNB1,TOP2A,PTTG1,CENPA,CENPE,CENPF,HMMR,CKS2,PLK1,DLGAP5,KPNB1,KIF20A,MPHOSPH9
Drug	CID000000745	glutathione reduced	Stitch	2.334e-08	4.88e-06	58	534	EPHB4,EPHX1,ABCC4,ABAT,ABCB7,ESD,RRM1,RRM2,PARP1,ALDH1A1,ALDH9A1,AKR1B1,CRTAP,GPX8,APEX1,SMC2,MT1G,MT2A,CCDC88A,G6PD,ALDH7A1,GLS2,WWOX,SPTBN1,BAX,GCSH,GGH,GLO1,MCF2L,GOT1,GOT2,MAT2B,YBX1,CASP1,ODC1,PAPSS1,GSTA1,GSTM3,GSTM4,AIFM1,NNT,TOP2B,HLA-DMA,CFTR,PFKM,PGD,UGT2B17,RRM2B,ID2,PSMA4,PSMB4,DDC,LDHB,MRPS7,LIG1,AASS,GSTCD,LYZ
Drug	ctd:C035318	diethylthiourea	CTD	2.489e-08	5.177e-06	7	9	NUSAP1,EPHX1,UBE2C,CCNB1,CDK1,TOP2A,STMN1
Drug	1284_UP	Trichostatin A, from Streptomyces sp.; Up 200; 0.1uM; HL60; HT_HG-U133A	Broad Institute CMAP Up	2.695e-08	5.574e-06	30	192	MAN1A1,EXTL2,PCNX2,FGFR1,GPR65,ARMC9,WDR19,CEP70,HPSE,RGL1,CSNK1G1,TCF4,PKIG,CD70,BACE1,PFKM,ZFYVE9,PLA2G4A,PLEKHA5,NME7,METTL7A,TRAM2,DOCK4,AGPAT4,EMSY,ITPR2,NXPE3,TCTN1,PLXNC1,EPB41L2
Drug	CID000001690	4-epidoxorubicin	Stitch	2.893e-08	5.925e-06	76	788	ABCC4,H2AZ2,MBNL1,MDM2,PARP1,NDC80,AHCY,MLH1,AKR1B1,ASRGL1,PROCR,PIK3R3,OLFM4,SESN3,BIRC5,STIL,MT2A,CCAR1,ATM,POLD3,G6PD,MYH10,PEG10,SPTBN1,PBK,BAX,AURKA,BRCA1,ARL6IP1,BUB1B,METAP2,NPM1,CASP1,GSTA1,CCNA2,CCNB1,GSTM3,GSTM4,TGFBI,DDIAS,AIFM1,TGDS,CD44,CD74,CDK1,TOP2B,HDAC1,PTTG1,HIF1A,CCT3,CFTR,CBX3,CHEK1,POLA2,TYMS,PRKD3,PLK1,HSPD1,MED20,RRM2B,VCAN,IMPDH2,PCLAF,PSMA4,PSMB7,PTPN13,ANP32E,DNMT1,KNL1…
Drug	CID000435143	NSC-364372	Stitch	2.896e-08	5.925e-06	54	484	RRM2,MDM2,MRE11,APBA2,KHDRBS3,SNRPA,FYN,RSF1,BAX,KANK1,NFATC3,COPS8,CSNK1G1,CBX1,NPM1,RUNX2,CCNB1,PKIG,CCNB2,CDK1,CDC25B,HDAC1,AURKB,PCNT,HIF1A,CBX3,RCC1,PFKM,DNAJC7,HNRNPD,PHB,UBB,PRMT1,HSP90AB1,ID2,MAP2K6,INCENP,DLGAP5,DAXX,TUBA1A,ARNT2,KPNB1,KPNA2,IPO5,RANGAP1,RB1,RPL5P34,CDCA8,LIMK2,FANCI,GSTCD,NUTF2,COIL,SMAD2
Drug	ctd:D003345	Corticosterone	CTD	3.065e-08	6.235e-06	37	272	ACACA,RRM1,EZH2,FBN2,SORBS2,TUBB,ARRB2,SMARCD2,PLK4,GLUL,UBE2C,TNFRSF11B,CCNB1,CCND2,CDK1,CDC20,TOP2A,CDK4,AURKB,PTTG1,HMGB2,HMGN2,HMGCS2,CKS2,PLK1,TNC,VCAN,MELK,BTG2,KIF15,NCAPD2,KIFC1,CRISPLD2,STMN1,RFC3,LMNB1,LYZ
Drug	ctd:D002330	Carmustine	CTD	3.106e-08	6.285e-06	54	485	EPHX1,ACTN1,EZH2,FANCD2,PARP1,MLH1,FGF2,AKR1B1,SORBS2,GPR65,PIK3R3,TUBB,APEX1,ST6GAL1,MT2A,SLC12A2,PDE5A,FUT8,FYN,CSGALNACT1,MYBL2,GAMT,BAX,SRP14,BICD1,KIF2C,PRC1,TNFRSF11B,GSTM3,CD44,MTURN,HADH,PBX2,CDC25B,NPL,CDKN3,HIF1A,CFTR,HMGN2,CHEK1,PFKM,TUFM,PKP2,TNC,PPM1G,DEF6,IL1R1,CTSL,DNA2,MAP4K2,STMN1,RFC3,LIG1,TMEM19
Drug	ctd:C482199	lipopolysaccharide, E coli O55-B5	CTD	3.504e-08	7.052e-06	134	1681	EPHX1,KIF18A,DRAM1,ACADSB,NET1,ACAT1,MDM2,CEP128,C9orf152,PARP1,DGLUCY,AHCY,CC2D2A,ALDH1A1,AKR1B1,CRTAP,TICRR,ASRGL1,SHMT1,APEX1,CHSY1,APOB,DEPDC1,MRPL45,SKIL,PAICS,CEP164,MT2A,THYN1,TPX2,SMARCD2,MTBP,POLD3,CLSPN,G6PD,ATP5F1A,SAAL1,TTLL5,GCDH,NUP205,BRCA1,FAM168A,SYT11,GLO1,SYNE2,BUB1B,MMS19,TACC1,GOT1,ESYT1,SYNE1,CASP1,SEMA5A,RUNX2,PRC1,NCAPH,PAPSS1,SLC7A8,DDIAS,CCT6A,RPUSD4,MTMR4,CD74,MTURN,SER…
Drug	ctd:D004054	Diethylstilbestrol	CTD	3.682e-08	7.372e-06	110	1303	EPHX1,RIDA,SHISA5,RRM1,MDM2,EZH2,FBN2,AP2B1,MKI67,MLH1,FGF2,ALCAM,SDF2,ASRGL1,FMOD,FN1,PIK3R3,TUBB,APEX1,SMC2,AQP3,MT2A,SLC12A2,CCT8,SMO,SLC41A1,CSGALNACT1,XRCC6,SOAT1,PHTF1,MYH10,ADGRB2,NAP1L1,BAX,SLC39A8,AURKA,NFATC3,BUB1B,GLUL,GMDS,NPM1,TCF4,UBE2C,CASP1,ODC1,ODF2,CCNA2,CCNB1,GSTM3,CCNG1,TGFBI,GTF2A2,CD44,CD70,CD74,BEX4,HSD17B10,CDK1,CDC20,PCCB,NNT,TOP2A,CDK4,PTTG1,CMTM3,CCT3,HLA-DMA,CTSC,CFTR,…
Drug	CID000004111	AC1L1HFP	Stitch	3.717e-08	7.402e-06	20	95	MRE11,NELFCD,ATM,BAX,BRCA1,COPS8,BUB1B,ZWINT,THBS2,AURKB,CENPA,CENPC,CENPF,CHEK1,PLA2G15,PLK1,KIF23,INCENP,KIF22,KPNB1
Drug	CID000000450	17alpha-estradiol	Stitch	3.833e-08	7.593e-06	110	1304	EPHB4,ABCC4,H2AZ2,RRM1,NDC80,MLH1,FGF2,FGFR1,FMOD,FN1,PIK3R3,TUBB,CHSY1,APOB,ATAD2,PAICS,MT2A,SLC12A2,MTHFD1,MRPL48,GINS2,ATM,POLD3,G6PD,PLK4,DEPDC1B,MYBL2,SPATA7,UIMC1,WWOX,CENPN,PBK,BAX,HPSE,GGH,BRCA1,FAM168A,BUB1B,GLUL,CBX1,CPNE1,TMEM97,NPM1,CALD1,CASP1,ODC1,RUNX2,PRC1,NCAPH,PAPSS1,TNFRSF11B,CCNA2,CCND2,TGFBI,TGFBR3,AIFM1,CCNB2,CD44,HSD17B10,HADH,CDC20,TOP2B,AURKB,CDKN3,PTTG1,HIF1A,CFTR,HMGB2,…
Drug	ctd:D007529	Isoflavones	CTD	4.305e-08	8.483e-06	32	218	ABCC4,ACTN1,MKI67,GALNT10,FN1,ANXA6,TUBB,AQP3,RACGAP1,ATM,G6PD,ATP5F1A,BAX,GOT1,KIF2C,NPM1,PRC1,CCNB2,TMX4,TM7SF2,TMPO,TOP2A,PGD,CLU,HSD3B1,IL27RA,HSP90AB1,KIF4A,HIBCH,DPYSL2,RDX,CELSR2
Drug	ctd:D013849	Thimerosal	CTD	4.359e-08	8.544e-06	103	1199	STX2,SHISA5,MRPL10,SKA2,SLC18B1,LIN9,TRIM59,ACSL4,AHCY,IFT80,CEP126,SORBS2,FN1,NIPSNAP1,HAT1,BIRC5,LGR5,MSN,RBM22,MT2A,SLC12A2,TAF9B,ATF7IP,ATM,SNRPA,G6PD,SNX2,CENPN,MYO5A,DOCK11,ERC1,TTC39C,SPTBN1,ADGRB2,BAX,BCAT2,SSRP1,TMTC3,SYNE2,BTG3,GMDS,TMEM97,RAB29,NPHP1,DNAJC13,CCNB1,CCND2,AIFM1,CDK1,CDC27,PCBP2,TOP2A,PCM1,TP53BP1,CDK4,HELLS,HIP1,SMIM3,BACE1,CBX3,HMGB1,CHD4,PLEKHB1,LSM5,PRKD3,CLU,UCP2,CNO…
Drug	ctd:C016340	o,p'-DDT	CTD	4.553e-08	8.878e-06	51	451	EPHX1,ABCC4,SPC25,RRM2,MDM2,PARP1,FBN2,ALDH1A1,ASRGL1,TUBB,BIRC5,DNAJC2,SLC12A2,TAF9B,MYO5A,SPTBN1,BAX,NDUFS5,BRCA1,BEX2,GPX2,CASP1,TNFRSF11B,GSTA1,CCNB1,CCND2,CCNB2,CDK1,ZMYM3,PDCD2,HMGN2,SERPINB5,CLU,USP1,HSP90AB1,HSPD1,MAP2K6,IMPDH2,BCLAF1,PSMA4,PSMB4,PSMC3,PSMC5,PSMD2,ARNT2,SGO2,STMN1,CDCA8,KIF20A,APIP,MRPS7
Drug	CID000004666	taxol	Stitch	5.238e-08	1.011e-05	59	560	ABCC4,MAP2,MDM2,PPM1H,SPG21,TUBA1B,PARP1,NDC80,FOXM1,TPST1,TUBB,OLFM4,BIRC5,SLC12A2,ATM,PEG10,BAX,BRCA1,BUB1,BUB1B,METAP2,NPM1,CASP1,PRC1,CIT,CCNA2,CCNB1,TGFBI,GLMN,AIFM1,CCNB2,TGDS,TTL,CDK1,BUB3,TOP2B,AURKB,PCNT,CFTR,TSN,CHEK1,PFKM,DNAJC7,TYMS,PRKD3,CLU,PLK1,KIF23,MAP2K6,INCENP,CKAP5,TUBA1A,KIF11,KIFC1,RB1,LAMB1,STMN1,LMNB1,MAD2L1
Drug	CID000003862	mimosine	Stitch	5.241e-08	1.011e-05	23	125	RRM1,RRM2,FOXM1,SHMT1,NPM1,RUNX2,CCNA2,CCNB1,CCND2,CDK1,CDC25B,CDK4,HIF1A,HMGN1,HMGN2,CHEK1,PLK1,RRM2B,KPNB1,KPNA2,RB1,COIL,HNRNPR
Drug	ctd:C024015	cryptolepine	CTD	5.79e-08	1.106e-05	10	23	MDM2,BAX,NEK2,BUB1,BUB1B,CCNA2,CCNB1,CDKN3,CENPF,TTK
Drug	ctd:C464760	copper-1,10-phenanthroline	CTD	5.79e-08	1.106e-05	10	23	BIRC5,BAX,BUB1B,CCNA2,CCNB1,CDK1,CDC20,AURKB,CHEK1,MAD2L1
Drug	ctd:C013418	bromfenacoum	CTD	5.949e-08	1.13e-05	65	645	EPHB2,ABAT,PPM1H,ALCAM,SH3GL2,VPS50,NIPSNAP1,ATP2C1,SLC12A2,MTHFD1,CCAR1,CCT8,ATIC,ATOX1,ALDH7A1,GPRC5B,MYH10,SPTBN1,NAP1L1,PGM2L1,ST13,SEPTIN6,BLMH,GLDC,VAMP7,NONO,GOT1,GOT2,NUDT21,OAT,AIFM1,TMX4,NNT,HEXB,CCT3,CBX3,HMGN2,RCC1,HNRNPD,TUFM,HNRNPL,PHB,NUCKS1,PLCD1,CNN3,VBP1,HSPD1,PMPCB,VCAN,FAM169A,FAM131B,SNPH,MATR3,SCRN1,IVD,PTPN11,HIBCH,ALDH5A1,DPYSL3,RARS1,RCN2,LDHB,ABLIM1,LRPPRC,LMNB1
Drug	CID006323413	1m0o	Stitch	6.358e-08	1.202e-05	15	56	SCARA3,BIRC5,APOB,BUB1,NONO,CCNB1,CCNB2,CDK1,CDC27,TOP2B,CDK4,PLK1,PON2,PON3,CTDSPL
Drug	CID005280961	genistein	Stitch	6.614e-08	1.244e-05	97	1117	EPHB4,ABCC4,MDM2,PARP1,NDC80,MLH1,FGF2,FGFR1,AKR1B1,FN1,PIK3R3,CHSY1,BIRC5,APOB,SMC2,ATAD2,GBA3,MT1G,MT2A,SLC12A2,MTHFD1,GINS2,ATIC,SNRPA,FYN,PLK4,DEPDC1B,ALDH7A1,MYBL2,MBTPS1,CENPN,PBK,BAX,GGH,BRCA1,FAM168A,BUB1B,TMEM97,DAGLA,CACNA1D,CACNB4,CALD1,CAMLG,ODC1,PRC1,TNFRSF11B,CCNA2,CCNB1,CCND2,TGFBI,ATG3,CCNB2,CD44,TMPO,CDK1,CDC20,TOP2B,AURKB,CDKN3,PTTG1,HIF1A,CFTR,HMGB2,CHEK1,HNRNPC,HNRNPD,HNRNPH2,…
Drug	CID000006254	5,5'-dithiobis(2-nitrobenzoic acid	Stitch	6.804e-08	1.274e-05	26	157	AHCY,AKR1B1,MT1G,MT2A,SOAT1,NMNAT2,WWOX,NBN,METAP1,RGL1,PRDX3,METAP2,CALD1,NNT,NPL,PFKM,TYMS,ZFYVE9,UROS,TNC,NMNAT3,PRSS2,PCLAF,QARS1,RARS1,DTNA
Drug	1769_DN	Ipratropium bromide [22254-24-6]; Down 200; 9.8uM; HL60; HG-U133A	Broad Institute CMAP Down	6.878e-08	1.281e-05	29	189	H2AZ2,MBNL1,RRM1,SET,SNX2,DBF4,NONO,METAP2,CYB5B,CD44,TMPO,NNT,CEP85,POT1,SPDL1,DHX9,PTPN11,TOMM22,RAD21,RB1,RANBP9,RCN2,RECQL,RFC3,CEP55,LMNB1,WDR41,CAPRIN1,HNRNPR
Drug	CID000001174	uracil	Stitch	7.144e-08	1.324e-05	36	269	ABAT,RRM1,RRM2,MLH1,SCARA3,MRE11,SHMT1,APEX1,COPS3,PAICS,HAUS1,MTHFD1,CFAP20,POLD3,MUTYH,UIMC1,NBN,SLC28A3,NFU1,BRCA1,COMMD3,SNF8,CHEK1,POLA2,TUFM,TYMS,RRM2B,REXO2,MCCC1,KIF22,DPYSL2,DPYSL3,LDHB,LIG1,LMNB1,NEIL3
Drug	CID000000928	reduced diphosphopyridine nucleotide	Stitch	7.211e-08	1.33e-05	42	342	ABAT,ACAT1,MDM2,ME2,AHCY,ALDH1A1,ALDH9A1,AKR1B1,SHMT1,NOX1,MTHFD1,OGDHL,ALDH4A1,ATIC,G6PD,ALDH7A1,WWOX,GCDH,NDUFA4,NDUFB6,NDUFV1,NDUFS5,GOT2,MAT2B,HIBADH,GCAT,HSD17B10,HADH,NNT,PFKM,PGD,HSD3B1,HSD17B4,PON2,SAMHD1,IMPDH2,BDH2,IVD,HIBCH,ALDH5A1,LDHB,AASS
Drug	ctd:D008694	Methamphetamine	CTD	7.645e-08	1.403e-05	115	1400	EPHX1,CENPW,MAP2,HJURP,SPC25,RRM2,TUBA1B,PARP1,NDC80,MKI67,FGF2,ATP6V1C2,IFT80,PPIH,USP48,GPR65,FN1,KNSTRN,SH3GL2,TUBB,SMPD4,BIRC5,DEPDC1,MT2A,ARRB2,TPX2,OGDHL,FYN,MUTYH,PBK,BAX,THSD1,GCSH,HPSE,NDUFB6,ST13,RTKN2,NCAPG,BRCA1,TMTC3,NFATC3,SUPT6H,GLO1,BUB1B,CBX1,GOT2,CA1,PRUNE2,TCF4,CACNB4,YBX1,SYNE1,UBE2C,SRGAP2,TERF1,CCNA2,CCNB1,ORC1,CYB5B,CCNB2,PEBP1,CDK1,NNT,TOP2A,PCMT1,PCNT,CMTM3,PDK4,CHD4,PFKM…
Drug	ctd:D015741	Metribolone	CTD	8.577e-08	1.566e-05	45	382	ABCC4,MAN1A1,ACADSB,CWC27,ALDH9A1,TUBB,TPX2,ATM,G6PD,XRCC6,CENPN,SDCCAG8,BRCA1,PRDX3,BUB1,GLUL,TACC1,GOT2,ODC1,HIBADH,CCNA2,PCMT1,HEXB,PARK7,HMGB1,CHEK1,HNRNPC,HNRNPH2,PHB,SERPINB5,CLU,GGCT,HSD17B4,IDE,XRCC5,PRPS2,PSMC3,PSMD2,NAV1,KNL1,APMAP,FADS1,CDK2AP1,EIF2S3,MPHOSPH9
Drug	1563_UP	Quinacrine dihydrochloride dihydrate [6151-30-0]; Up 200; 7.8uM; HL60; HG-U133A	Broad Institute CMAP Up	8.694e-08	1.58e-05	29	191	FGFR1,BIRC5,SMC2,SHTN1,SKIL,ATP2C1,FAM111A,ASF1B,ATF7IP,PLK4,SOAT1,NEMP1,TCF4,HELLS,CHEK1,LPXN,CRIPT,PLEKHA5,METTL7A,CCP110,DLGAP5,LMAN2L,DPYSL2,DHX40,RECQL,ECT2,CDK2AP1,RCBTB1,BSCL2
Drug	ctd:D013467	Sulindac	CTD	9.361e-08	1.693e-05	61	597	STRBP,MRPL37,SLC18B1,AMZ2,PARP1,IFITM3,ALDH1A1,AKR1B1,SET,VASH1,BIRC5,TRUB2,MRPS14,WDR61,CPSF3,TM7SF3,NAP1L1,BAX,GCDH,NFU1,BLMH,AURKA,BRCA1,GLO1,CPNE1,CREB3L3,NPHP1,TCF4,RBM45,COMMD3,CCNA2,CCNB1,ATG3,AIFM1,CDK1,CDK4,HIF1A,CFL2,HMMR,MTPN,CLU,PLA2G4A,HSD17B4,PON3,XRCC5,PPT1,MRPS9,EIF5B,MRPL11,MRPL1,TRIT1,PSMC5,CMTM6,CHCHD3,KIF14,RB1,RBBP7,SAE1,LFNG,MRPS7,LRPPRC
Drug	ctd:D015073	2-Acetylaminofluorene	CTD	9.45e-08	1.701e-05	47	409	NUSAP1,EPHX1,RRM1,MDM2,MKI67,ALDH1A1,AKR1B1,FN1,GTSE1,TUBB,BIRC5,SMO,WWOX,BAX,BRCA1,C4BPA,C7,IL33,PSRC1,GAS2L3,UBE2C,GPX2,PRC1,COMMD3,GSTA1,CCNA2,CCNB1,CCNG1,CCNB2,CD44,CDK1,EDA2R,TOP2A,CDK4,CDKN3,PTTG1,SERPINB5,CLU,RRM2B,EI24,CDCA3,BTG2,KIF11,RB1,STMN1,SCPEP1,SMAD2
Drug	5509_DN	Resveratrol [501-36-0]; Down 200; 17.6uM; MCF7; HT_HG-U133A	Broad Institute CMAP Down	9.762e-08	1.749e-05	29	192	KIF18A,ETV5,NDC80,DNAJC8,GTSE1,SKIL,ORAI2,TPX2,SPATA7,VWA8,AURKA,BUB1,TACC1,PSRC1,TGFBI,GCAT,CD44,CENPE,CENPF,HMMR,PLK1,IFT22,CENPO,DLGAP5,ARHGAP11A,KIF14,LAMP1,KIF20A,BORA
Drug	CID006327663	diamino sulfate	Stitch	1.095e-07	1.943e-05	29	193	RIDA,AKR1B1,MRRF,GBA3,G6PD,WWOX,NEU3,NBN,PGM2L1,BLMH,GLA,C7,METAP2,ODC1,CCT6A,ISCU,NPL,CTSC,PFKM,PLA2G15,HSPD1,IDE,VCAN,ZSCAN26,KARS1,DPAGT1,RARS1,LDHB,LYZ
Drug	2076_DN	Nocodazole [31430-18-9]; Down 200; 13.2uM; PC3; HT_HG-U133A	Broad Institute CMAP Down	1.095e-07	1.943e-05	29	193	UBE4B,SPC25,CENPI,CEP70,ZFR,INVS,TTLL5,NBN,SUPT6H,BUB1,NUDT21,SEC23IP,HADH,PCCA,ZMYM4,PCM1,RCC1,POLA2,RAD54B,DIXDC1,KIAA0586,DHX9,NXPE3,PTPN13,MAP4K2,RANBP9,RECQL,LMNB1,LYN
Drug	3689_DN	PNU-0251126 [267429-19-6]; Down 200; 10uM; PC3; HT_HG-U133A	Broad Institute CMAP Down	1.227e-07	2.167e-05	29	194	SPC25,SCD5,FGFR1,FYN,AURKA,SYT11,BUB1,KIF2C,CALD1,CCNB1,ZW10,CDC27,TOP2A,CENPA,CENPE,CENPF,HMMR,GPSM2,PLK1,KIF23,VCAN,FAM210B,DLGAP5,EHF,KIF14,DTNA,CDCA8,KIF20A,ELK3
Drug	1803_UP	Epirizole [18694-40-1]; Up 200; 17uM; PC3; HT_HG-U133A	Broad Institute CMAP Up	1.537e-07	2.702e-05	29	196	MBNL1,ETV5,ORAI2,ATM,WWOX,CENPN,PEG10,BAX,NBN,NFATC3,MTMR2,NEMP1,CALD1,EML4,TGFBR3,NNT,RCC1,CHEK1,LSM5,ZFYVE9,PLA2G4A,NDE1,NXPE3,PTPN11,RARS1,LYRM1,RFC3,LIMK2,MPHOSPH9
Drug	6916_UP	trichostatin A, Streptomyces sp.; Up 200; 1uM; MCF7; HT_HG-U133A	Broad Institute CMAP Up	1.546e-07	2.705e-05	28	185	MAN1A1,FN1,NBEA,WDR19,MRPS14,FYN,SOAT1,SPATA7,THSD1,HPSE,RGL1,SYT11,NXN,ZNF277,BEX4,MMD,SERPINI1,NME7,CCDC28A,LZTFL1,EIF5B,ARHGEF3,MDM1,PTPN13,NAV2,CD302,CRISPLD2,RCBTB1
Drug	CID000001110	succinate	Stitch	1.566e-07	2.726e-05	41	339	ABAT,ACAT1,ME2,FANCD2,ADSL,ALDH9A1,PPIH,SLC25A5,SHMT1,APEX1,ATP2C1,OGDHL,G6PD,ATP5F1A,WWOX,GPR87,NDUFV1,BLMH,GLUL,GOT1,GOT2,ODC1,NFS1,TGFBI,OXCT1,ISCU,PCCB,NNT,MMD,HIF1A,PFKM,UCP2,FTO,RRM2B,SAMHD1,CEP57,BDH2,ALDH5A1,LDHB,AASS,P3H2
Drug	ctd:C080703	SK&F 83959	CTD	1.582e-07	2.738e-05	25	153	ACAT1,TUBA1B,SH3GL2,ATP5F1A,GLUL,C1QBP,GOT1,NPM1,OAT,NFS1,PCMT1,HNRNPC,TUFM,HNRNPH2,HNRNPL,PSMA4,PTMS,CHCHD3,HIBCH,ARNT2,DPYSL2,DPYSL3,SAE1,STMN1,LDHB
Drug	ctd:D015127	9,10-Dimethyl-1,2-benzanthracene	CTD	1.587e-07	2.738e-05	91	1046	EPHX1,NET1,STRBP,ACTN1,MDM2,PARP1,FBN2,MKI67,ATP6V1C2,TEAD2,SETMAR,FN1,CFAP36,PROCR,APEX1,BIRC5,MRPL45,AQP3,DNAJC2,SLC12A2,TAF9B,SMARCD2,ATM,ATP5F1A,XRCC6,BAX,SRP9,RDM1,NDUFV1,GGH,BRCA1,NID1,METAP2,IL33,GOT2,LIMD1,GPX2,GSTA1,CCNB1,GSTM3,CCNG1,ORC1,PKIG,CCT6A,THBS2,PEBP1,ISCU,TMPO,CD74,HADH,HDAC1,CDK4,HELLS,HIF1A,CFL2,CHEK1,PFKM,PHB,TYMS,CLU,HSD17B4,METTL7A,CNN3,HSP90AB1,HSPD1,COL12A1,TNC,RRM2B,PO…
Drug	CID000000051	alpha-ketoglutarate	Stitch	1.629e-07	2.797e-05	34	254	EPHB4,ABAT,EZH2,ME2,ALDH9A1,SHMT1,OGDHL,G6PD,GLS2,WWOX,BCAT2,PRDX3,GLUL,CBX1,GOT1,GOT2,OAT,ODC1,OXCT1,PCCA,NNT,TP53BP1,HIF1A,PFKM,PGD,FTO,KDM4A,APTX,MCCC1,ALDH5A1,LDHB,AASS,P3H2,CTDSPL
Drug	CID000000190	adenine	Stitch	1.639e-07	2.803e-05	54	510	EPHB4,RIDA,ABCC4,ACACA,ETV5,RRM1,RRM2,ME2,ADK,ADSL,AHCY,MLH1,SLC25A5,HACD3,SHMT1,APEX1,NT5C3B,PAICS,ARL2,MTHFD1,MTIF2,ATIC,POLD3,G6PD,MUTYH,ALDH7A1,SPATA7,NMNAT2,WWOX,PGM2L1,HPSE,NFU1,NFIC,GMPR,MAT2B,GTF2A2,AIFM1,EXO1,NNT,PTTG1,PFKM,POLA2,HNRNPD,TYMS,NME7,HSPD1,RRM2B,NMNAT3,PRPS2,TRIT1,IMPDH2,DNMT1,LDHB,QRSL1
Drug	CID000001041	NSC521040	Stitch	1.712e-07	2.911e-05	22	123	RIDA,ADK,ADSL,MLH1,NT5C3B,PAICS,MTHFD1,ATIC,G6PD,NMNAT2,GPR87,GLA,GMPR,PFKM,PGD,TYMS,NMNAT3,MRPL11,PRPS2,PRPSAP2,IMPDH2,CLPB
Drug	882_DN	ionomycin calcium salt; Down 200; 2uM; MCF7; HT_HG-U133A_EA	Broad Institute CMAP Down	1.718e-07	2.911e-05	29	197	ABCB7,NET1,UBE4B,SALL2,MKI67,CENPI,RNF38,SOAT1,SLC39A8,BUB1,BUB1B,RAB29,NEMP1,GLMN,WDHD1,PHF3,TMPO,PCCA,CENPE,RAD54B,PLEKHA5,ARHGEF3,PCLAF,COCH,RANGAP1,RDX,LAMP1,LMNB1,ELK3
Drug	CID000096849	8-aminoguanosine	Stitch	1.816e-07	3.063e-05	12	38	RRM1,RRM2,ADK,AHCY,AKR1B1,MT2A,MED20,RRM2B,IMPDH2,DDC,ANP32E,RDX
Drug	ctd:C036990	2-amino-3,8-dimethylimidazo(4,5-f)quinoxaline	CTD	1.891e-07	3.174e-05	26	165	RRM2,PARP1,MKI67,CSGALNACT1,BAX,NEK2,CACNA1D,OAT,GSTA1,CCNA2,CCNB1,ORC1,CCNB2,EXO1,CDK1,TOP2A,CHEK1,ANLN,INCENP,ERCC6L,DIAPH3,KIFC1,KNL1,CEP55,ESCO2,SHCBP1
Drug	CID000000787	hydroxylamine	Stitch	1.934e-07	3.232e-05	33	244	STING1,FANCD2,AP2B1,MLH1,MRE11,SHMT1,APEX1,GBA3,MTIF2,WWOX,ERC1,NBN,GLUL,GMPR,CASP1,GSTA1,GSTM3,GSTM4,OXCT1,TMPO,TOP2B,HLA-DMA,TYMS,UBB,FTO,SAMHD1,XRCC5,PRCP,PRSS2,DAXX,PIGK,GSTCD,LYZ
Drug	CID000115212	annamycin	Stitch	2.088e-07	3.474e-05	7	11	PARP1,ASRGL1,BTG3,CCNB1,CDK1,TOP2B,VCAN
Drug	CID000004607	Bactocill	Stitch	2.264e-07	3.75e-05	23	135	STRBP,ARL6,PARP1,COPS3,POLD3,BCAT2,GLUL,C1QBP,TACC1,CASP1,SEC23IP,PDCD2,TSN,HNRNPD,TYMS,HSPD1,SUMF2,PMPCB,CMC2,CLPB,CRYZL1,RB1,MLLT10
Drug	CID000023931	mercury	Stitch	2.323e-07	3.832e-05	56	543	RIDA,ABCC4,ABAT,PAIP2,SPG21,PPIH,AKR1B1,MRRF,FN1,PIK3R3,APEX1,MYO1B,DEPDC1,AQP3,GBA3,MT1G,MT2A,ATP2C1,ATOX1,SNRPA,G6PD,KDM1A,MYBL2,ERC1,SPTBN1,NAP1L1,NBN,BLMH,SUPT6H,BUB1,GOT1,GOT2,CA1,CACNA1D,CACNB4,TGFBI,CCNB2,TSPAN7,CYP2U1,CDKN3,PTTG1,CFTR,TYMS,ANLN,CLNS1A,HSPD1,RRM2B,GTF2IRD1,MRPL1,ALDH5A1,TNFSF15,NUP107,DTNA,LDHB,GSTCD,SMAD2
Drug	ctd:C005460	uranyl acetate	CTD	2.374e-07	3.897e-05	34	258	RMI1,ARMC9,COPS3,FUT8,MSRB1,NAP1L1,BAX,GLO1,GLUL,METAP2,MAT2B,OAT,HADH,HMGB1,PGD,HNRNPC,KIF3B,ATXN10,HSP90AB1,ID2,MFSD4A,SDC3,DIXDC1,CLSTN3,REEP1,PSMA4,ITPR2,TUBA1A,RBBP7,DTNA,RDX,STMN1,MLLT10,M6PR
Drug	7392_DN	0175029-0000 [211245-78-2]; Down 200; 1uM; PC3; HT_HG-U133A	Broad Institute CMAP Down	2.438e-07	3.986e-05	28	189	STX2,SPC25,SCARA3,SH3GL2,MUTYH,BRCA1,METAP2,PSRC1,NEMP1,TTC28,SYNE1,TNFRSF11B,TIAM1,TMPO,PCBP2,AURKB,CENPF,HMMR,PIMREG,DSCC1,KIF20B,DIXDC1,ESPL1,KIF14,KIF11,PHTF2,RFX5,EML1
Drug	ctd:D008770	Methylnitrosourea	CTD	2.52e-07	4.102e-05	41	345	NUSAP1,EPHX1,CWC27,MDM2,PARP1,H2BC4,MKI67,MLH1,FGFR1,ALDH1A1,BIRC5,FAIM2,MYO5A,PBK,BAX,AURKA,BUB1,UBE2C,GPX2,PRC1,TNFRSF11B,CCNA2,CCNB1,CDK1,GALNT6,TOP2A,CENPE,HMGB2,DNAJC7,TTK,KIF3B,CLU,DNAJB5,XRCC5,DEPDC7,DYM,CKAP5,BTG2,DPYSL3,RB1,STMN1
Drug	CID000000181	AC1Q68Z5	Stitch	3.031e-07	4.913e-05	44	386	ABAT,ACACA,ACADSB,ACAT1,ME2,ADK,ALDH9A1,SHMT1,HAT1,CFAP20,G6PD,ALDH7A1,WWOX,GCDH,MCCC2,GMPR,GOT1,GOT2,TAF1B,OAT,ORC1,OXCT1,GCAT,TMPO,HSD17B10,HADH,PCCA,PCCB,PDK4,HMGCS2,PFKM,PGD,PHB,HSD17B4,HSPD1,PCLAF,BDH2,MCCC1,DDC,IVD,GNPDA1,LDHB,ESCO2,PSMD14
Drug	ctd:D019319	Okadaic Acid	CTD	3.751e-07	6.053e-05	34	263	UBE4B,PARP1,H2BC4,ALDH1A1,RACGAP1,ATP5F1A,BAX,BCAT2,GLO1,CBX1,THBS2,CCNB2,KYAT3,CDK1,PCBP2,TOP2A,PCMT1,PTTG1,CFTR,CLU,UCP2,CLNS1A,PLA2G4A,ANAPC13,PRCP,CTSL,FOCAD,CHCHD3,QARS1,DNMT1,RAD21,RB1,STMN1,TEX9
Drug	7388_DN	PNU-0251126 [267429-19-6]; Down 200; 10uM; PC3; HT_HG-U133A	Broad Institute CMAP Down	3.788e-07	6.087e-05	28	193	SPTLC3,SPC25,FAM13B,MKI67,SCARA3,CARD8,ALDH4A1,FYN,AURKA,BUB1,PSRC1,TCF4,CALD1,EML4,TNFRSF11B,CCNB1,CENPA,CENPE,HMMR,GPSM2,PLK1,DEF6,NDE1,KIF14,CRISPLD2,KIF20A,EPB41L2,BORA
Drug	ctd:D012402	Rotenone	CTD	4.127e-07	6.603e-05	85	977	EPHX1,ACACA,ACADSB,ACAT1,LAPTM4B,RRM2,FAM13B,FANCD2,TUBA1B,PARP1,CEP78,TMEM126A,MRE11,SET,ASRGL1,FMOD,FN1,SH3GL2,TUBB,WDR19,ARL2,MT2A,NOX1,RACGAP1,ATM,XRCC6,MBTPS1,SPTBN1,BAX,NDUFA4,NDUFB6,GLA,BRCA1,PRDX3,BUB1B,TMEM97,UBE2Q2,EML4,CASP1,SRGAP2,ODC1,ODF2,TNFRSF11B,GSTA1,TIAM1,AIFM1,PHF3,TTL,EXO1,PCMT1,SNF8,HIF1A,PDK4,CTSC,PARK7,BACE1,HMGB2,PARVB,CHEK1,DNAJC7,PHB,TYMS,UBE2E2,CLU,GGCT,UCP2,CNOT7,RAD5…
Drug	ctd:D008917	Mirex	CTD	4.174e-07	6.65e-05	13	48	ATP2C1,ODC1,CCNB1,CCNB2,NNT,MMD,CDKN3,PTTG1,CENPE,TRIP13,KIF18B,ECT2,LMNB1
Drug	6921_UP	H-89, Dihydrochloride; Up 200; 0.5uM; PC3; HT_HG-U133A	Broad Institute CMAP Up	4.22e-07	6.695e-05	28	194	ADARB1,NPM3,ZNF107,CHSY1,ZFR,FYN,MYH10,SPTBN1,NAP1L1,NBN,BICD1,NUP210,TGFBR3,PHF3,RCC1,HNRNPD,KDM4A,DHX9,EHF,ALDH5A1,KPNB1,RNASEH2B,RANGAP1,LAMP1,CCDC6,ABLIM1,EML1,QRSL1
Drug	ctd:D008769	Methylnitronitrosoguanidine	CTD	4.486e-07	7.087e-05	34	265	MDM2,PARP1,MLH1,ALDH1A1,RACGAP1,ATM,FYN,BAX,BCAT2,BRCA1,ODC1,CCNB1,CCNG1,THBS2,TIAM1,AIFM1,PCBP2,TOP2A,CDK4,PTTG1,HMGB1,HMGB2,UCP2,HSP90AB1,HSPD1,TNC,RRM2B,CTSL,BTG2,PTPRG,RAD21,LIG1,ELK3,SMAD2
Drug	ctd:C049325	1,2-dithiol-3-thione	CTD	4.61e-07	7.251e-05	75	829	EPHX1,MAN1A1,H2AZ2,ACADSB,ACSL4,IFITM3,FGF2,ALCAM,ALDH1A1,SORBS2,TUBB,APEX1,MYO1B,ST6GAL1,MT2A,ATP2C1,SMARCD2,G6PD,NAP1L1,CREG1,ST13,GGH,GLO1,PRDX3,GLUL,GMPR,MMS19,METAP2,IL33,UBE2Q2,GOT1,CACNA1D,YBX1,GPX2,OAT,ODC1,GSTA1,CCNG1,PEBP1,CD74,SERINC5,HADH,TOP2A,PCM1,PCMT1,HIF1A,CCT3,HMGB1,HMGB2,FOXA3,PHB,CRIPT,CNN3,HSP90AB1,HSPD1,PMPCB,GTF2IRD1,PPT1,EIF5B,CTSL,BCLAF1,PSMA4,MATR3,PSMB4,PSMB7,NEK9,DHX9,…
Drug	2552_DN	Flunixin meglumine [42461-84-7]; Down 200; 8.2uM; HL60; HT_HG-U133A	Broad Institute CMAP Down	4.698e-07	7.328e-05	28	195	UBE4B,ORAI2,CEP70,ZFR,MBTPS1,NBN,THSD1,SLC39A8,FAM168A,BUB1,MTMR2,NUDT21,NFS1,CCNB1,SEC23IP,TMPO,PDCD2,PATZ1,TSN,KIF23,ZNF32,MDM1,IFT46,TMEM231,ALDH5A1,RANGAP1,MLLT10,AAGAB
Drug	573_DN	deferoxamine mesylate salt; Down 200; 100uM; MCF7; HG-U133A	Broad Institute CMAP Down	4.698e-07	7.328e-05	28	195	H2AZ2,UBE4B,TACC3,GTSE1,ARMC9,ARRB2,AURKA,BUB1,MCF2L,PSRC1,CCNB1,CCNF,CDC25B,CENPA,CENPE,ADGRG1,HMMR,GPSM2,PLK1,KIF23,CDCA3,DLGAP5,SPDL1,KIF14,TCTN1,CDCA8,CEP55,KIF20A
Drug	ctd:D006046	Gold	CTD	4.748e-07	7.375e-05	47	432	PARP1,MKI67,SRSF3,TUBB,HAT1,MT2A,TAF9B,MOB1B,ATIC,BAX,SRP9,GCDH,BRCA1,NUP210,METAP2,GOT2,NPM1,GPX2,CASP1,GSTM4,ZNF277,AIFM1,CDK1,BACE1,CBX3,HMGB2,CHEK1,LSM5,TUFM,UCP2,CNOT7,USP1,HSP90AB1,HSPD1,EIF5B,DDC,TXNDC5,TUBA1A,PIGK,SMC4,UBA2,TBL1XR1,ESCO2,LMNB1,AASS,PSMD14,MAD2L1
Drug	ctd:D012969	Sodium Fluoride	CTD	5.021e-07	7.767e-05	82	936	H2AZ2,ACTN1,TUBA1B,PARP1,CCL24,LAMTOR2,SLC25A5,GPX8,PROCR,ANXA6,TUBB,BIRC5,APOB,SHTN1,MSN,SMARCE1,SMO,ATIC,ATM,G6PD,ATP5F1A,POGLUT3,NAP1L1,BAX,SRP9,GCDH,NDUFA4,SSRP1,RNF115,GJA3,GLO1,PRDX3,CREB3L3,NONO,GOT2,TCF19,ESYT1,CASP1,ODC1,RUNX2,ODF2,TNFRSF11B,ZNF277,PHF3,PEBP1,TMPO,HADH,BUB3,CDC25B,CDC27,RCC1,HMMR,TUFM,HNRNPH2,CLU,HSD3B1,VBP1,HSP90AB1,HSPD1,SOSTDC1,MFSD4A,GTF2IRD1,EIF5B,DEPDC7,PRPSAP2,SIR…
Drug	CID000107707	Zlllal	Stitch	5.19e-07	7.996e-05	60	613	H2AZ2,MDM2,PARP1,FGFR1,CRTAP,SRSF3,PIK3R3,BIRC5,APOB,SMC2,SKIL,TPX2,POLD3,BAX,BLMH,BRCA1,COPS8,DBF4,BUB1B,NPM1,UBE2C,CASP1,CCNA2,CCNB1,ORC1,AIFM1,CCNB2,CDK1,PBX2,TOP2B,CDK4,HIF1A,CENPC,PARK7,CFTR,CHEK1,HNRNPD,PRKD3,UBB,UBE2E2,UCHL3,HSPD1,ATF2,SIPA1L1,PSMA4,PSMB4,PSMB7,PSMC3,PSMC5,PSMD2,DAXX,SLC27A1,ARNT2,RANGAP1,RB1,CENPU,UBA2,RFX5,LMNB1,PSMD14
Drug	6248_DN	Methacholine chloride [62-51-1]; Down 200; 20.4uM; MCF7; HT_HG-U133A	Broad Institute CMAP Down	5.224e-07	8.016e-05	28	196	MAN1A1,ACACA,DNAJC8,PROCR,MYO1B,SMC2,ARRB2,UHRF1BP1L,BAX,RAB29,NEMP1,NCAPD3,NXN,WDHD1,PHF3,CD44,RCC1,IL27RA,CEP85,FAM210B,HDGFL3,PTPN13,KPNB1,CCDC6,ABLIM1,LMNB1,RCBTB1,MPHOSPH9
Drug	CID000000888	magnesium	Stitch	5.316e-07	8.094e-05	107	1326	EPHB4,ACTN1,RRM1,RRM2,ME2,ADK,ARL6,AP2B1,MLH1,FGFR1,ALDH9A1,MRRF,FOXM1,FN1,SLC25A5,TUBB,APEX1,MYO1B,NT5C3B,AQP3,PAICS,GFM2,GBA3,ATP2C1,MTHFD1,PDE5A,SLC41A1,SNRPA,FYN,G6PD,ATP5F1A,ALDH7A1,NMNAT2,MYO5A,SPTBN1,PGM2L1,MYO5C,AURKA,CSNK1G1,BUB1,GLUL,CA1,CALD1,MAT2B,CASP1,ODC1,PAPSS1,CCNA2,CYB5B,RHOQ,AIFM1,PCCA,PCCB,NNT,TOP2B,NPL,CDKN3,PDK4,CFTR,PFKM,POLA2,TUFM,TYMS,PRKD3,NME7,PLK1,ZDHHC13,HSP90AB1,HSPD…
Drug	CID005481064	AC1NUK3C	Stitch	5.318e-07	8.094e-05	15	65	ADK,AHCY,ASRGL1,APEX1,MUTYH,POLA2,TYMS,GTF2IRD1,IMPDH2,DDC,ALDH5A1,RARS1,RECQL,LIG1,SCPEP1
Drug	1833_DN	Azaguanine-8 [134-58-7]; Down 200; 26.2uM; HL60; HT_HG-U133A	Broad Institute CMAP Down	5.393e-07	8.174e-05	27	185	ACACA,ZNF512B,PARP1,MKI67,WDR61,KDM1A,BCAT2,BUB1,PSRC1,NCAPH,CCNB1,MTMR4,TOP2A,CTSC,PRKD3,PLA2G4A,GPSM2,PON2,EIF5B,CCP110,DLGAP5,KIF15,HIBCH,KIF11,ECT2,NEIL3,MPHOSPH9
Drug	ctd:D015647	2,3,4,5-Tetrahydro-7,8-dihydroxy-1-phenyl-1H-3-benzazepine	CTD	5.463e-07	8.204e-05	25	163	AKR1B1,ATP5F1A,NDUFV1,SEPTIN6,GLO1,GLUL,GOT1,UBFD1,NPM1,MAT2B,NFS1,PCBP2,PCMT1,CFL2,HNRNPD,TUFM,HNRNPH2,HNRNPL,PHB,CNN3,PPT1,PSMB7,HIBCH,DPYSL2,LDHB
Drug	CID005289542	UV-C	Stitch	5.463e-07	8.204e-05	25	163	RRM2,MDM2,FANCD2,MLH1,PAICS,MT2A,ATM,XRCC6,PBK,BAX,BRCA1,CCNB1,CCNG1,PDCD2,HIF1A,HMGB1,HMGB2,CHEK1,HNRNPD,RRM2B,XRCC5,ATF2,LRIG1,FANCI,EIF4A1
Drug	7179_UP	Trichostatin A, from Streptomyces sp.; Up 200; 0.1uM; MCF7; HT_HG-U133A	Broad Institute CMAP Up	5.479e-07	8.204e-05	26	174	MAN1A1,FN1,WDR19,CCDC88A,FYN,SOAT1,THSD1,TTBK2,RGL1,SYT11,GMPR,RAB29,NXN,MMD,NPL,BACE1,SERPINB5,SERPINI1,NME7,IFT22,CCDC28A,LZTFL1,HMGN5,NAV2,CRISPLD2,RCBTB1
Drug	CID000065577	Topo	Stitch	6.024e-07	8.985e-05	24	153	ABCC4,ACACA,PARP1,NDC80,SMC2,MYBL2,INTU,BAX,YBX1,CCNA2,TMPO,CDK1,TOP2B,PTTG1,CENPA,CENPC,TYMS,ESPL1,KNL1,KPNA2,SMC4,RECQL,MLLT10,COIL
Drug	CID009914412	ZM447439	Stitch	6.078e-07	9.03e-05	8	17	AURKA,BUB1,BUB1B,CDC20,ZW10,TOP2B,AURKB,INCENP
Drug	ctd:D003976	Diazinon	CTD	6.42e-07	9.5e-05	119	1524	EPHX1,ABCC4,NET1,SHISA5,STRBP,BFAR,ACTN1,SCD5,RRM1,MDM2,TRIM59,AMZ2,ADSL,NDC80,TMEM147,MKI67,FGF2,FGFR1,TACC3,FOXM1,TEAD2,TRMT112,VASH1,RNF34,SMPD4,BIRC5,SKIL,PAICS,SPAG5,BEX3,HAUS1,PPP4R2,SMARCE1,PDE5A,ATM,FYN,CDCA5,G6PD,PLK4,DKK3,GPRC5B,MYH10,WWOX,PEG10,BAX,IKBIP,AURKA,NEK2,NFATC3,BTG3,GMDS,C7,MCF2L,NPM1,ESYT1,UBE2C,GPX2,CASP1,GSTM3,CCNF,GSTM4,CCNG1,DDIAS,RHOQ,GCAT,AIFM1,ISCU,CD44,TTL,CDK1,CDC2…
Drug	1047_UP	2-propylpentanoic acid; Up 200; 1000uM; MCF7; HT_HG-U133A_EA	Broad Institute CMAP Up	6.7e-07	9.876e-05	27	187	EPHB2,STX2,ABCC4,EXTL2,SALL2,TPST1,CYFIP2,CCDC88A,FYN,GPRC5B,TTLL5,HPSE,BTG3,RAB29,BEX4,METTL7A,SAMHD1,ESPL1,KIAA0586,BBX,CD302,TESC,MORC4,LIMK2,RCBTB1,SCPEP1,ELK3
Drug	CID000001060	pyruvic acid	Stitch	6.792e-07	9.971e-05	46	424	RIDA,ABAT,ACACA,ACAT1,ME2,FANCD2,ADK,ALDH9A1,AKR1B1,SLC25A5,SHMT1,SPAG5,G6PD,XRCC6,WWOX,BCAT2,PGM2L1,NDUFV1,GLO1,GLUL,BTG3,GOT1,GOT2,ODC1,NFS1,TNFRSF11B,TGFBI,OXCT1,ISCU,PCCA,PCCB,NNT,NPL,HIF1A,HLA-DMA,PDK4,PFKM,PGD,UCP2,HSPD1,MCCC1,CLPB,KPNB1,LDHB,LRPPRC,AASS
Drug	ctd:D013750	Tetrachloroethylene	CTD	6.996e-07	0.0001023	13	50	NUSAP1,BIRC5,SPAG5,TPX2,PBK,BAX,NEK2,NCAPG,KIF2C,CCNB2,CDC25B,PTTG1,CKS2
Drug	CID000000283	formate	Stitch	7.578e-07	0.0001104	34	271	ESD,RRM1,RRM2,ADK,ASRGL1,SHMT1,SLC26A9,PAICS,MTHFD1,ATIC,GLS2,WWOX,SSRP1,NDUFV1,GNL1,TM7SF2,NNT,NPL,CDKN3,PDCD2,TYMS,UCP2,PLK1,RRM2B,REXO2,MRPL1,IMPDH2,PSMB4,KPNB1,GNPDA1,RB1,RDX,LDHB,ADI1
Drug	CID000000611	glutamate	Stitch	7.956e-07	0.0001154	83	962	EPHB2,ABAT,MAP2,ASIC1,ADARB1,ME2,FANCD2,FGF2,ALDH9A1,FOXM1,MRE11,SHMT1,CAMK1,PAICS,GBA3,MTHFD1,ALDH4A1,G6PD,ALDH7A1,GPRC5B,NMNAT2,GLS2,WWOX,ERC1,BAX,BCAT2,GCDH,NDUFV1,GGH,ARL6IP1,COPS8,GLUL,PPP1R9B,GOT1,GOT2,CA1,CACNA1D,CACNB4,CASP1,OAT,ODC1,CIT,TNFRSF11B,SLC7A8,OXCT1,AIFM1,ISCU,TTL,PCCA,PCCB,NPL,CFTR,PFKM,PGD,TYMS,PRKD3,UBB,GGCT,CLNS1A,GPSM2,PLCB4,PLCD1,MCOLN2,TNC,IDE,NMNAT3,REXO2,PPT1,PRPSAP2,A…
Drug	CID000014888	arsenic trioxide	Stitch	8.468e-07	0.0001224	49	468	ABCC4,H2AZ2,MDM2,ARL6,PARP1,FGFR1,PPIH,AKR1B1,APEX1,BIRC5,ARMC9,AQP3,MT2A,MTCP1,ATP5F1A,XRCC6,BAX,NEU3,ARL6IP1,CASP1,TERF1,GSTA1,CCNA2,CCNB1,AIFM1,CCNB2,CD44,CD70,CDK1,MMD,CDKN3,PTTG1,HIF1A,HMGB2,CHEK1,TYMS,UCP2,ID2,CR2,CEP57,SLCO3A1,PSMD2,DAXX,DNMT1,NUP107,PLXNC1,GSTCD,SCPEP1,EPB41L2
Drug	ctd:C026105	butylidenephthalide	CTD	8.826e-07	0.0001271	14	59	MKI67,ATP5F1A,BAX,C1QBP,GOT1,YBX1,AIFM1,CDK4,HNRNPD,TUFM,PHB,HSP90AB1,RB1,EIF4A1
Drug	ctd:C041786	palm oil	CTD	9.513e-07	0.0001365	130	1716	ABCC4,ABAT,MAN1A1,NET1,ACAT1,SHISA5,RRM2,SPG21,IFITM3,SVBP,MKI67,FGFR1,ALDH9A1,SCARA3,CRTAP,TPST1,TYW3,FMOD,FN1,SLC25A5,HSDL2,PROCR,SH3BGRL,TUBB,PLEKHA4,CHSY1,CYFIP2,MSN,MT2A,ARRB2,THYN1,KHDRBS3,CFAP20,TPX2,NUP133,FKBP7,ZFR,ALDH4A1,SLC41A1,FBXO21,G6PD,DKK3,MYH10,MSRB1,GAMT,MYO5A,DOCK11,ECHDC1,SPTBN1,PBK,BCAT2,CREG1,ST13,FFAR4,MYO5C,AURKA,SMPDL3B,ARL6IP1,DBF4,GLUL,TMEM97,TCEAL8,RAB29,PAPSS1,GSTM3,…
Drug	ctd:C584509	C646 compound	CTD	1.039e-06	0.0001485	142	1918	EPHB4,MAN1A1,CENPW,SHISA5,SPC25,STING1,RRM2,TMEM205,CNTROB,RSU1,PARP1,DGLUCY,AP2B1,IFITM3,ALCAM,FOXM1,TEAD2,GALNT10,SRSF3,FN1,GPX8,GRAMD1A,NIPSNAP1,HAT1,POMGNT1,MYO1B,DEPDC1,ATAD2,SPAG5,DNAJC2,MSN,MT1G,ARL2,MT2A,ASF1B,MRPL48,TPX2,CEP70,KDM1A,ALDH7A1,SNX5,UIMC1,SPTBN1,TM7SF3,MRPS27,AURKA,NEK2,SYT11,NFIC,SUPT6H,NUP210,BUB1,BUB1B,SEL1L3,SLC9A7,GMDS,TACC1,BEX2,GOT1,GOT2,ZFP90,GAS2L3,NUDT21,MIS18A,UBE…
Drug	5310_DN	Puromycin dihydrochloride [58-58-2]; Down 200; 7.4uM; MCF7; HT_HG-U133A	Broad Institute CMAP Down	1.064e-06	0.0001515	26	180	H2AZ2,UBE4B,MDM2,NPM3,TACC3,GTSE1,SHMT1,PHTF1,SLC39A8,GLA,PSRC1,CCNG1,CD44,GALNT6,PIMREG,ESPL1,ERCC6L,PCLAF,DNA2,GNPDA1,LYRM4,PHTF2,CELSR2,LMNB1,EIF4A1,MPHOSPH9
Drug	ctd:C513635	S-2-pentyl-4-pentynoic hydroxamic acid	CTD	1.094e-06	0.0001551	74	833	EPHX1,ABL2,ETV5,SKA2,RRM2,REEP2,TRIM59,SVBP,TXNDC16,IFT80,MRE11,TPST1,SETMAR,SESN3,PAICS,TRUB2,CYFIP2,WDR19,DPH5,ENAH,SMARCE1,CDCA5,INTU,GAMT,ERC1,NBN,CREG1,IKBIP,MYO5C,TTBK2,BRCA1,NFIC,BUB1B,PPP1R9B,TMEM97,KIF2C,TCF19,ESYT1,PRDM5,CREB3L4,PAPSS1,RPUSD4,EXO1,TM7SF2,TMPO,CDC27,MMD,ZMYM3,HLA-DMA,ELOVL5,HMGN3,PRKD3,NAXE,HSPD1,PON2,SCRN1,PTK7,DAP3,TESC,ALDH5A1,THRAP3,WDR62,RILPL2,RB1,TBL1XR1,KLHL5,CDK…
Drug	CID006438325	AC1O5PH2	Stitch	1.099e-06	0.0001552	14	60	MDM2,NDC80,RUNX2,CCNA2,CD44,TOP2B,CDK4,HEXB,SUMF2,ID2,RB1,RFC1,RFC3,RFC5
Drug	CID000001049	pyridine	Stitch	1.127e-06	0.0001586	31	239	ACACA,UBE4B,ME2,PARP1,AHCY,MLH1,AKR1B1,MRE11,SHMT1,APOB,NOX1,G6PD,NMNAT2,WWOX,ADGRB2,BLMH,GLA,BRCA1,PRDX3,SLC9A7,SYNE1,HIBADH,CYB5B,NNT,HLA-DMA,PGD,TYMS,NMNAT3,PRPS2,ALDH5A1,LDHB
Drug	1599_DN	Amethopterin (R,S) [59-05-2]; Down 200; 8.8uM; HL60; HG-U133A	Broad Institute CMAP Down	1.135e-06	0.0001586	27	192	NDC80,MKI67,TACC3,GTSE1,AURKA,DBF4,BUB1,BUB1B,PSRC1,UBE2C,SRGAP2,PRC1,CCNA2,CCNB1,TOP2A,AURKB,CENPA,CENPE,TSN,HMMR,CKS2,PLK1,DLGAP5,NCAPD2,CDCA8,KIF20A,LYN
Drug	5206_UP	2-propylpentanoic acid; Up 200; 1000uM; MCF7; HT_HG-U133A	Broad Institute CMAP Up	1.135e-06	0.0001586	27	192	EPHB2,REEP2,CYFIP2,WDR19,FYN,NMNAT2,FAM168A,BTG3,GMPR,RAB29,TTC28,BEX4,ZW10,HROB,METTL7A,IL27RA,FAM169A,SDC3,DIXDC1,HMGN5,NXPE3,BBX,TESC,DYNC2H1,LAMP1,ELK3,EML1
Drug	CID000005192	sebacate	Stitch	1.185e-06	0.0001649	26	181	H2AZ2,MND1,FANCD2,PARP1,MLH1,SCARA3,MRE11,ATAD2,ATM,XRCC6,NAP1L1,BRCA1,NCAPH,TERF1,EXO1,TOP2B,TP53BP1,CHEK1,RAD54B,XRCC5,DNA2,RAD21,KPNA2,SAE1,RECQL,LIG1
Drug	CID000000317	CoA group	Stitch	1.222e-06	0.0001692	46	433	ABAT,ACACA,ACADSB,ACAT1,LIN9,ACSL4,SDF2,HAT1,APOB,PAICS,OGDHL,SOAT1,WWOX,BCAT2,GCDH,MCCC2,KANK1,GOT2,HIBADH,OXCT1,GCAT,TTL,HSD17B10,HADH,PCCB,NNT,PIGM,HMGB1,HMGB2,HMGCS2,PFKM,HSD17B4,PPT1,ACD,AGPAT4,MCCC1,DDC,IVD,HIBCH,SLC27A1,ALDH5A1,GNPDA1,LDHB,ARMC1,CDK2AP1,P3H2
Drug	CID005282473	Zinostatino	Stitch	1.225e-06	0.0001692	16	78	ESD,FANCD2,AP2B1,MLH1,MRE11,APEX1,ATM,XRCC6,ERC1,BAX,NBN,BRCA1,CHEK1,POLA2,XRCC5,LIG1
Drug	ctd:C515564	bromovanin	CTD	1.247e-06	0.0001716	21	127	ACTN1,FOXM1,ENAH,CCT8,SMARCE1,ATP5F1A,NONO,NPM1,CCT6A,CBX3,RCC1,HNRNPC,HNRNPH2,HNRNPL,PHB,PLK1,HSP90AB1,PAF1,TUBA1A,LMNB1,HNRNPR
Drug	4822_DN	Seneciphylline [480-81-9]; Down 200; 12uM; MCF7; HT_HG-U133A	Broad Institute CMAP Down	1.394e-06	0.0001897	27	194	MBNL1,CEP70,ECHDC1,BUB1,MTMR2,BTG3,RAB29,GSTM4,WDHD1,TGDS,SEC23IP,NNT,HSP90AB1,PON2,ATF2,LRIG1,CEP57,REEP1,DHX9,PTPN13,KIF14,DNA2,IPO5,RANBP9,RCN2,LAMB1,RFC3
Drug	4308_DN	Promazine hydrochloride [53-60-1]; Down 200; 12.4uM; PC3; HT_HG-U133A	Broad Institute CMAP Down	1.394e-06	0.0001897	27	194	EPHB2,STX2,NDC80,SET,CCDC88A,ATP2C1,ZFR,MYH10,WWOX,THSD1,WDHD1,SEC23IP,TMPO,CHD4,LSM5,RAD54B,ID2,RFX7,CSTF1,EIF5B,MAP2K6,INCENP,DHX9,EHF,PARPBP,RFC5,NUTF2
Drug	4617_DN	Thonzonium bromide [553-08-2]; Down 200; 6.8uM; PC3; HT_HG-U133A	Broad Institute CMAP Down	1.394e-06	0.0001897	27	194	SPC25,AP2B1,MKI67,USP48,SETMAR,SHMT1,ORAI2,WDR19,B9D1,MBTPS1,SLC39A8,PSRC1,CCNA2,GLMN,BEX4,CENPF,RCC1,PARVB,UCP2,GPSM2,DSCC1,MED20,MDM1,ZNF232,ARHGAP11A,PTK7,TMEM132A
Drug	DB00114	Pyridoxal Phosphate	Drug Bank	1.443e-06	0.0001957	13	53	SPTLC3,ABAT,SHMT1,BCAT2,GLDC,GOT1,GOT2,OAT,ODC1,NFS1,GCAT,KYAT3,DDC
Drug	ctd:D002083	Butylated Hydroxyanisole	CTD	1.49e-06	0.0002013	20	118	EPHX1,ABCC4,PARP1,MKI67,ALDH1A1,ALDH4A1,ATM,ALDH7A1,CA1,GSTA1,CCNA2,CCNB1,GSTM3,GSTM4,CDK1,CDC20,AURKB,HELLS,HEXB,PLK1
Drug	CID004631409	AC1NDTNH	Stitch	1.5e-06	0.000202	39	343	ESD,MDM2,FGFR1,MRE11,POMGNT1,BIRC5,PAICS,NUP133,ALDH4A1,ATIC,ATOX1,G6PD,XRCC6,WWOX,NFU1,COPS8,DBF4,PRDX3,ODC1,ATG3,ISCU,HADH,SNF8,TTK,PGD,UCHL3,ID2,LRRCC1,INCENP,CLPB,CD302,RNASEH2B,NUP107,UBA2,IFT52,GSTCD,COPS4,ELK3,BSCL2
Drug	5850_DN	Vidarabine [5536-17-4]; Down 200; 15uM; PC3; HT_HG-U133A	Broad Institute CMAP Down	1.542e-06	0.0002069	27	195	KIF18A,ACADSB,NPM3,GTSE1,CEP70,AURKA,ARL6IP1,BUB1,KIF2C,NEMP1,CCNF,TOP2A,CENPA,CENPE,CENPF,PARVB,HMMR,HOXB9,PLK1,FAM210B,TRAF3IP1,NDE1,DLGAP5,NXPE3,TCTN1,EML1,EPB41L2
Drug	ctd:D018038	Sodium Selenite	CTD	1.575e-06	0.0002106	117	1519	H2AZ2,ACACA,DRAM1,NET1,MDM2,TMEM205,DNTTIP2,PARP1,ADSL,NDC80,MKI67,CCL24,SCARA3,TMEM126A,SRSF3,GPR65,SLC25A5,TRMT112,C2orf88,PLEKHA4,APEX1,CHSY1,NT5C3B,COPS3,MRPL45,STIL,SHTN1,GBA3,SEPHS1,THYN1,RTRAF,SMO,UIMC1,NAP1L1,BAX,NDUFA4,CENPK,ST13,NDUFS5,NCAPG,BRCA1,TCEAL8,ASCC3,MCF2L,PSRC1,GOT1,CACNB4,CAMLG,UBE2C,GPX2,ODC1,CREB3L4,TNFRSF11B,CCNA2,CCNB1,CCND2,GSTM3,CCNG1,CCT6A,THBS2,AIFM1,ISCU,TMPO,CD70,E…
Drug	ctd:C014476	diethyl maleate	CTD	1.599e-06	0.000213	37	318	ACACA,HJURP,SPC25,RRM2,PARP1,MKI67,ALDH1A1,GTSE1,MSN,MT2A,ASF1B,ATM,G6PD,MYBL2,AURKA,GLUL,GOT2,TBCEL,NCAPH,COMMD3,CCNA2,ORC1,EXO1,TRIP13,PGD,ANLN,ZNF367,CDCA3,ERCC6L,CDCA2,BTG2,KIFC1,DPYSL2,SMC4,CDCA8,SFXN1,LMNB1
Drug	CID004311764	NaBH4	Stitch	1.678e-06	0.0002221	14	62	ABAT,AHCY,ASRGL1,APEX1,KDM1A,NEU3,NBN,GLA,NID1,SYNE1,GCAT,TGDS,NPL,DHX9
Drug	ctd:C031180	chrysene	CTD	1.679e-06	0.0002221	76	873	EPHX1,SPC25,RRM1,RRM2,MDM2,REEP2,NDC80,MKI67,FKBP3,DNAJC8,VASH1,BIRC5,BLOC1S2,TRUB2,ZC3H7A,MT2A,THYN1,SPTBN1,PBK,BAX,SRP9,NDUFB6,INKA2,SYNE2,C7,NONO,PSRC1,NPHP1,NPM1,TCF19,NRCAM,YBX1,PCDHAC2,GPRIN3,NCAPH,NXN,COMMD3,CCND2,CCNG1,PKIG,DDIAS,PEBP1,RNF20,TTL,ZNF346,HMGB1,HMMR,SERPINB5,PIMREG,PLCD1,DNAJB5,ZNF367,TNC,PON2,PAF1,CR2,DEF6,DIXDC1,HMGN5,ILF2,REEP1,BCLAF1,DDC,ITPR2,PTPRG,THRAP3,RNASEH2B,CRISP…
Drug	ctd:C080163	trovafloxacin	CTD	1.697e-06	0.0002237	41	371	EPHX1,ACACA,LAPTM4B,RRM2,MDM2,ALDH1A1,TPST1,SRSF3,HACD3,TUBB,APEX1,SKIL,SMARCD2,G6PD,UBE2C,CCNB2,TMX4,TMPO,CDK1,CDC20,TOP2A,CDKN3,PTTG1,HMGN3,CKS2,UGT2B17,MED20,ID2,IDE,ATF2,ATP6V0E2,THRAP3,KPNB1,KPNA2,RANGAP1,RB1,SAE1,RDX,STMN1,CCDC6,CAPRIN1
Drug	CID000003750	AC1L7AJI	Stitch	1.722e-06	0.0002262	32	256	ABCC4,ESD,PARP1,MLH1,ALDH1A1,FN1,ANXA6,OLFM4,RNF34,BIRC5,SLC12A2,BAX,BUB1,NID1,CCNA2,CCNF,CCNB2,CD70,TOP2B,AURKB,CDKN3,CHEK1,HMMR,TTK,TYMS,UGT2B17,PLK1,ID2,PTPN13,PTPRD,GSTCD,MAD2L1
Drug	CID000794323	S)-monastrol	Stitch	1.814e-06	0.0002375	13	54	TUBB,BUB1B,KIF2C,MMD,AURKB,RCC1,PLK1,KIF23,KIF4A,TUBA1A,KIF11,KIF22,MAD2L1
Drug	CID000005056	trans-3,4,5-trihydroxystilbene	Stitch	1.827e-06	0.0002383	58	608	UBE4B,RRM1,RRM2,PARP1,NDC80,MLH1,FGFR1,MRE11,PIK3R3,TUBB,APEX1,BIRC5,APOB,COPS3,PDE5A,FYN,ATP5F1A,XRCC6,PBK,BAX,ST13,BRCA1,BUB1,BUB1B,CASP1,ODC1,RUNX2,CCNA2,CCNB1,AIFM1,CCNB2,CYP2U1,CDK1,CDC27,MMD,CDK4,PDCD2,HIF1A,HMGB2,TTK,PLEKHB1,ANLN,PLK1,KIF23,RRM2B,EI24,NMNAT3,LYPD1,PTPN11,PTPRG,TUBA1A,TNFSF15,KIF11,LFNG,LMNB1,GSTCD,LYN,MAD2L1
Drug	1938_DN	Cyproheptadine hydrochloride [969-33-5]; Down 200; 12.4uM; PC3; HG-U133A	Broad Institute CMAP Down	1.884e-06	0.0002448	27	197	TACC3,BIRC5,NMNAT2,SPTBN1,SLC39A8,SEPTIN6,KIF2C,SEC23IP,TSN,RCC1,CHD4,DNAJC7,CBY1,UROS,HSP90AB1,MOXD1,ZNF32,BMS1,PSMC3,NEK9,LYPD1,PTPN11,CLPB,RAD21,LAMP1,BSCL2,MPHOSPH9
Drug	ctd:D000431	Ethanol	CTD	1.972e-06	0.0002554	122	1608	EPHX1,RIDA,ABAT,KREMEN1,ACACA,MAP2,SPC25,MDM2,FANCD2,TUBA1B,PARP1,MKI67,FGF2,ALDH1A1,ALDH9A1,AKR1B1,FKBP3,SET,FN1,PIK3R3,GTSE1,TUBB,APOB,MRPL45,PAICS,MT2A,ARRB2,NOX1,OGDHL,ATM,ATOX1,FYN,ATP5F1A,MUTYH,ALDH7A1,GPRC5B,NAP1L1,BAX,GCDH,ST13,BRCA1,NFATC3,GLDC,GLUL,C1QBP,CREB3L3,IL33,GOT1,GOT2,CA1,NRCAM,SYNE1,GPX2,CASP1,OAT,ODC1,RUNX2,TERF1,HIBADH,TNFRSF11B,GSTA1,CCND2,GSTM3,SLC7A8,GSTM4,CCNG1,RHOQ,GTF2…
Drug	ctd:C554954	N-((3S)-1-azabicyclo(2.2.2)oct-3-yl)-1H-indazole-3-carboxamide hydrochloride	CTD	2.059e-06	0.0002639	14	63	EPHX1,RRM2,MDM2,MKI67,DEPDC1,SPC24,RACGAP1,MYBL2,BAX,AURKA,CCNB1,CCNG1,CDKN3,KIF20A
Drug	ctd:D015739	Nocodazole	CTD	2.059e-06	0.0002639	14	63	PARP1,BIRC5,CCAR1,BAX,AURKA,BUB1,NPM1,CCNB1,CDK1,AURKB,CFTR,CHEK1,TUBA1A,RANGAP1
Drug	CID000000925	coenzyme 1	Stitch	2.069e-06	0.0002639	57	596	ABAT,H2AZ2,UBE4B,ACAT1,ME2,FANCD2,PARP1,AHCY,ALDH1A1,ALDH9A1,AKR1B1,SHMT1,NOX1,MTHFD1,CCAR1,OGDHL,ALDH4A1,ATIC,G6PD,XRCC6,ALDH7A1,NMNAT2,WWOX,GCDH,NDUFA4,NDUFB6,NDUFV1,NDUFS5,PRDX3,MTMR2,GMPR,GOT2,MAT2B,HIBADH,GCAT,AIFM1,TGDS,HSD17B10,HADH,NNT,HDAC1,PFKM,PGD,TYMS,HSD3B1,HSD17B4,SAMHD1,NMNAT3,IMPDH2,BDH2,IVD,HIBCH,ALDH5A1,RARS1,LDHB,LIG1,AASS
Drug	124_DN	5-aminosalicylic acid; Down 200; 100uM; MCF7; HG-U133A	Broad Institute CMAP Down	2.079e-06	0.0002639	27	198	H2AZ2,ACACA,ACTN1,BAP1,FN1,AQP3,PHTF1,NAP1L1,BLMH,SUPT6H,BUB1,METAP2,HADH,TOP2B,PCMT1,HELLS,CBX3,GNPTAB,DLGAP5,SPDL1,VPS35L,KIF11,DPYSL2,RCN2,RFC5,CKAP2,EPB41L2
Drug	1795_UP	Chloramphenicol [56-75-7]; Up 200; 12.4uM; PC3; HT_HG-U133A	Broad Institute CMAP Up	2.079e-06	0.0002639	27	198	MBNL1,ETV5,RRM1,NPM3,ATAD2,CCDC88A,MAGEF1,NID1,MCF2L,CALD1,EML4,CASP1,NNT,GDAP1,RCC1,ZFYVE9,MATR3,MDM1,EMSY,HDGFL3,ITPR2,PTPN11,KIF14,LAMP1,CCDC6,SHCBP1,MPHOSPH9
Drug	6568_DN	PNU-0293363 [326823-19-2]; Down 200; 10uM; PC3; HT_HG-U133A	Broad Institute CMAP Down	2.079e-06	0.0002639	27	198	MKI67,FGFR1,TACC3,GTSE1,AURKA,COPS8,PSRC1,KIF2C,CCNA2,CYB5B,TIAM1,PHF3,NNT,CENPA,CENPE,HMMR,ZFYVE9,UCP2,PIMREG,B3GNTL1,CDCA3,DLGAP5,TMEM132A,NCAPD2,DTNA,KIF20A,CELSR2
Drug	CID000068368	purine nucleoside	Stitch	2.092e-06	0.000264	21	131	RRM1,ADARB1,ADK,ADSL,AHCY,ATIC,POLD3,MUTYH,BAX,SLC28A3,GLA,GMPR,CIT,TSPAN7,TYMS,UCP2,RRM2B,PRPS2,IMPDH2,ITGAE,MAP4K2
Drug	ctd:D008094	Lithium	CTD	2.094e-06	0.000264	31	246	SPC25,ADK,PARP1,SLC9B2,MKI67,BIRC5,AQP3,RACGAP1,ATM,BAX,BUB1B,GOT2,UBE2C,CCND2,GSTM3,CCNB2,PEBP1,TMX4,HSD17B10,TOP2A,PCMT1,TTK,PHB,PLA2G4A,KIF23,ATF2,CDCA3,QARS1,KIFC1,ECT2,KIF20A
Drug	ctd:C017160	cypermethrin	CTD	2.213e-06	0.0002781	34	284	EPHX1,ABAT,MAP2,PARP1,MLH1,COPG2,APOB,MT2A,ATM,POLD3,G6PD,BAX,GLUL,GOT1,GOT2,YBX1,GPX2,CASP1,TERF1,CCNA2,CCND2,ATG3,PEBP1,PHB,UBB,HSD3B1,HSPD1,ITGAE,DAP3,TXNL4B,ALDH5A1,HSPBAP1,STMN1,AASS
Drug	ctd:C517284	monomethyl phthalate	CTD	2.286e-06	0.0002862	81	957	EPHB4,ABCC4,ACAT1,RRM2,EZH2,MLH1,ALDH1A1,ANXA6,PIK3R3,TUBB,OLFM4,BIRC5,APOB,SKIL,MSN,GBA3,RBM22,NOX1,SLC12A2,CADPS,MTIF2,NUP133,SMARCE1,PDE5A,FUT8,XRCC6,ALDH7A1,NAP1L1,GJA3,NEK2,COPS8,C1QBP,TACC1,CALD1,YBX1,ODC1,RUNX2,GSTA1,CCNB1,TGFBI,WDHD1,TIAM1,CCNB2,HSD17B10,CDK1,CDC20,CDC27,NNT,TOP2B,HDAC1,CDK4,HIP1,CENPF,CFL2,CTSC,UCHL3,UCP2,CLNS1A,PRMT1,HSD17B4,VBP1,EXOSC10,RRM2B,POT1,GTF2IRD1,VIRMA,PPM1G,…
Drug	CID000000712	formalin	Stitch	2.443e-06	0.0003045	22	143	ACACA,ACAT1,ALDH1A1,ALDH9A1,AKR1B1,FOXM1,SHMT1,MTIF2,ALDH4A1,ATIC,ALDH7A1,WWOX,GMDS,OXCT1,TGDS,NPL,CDKN3,PARVB,TYMS,PRSS2,BDH2,RDX
Drug	ctd:C053541	bicalutamide	CTD	2.448e-06	0.0003045	26	188	NUSAP1,MAN1A1,RRM2,MKI67,BIRC5,TPX2,RACGAP1,PBK,BAX,NEK2,BUB1B,PRC1,CCNA2,ZWINT,CCNB1,CDK1,CDC20,PHB,TYMS,CKS2,CLU,UGT2B17,RB1,KIF20A,LMNB1,MAD2L1
Drug	6784_UP	Trichostatin A, from Streptomyces sp.; Up 200; 0.1uM; MCF7; HT_HG-U133A	Broad Institute CMAP Up	2.582e-06	0.0003201	25	177	STX2,MAN1A1,ETV5,WDR19,FYN,SOAT1,GPRC5B,RGL1,SYT11,GMPR,RAB29,NXN,BEX4,MMD,SERPINB5,SERPINI1,DNAJB5,NME7,METTL7A,CCDC28A,DIXDC1,DOCK4,REEP1,NXPE3,SCPEP1
Drug	ctd:D000069286	Bortezomib	CTD	2.636e-06	0.0003257	73	838	EPHB2,ABCC4,MBNL1,MDM2,RSU1,FANCD2,PARP1,POC1B,MKI67,AKR1B1,NIPSNAP1,BIRC5,ORAI2,AQP3,CCAR1,ATM,G6PD,MUTYH,PHTF1,MYO5A,SPTBN1,BAX,SSRP1,NEDD1,GLA,BRCA1,FAM168A,NPM1,TCF4,TCF19,LIMD1,RUNX2,CCNB1,CCND2,CCNF,GSTM4,AIFM1,TTL,TMPO,CYP2U1,CDK1,TOP2B,TP53BP1,HIF1A,CENPC,PATZ1,CBX3,CLU,NUCKS1,HSP90AB1,RRM2B,IDE,ATF2,DEF6,IL1R1,MAP2K6,PRSS2,DLGAP5,NXPE3,C14orf132,DAP3,PTPN11,ALDH5A1,FAM118B,KIFC1,KIF22,KP…
Drug	ctd:C007366	erythritol anhydride	CTD	2.681e-06	0.0003276	9	26	EPHX1,MDM2,FANCD2,PARP1,ATM,BAX,CCNB1,CDK1,CHEK1
Drug	CID000001033	n-propionyl-CoA	Stitch	2.685e-06	0.0003276	24	166	RIDA,ACACA,ACADSB,ACAT1,ESD,ACSL4,FOXM1,TEAD2,SLC25A5,GCDH,MCCC2,GOT2,HIBADH,OXCT1,GCAT,HSD17B10,PCCA,PCCB,MMD,HSD17B4,MCCC1,IVD,SLC27A1,LIPA
Drug	CID000000053	2-Methylacetoacetyl-CoA	Stitch	2.687e-06	0.0003276	6	10	ACAT1,HSD17B10,HADH,PCCB,HSD17B4,IVD
Drug	ctd:C561322	sparstolonin B	CTD	2.687e-06	0.0003276	6	10	CCNB1,CDK1,CDKN3,HMMR,ANLN,DIAPH3
Drug	3788_DN	Chlorambucil [305-03-3]; Down 200; 13.2uM; PC3; HT_HG-U133A	Broad Institute CMAP Down	2.707e-06	0.000329	26	189	MAN1A1,MBNL1,NPM3,AP2B1,ZFR,SPTBN1,BAX,BUB1,TCF4,CALD1,ODF2,TIAM1,TMPO,PCM1,CENPF,RCC1,DNAJB5,RFX7,CNTNAP2,TANC2,NEK9,DHX9,ITPR2,PARPBP,PHTF2,LAMP1
Drug	ctd:D000638	Amiodarone	CTD	2.731e-06	0.0003309	113	1471	EPHX1,RIDA,ABCC4,ACACA,ACAT1,ESD,SPEF2,MRPL10,RRM2,MEP1B,PARP1,TXNDC16,ALDH1A1,TPST1,FRAS1,LAMTOR2,HSDL2,SCG5,BIRC5,ST6GAL1,ARMC9,PAICS,SPC24,MT1G,MT2A,KHDRBS3,B9D1,TAF5L,G6PD,PDZRN3,GLS2,GAMT,UHRF1BP1L,SPTBN1,NAP1L1,BAX,NBN,ST13,SLC39A8,INKA2,NDUFS5,GGH,TTBK2,BRCA1,ARL6IP1,NFIC,PRDX3,C1QBP,GMDS,C4BPA,TMEM97,C7,GNL1,IL33,GOT2,ZNF704,MAT2B,PCDHAC2,OAT,ODC1,TERF1,ZWINT,TGFBI,OXCT1,AIFM1,TTL,EXO1,CY…
Drug	CID000010964	malondialdehyde	Stitch	2.817e-06	0.0003402	28	213	EPHB4,PARP1,ALDH1A1,ALDH9A1,AKR1B1,GPX8,APEX1,APOB,SMC2,MT1G,MT2A,G6PD,ALDH7A1,PEG10,SPTBN1,BAX,CENPK,GOT1,GOT2,UBB,UCP2,MED20,PON2,PCLAF,APTX,LDHB,AASS,GSTCD
Drug	CID003330139	AC1MNMOM	Stitch	2.943e-06	0.0003542	12	48	RIDA,ADSL,SHMT1,AQP3,PAICS,ATIC,G6PD,ST13,GMPR,YBX1,TSN,TYMS
Drug	1835_UP	Trichostatin A, from Streptomyces sp.; Up 200; 0.1uM; HL60; HT_HG-U133A	Broad Institute CMAP Up	2.989e-06	0.0003587	26	190	MAN1A1,EXTL2,PPM1H,PCNX2,FGFR1,TPST1,GPR65,PROCR,ARMC9,WDR19,CEP70,ALDH4A1,MYH10,GCDH,RGL1,APOBEC3C,CAMLG,CD70,BACE1,PFKM,SERPINI1,CBY1,NME7,CPVL,MAP2K6,EPB41L2
Drug	ctd:C406082	monomethylarsonous acid	CTD	3.293e-06	0.0003939	63	693	ABCC4,DRAM1,MAP2,ACTN1,CEP128,BAP1,ACSL4,PARP1,FGF2,FGFR1,ALCAM,SORBS2,GPX8,TAF9B,ATF7IP,ENAH,ALDH7A1,ECHDC1,HPSE,BICD1,NFATC3,GLUL,NID1,SYNE1,GPX2,GSTA1,ZWINT,CCND2,GSTM3,GSTM4,TGFBI,TGFBR3,TSPAN7,CD44,HDAC1,CDK4,AURKB,SNF8,ELOVL5,BACE1,CHEK1,SERPINB5,CLU,LPXN,PRMT1,TNC,ID2,ATF2,KIF20B,VCAN,ESPL1,TRIT1,NCAPG2,EHF,CD302,KPNB1,RB1,UBR7,FADS1,ELK3,ADI1,EPB41L2,SMAD2
Drug	ctd:C570897	NSC668394	CTD	3.348e-06	0.0003992	32	264	KIF18A,NDC80,GTSE1,DEPDC1,BLOC1S2,FAM111A,AURKA,SEL1L3,PSRC1,TERF1,TNFRSF11B,CCNF,CENPA,CENPE,CENPF,ADGRG1,HMMR,TTK,PLA2G4A,KIF20B,PRIM2,GSDMA,INCENP,DLGAP5,NUF2,CDCA2,SGO2,CDCA8,KIF20A,ADI1,CKAP2,BORA
Drug	ctd:C025462	sulindac sulfide	CTD	3.361e-06	0.0003994	29	227	ESD,ACTN1,RRM2,PARP1,IFITM3,FOXM1,NUP133,CCAR1,POLD3,XRCC6,MYH10,SPTBN1,BAX,AURKA,ARL6IP1,BUB1B,NCAPD3,ODC1,CYB5B,TMPO,HDAC1,CTSC,SERPINB5,HSD3B1,PPT1,IL1R1,RB1,LAMP1,MAD2L1
Drug	CID000019731	Coomassie blue	Stitch	3.432e-06	0.0004066	21	135	RIDA,SPTBN5,TUBB,MYO1B,APOB,ATP5F1A,SPTBN1,PRDX3,C1QBP,NPM1,TUFM,HSPD1,RRM2B,VCAN,TUBA1A,DPAGT1,RCN2,AAGAB,LRPPRC,LMNB1,LYZ
Drug	CID000001079	S-adenosylmethionine	Stitch	3.485e-06	0.0004115	39	355	H2AZ2,ACADSB,ACAT1,RRM1,RRM2,ADK,ACSL4,AHCY,TEAD2,SET,XRN2,SHMT1,APEX1,DPH5,MTHFD1,G6PD,GAMT,BCAT2,GCDH,MCCC2,GOT2,MAT2B,ODC1,PCCB,MMD,PCMT1,NPL,PGD,TYMS,CLNS1A,PRMT1,HSD17B4,RRM2B,MELK,IVD,HIBCH,DNMT1,LDHB,GSTCD
Drug	CID000667490	6-mercaptopurine	Stitch	3.662e-06	0.0004297	15	75	ABCC4,ADSL,AHCY,ASRGL1,ATIC,BAX,SLC28A3,BLMH,GGH,GSTA1,HIF1A,TYMS,IMPDH2,DHX40,MRPS7
Drug	CID000001149	AC1L1AU5	Stitch	3.662e-06	0.0004297	15	75	RRM1,RRM2,GPX8,G6PD,WWOX,GLO1,PRDX3,ODC1,NXN,SERINC5,NNT,PDCD2,CFTR,RRM2B,VCAN
Drug	CID000003367	2-fluoroadenine arabinoside	Stitch	3.828e-06	0.0004479	23	158	RRM1,RRM2,MDM2,ADK,PARP1,AHCY,OLFM4,BIRC5,ATM,G6PD,BAX,SLC28A3,RBM45,GLMN,CD70,TOP2B,HIF1A,RRM2B,CR2,PTDSS1,ITGAE,CRYZL1,LIG1
Drug	6485_DN	Chrysin [480-40-0]; Down 200; 15.8uM; MCF7; HT_HG-U133A	Broad Institute CMAP Down	4.009e-06	0.0004661	26	193	STX2,SPC25,BAP1,C1orf112,PDZRN3,SOAT1,GPRC5B,PHTF1,ERC1,NCAPG,MCF2L,PHF3,BEX4,PLA2G15,CCDC28A,POT1,LZTFL1,KIF20B,FAM169A,TRAM2,IL1R1,MAP2K6,REEP1,MDM1,DNA2,KIF11
Drug	1926_DN	Glipizide [29094-61-9]; Down 200; 9uM; PC3; HG-U133A	Broad Institute CMAP Down	4.009e-06	0.0004661	26	193	KIF18A,ADK,ATP2C1,RNF38,CLUAP1,PEG10,NAP1L1,MTMR2,ISCU,CDC27,ZMYM3,PCM1,LSM5,HNRNPH2,KIF23,CEP57,APTX,UPF3A,HDGFL3,ANP32E,CD302,DNA2,RB1,RCN2,RECQL,SHCBP1
Drug	CID000000222	ammonia	Stitch	4.137e-06	0.0004795	50	509	ABAT,ADARB1,ME2,PARP1,ADSL,ASRGL1,TUBB,SHMT1,SLC26A9,NT5C3B,ARMC9,GBA3,MTHFD1,ALDH4A1,G6PD,KDM1A,GLS2,WWOX,GCSH,BRD8,GLUL,GMPR,GOT1,GOT2,OAT,ODC1,CIT,CCT6A,MMD,NPL,HLA-DMA,PFKM,PHB,TYMS,HSPD1,IDE,NMNAT3,REXO2,MOXD1,DDC,CLPB,TUBA1A,ALDH5A1,GNPDA1,RARS1,APMAP,L1CAM,RDX,LDHB,CTDSPL
Drug	CID000000729	glyceraldehyde-3-phosphate	Stitch	4.268e-06	0.0004931	23	159	USP9Y,ME2,ARL6,ALDH1A1,ALDH9A1,THYN1,G6PD,ALDH7A1,WWOX,GOT1,GOT2,NPL,CDKN3,HIP1,HLA-DMA,PFKM,PGD,TYMS,HSPD1,CEP57,CTSL,ALDH5A1,LDHB
Drug	ctd:D013752	Tetracycline	CTD	4.284e-06	0.0004935	61	669	EPHX1,SPTLC3,ABCC4,ACACA,ACADSB,ACAT1,RRM2,NPM2,MEP1B,TXNDC16,ALDH1A1,LAMTOR2,SCG5,APEX1,APOB,MT2A,B9D1,G6PD,GLS2,NEU3,NBN,GMDS,MAT2B,OAT,ODC1,HIBADH,GSTM3,CCNG1,CYB5B,TTL,HADH,TOP2A,HEXB,PDK4,ELOVL5,HMGCS2,PGD,CLU,UCP2,PLA2G2A,HSD17B4,NME7,HSPD1,EXOSC10,LZTFL1,TTC23,CTSL,AGPAT4,ITGAE,DDC,SPDL1,BLOC1S6,BTG2,TMEM231,RHNO1,KNL1,SNRNP25,DTX3,FADS1,BSCL2,GDF11
Drug	CID000000152	NSC333308	Stitch	4.566e-06	0.0005244	19	116	ADK,MRE11,XRN2,SHMT1,PAICS,ATIC,GGH,CA1,TP53BP1,TYMS,PRMT1,PSMA4,PSMB4,PSMB7,PSMC3,MCCC1,MRPS7,LMNB1,PSMD14
Drug	CID000072686	Z)-combretastatin A-4	Stitch	4.675e-06	0.0005353	12	50	MDM2,PARP1,TUBB,BAX,BUB1,CA1,SYNE1,CCNB1,CDK1,PCNT,CHEK1,TUBA1A
Drug	1783_DN	Epivincamine [6835-99-0]; Down 200; 11.2uM; HL60; HG-U133A	Broad Institute CMAP Down	4.855e-06	0.0005542	26	195	RRM1,THUMPD1,DPH5,SNX2,NUP210,GLUL,KIF2C,GLMN,TMPO,CDC27,NNT,HMMR,HNRNPD,TYMS,B3GNTL1,POT1,MATR3,MDM1,NCAPG2,CD302,DPYSL2,RFC5,FANCI,ELK3,DCTN4,CAPRIN1
Drug	ctd:D024505	Tocopherols	CTD	5.16e-06	0.0005871	15	77	RRM1,RRM2,FGF2,FGFR1,BIRC5,BAX,AURKA,SYT11,CCNB2,CDK1,CDK4,KIF4A,RB1,KIF20A,HASPIN
Drug	ctd:D015058	1-Naphthylisothiocyanate	CTD	5.294e-06	0.0006005	74	870	ABCC4,ABAT,DRAM1,ACAT1,ACTN1,TRIM59,MKI67,FGF2,ALDH1A1,AKR1B1,CRTAP,GPX8,APEX1,CHSY1,APOB,SMC2,BLOC1S2,MSN,MT2A,ARRB2,B9D1,PDZRN3,SOAT1,GLS2,MYO5A,BAX,SLC39A8,KANK1,NID1,C7,IL33,KIF2C,PRUNE2,CACNA1D,CASP1,OAT,ODC1,HIBADH,GSTA1,GSTM3,CCNG1,RHOQ,GCAT,CCNB2,CD74,AURKB,HELLS,CDKN3,CMTM3,HIF1A,ELOVL5,PLEKHB1,CLU,PLA2G4A,ZDHHC13,HSP90AB1,HSPD1,COL12A1,DEPDC7,IL1R1,CTSL,PROS1,INCENP,DAXX,DDC,IVD,BTG2,PT…
Drug	6582_DN	AG-028671 [847803-03-6]; Down 200; 10uM; PC3; HT_HG-U133A	Broad Institute CMAP Down	5.337e-06	0.0006018	26	196	MBNL1,RRM1,ZNF512B,ACSL4,FGF2,APBA2,CENPI,RNF38,ALDH4A1,WDR61,FYN,SPTBN1,ADGRB2,CD70,CDC27,PCM1,UCP2,MED20,RFX7,VCAN,EIF5B,NXPE3,MCUB,DNASE2,RANBP9,RFC3
Drug	1567_DN	Methylprednisolone, 6-alpha [83-43-2]; Down 200; 10.6uM; HL60; HG-U133A	Broad Institute CMAP Down	5.337e-06	0.0006018	26	196	RRM1,NPM3,BAP1,DGLUCY,SET,CLUAP1,RSF1,SSRP1,BLMH,NFIC,TOP2B,KIF3B,DSCC1,HSP90AB1,CEP85,POU2F1,CSTF1,NUP93,BMS1,PSMC3,DHX9,PTPN11,RAD21,RCN2,RFC5,DCAF7
Drug	ctd:D000677	Amsacrine	CTD	5.413e-06	0.0006086	9	28	MDM2,BAX,UBE2C,PRC1,TNFRSF11B,CCNA2,CCNB1,TOP2A,TOP2B
Drug	ctd:D014501	Uranium	CTD	5.543e-06	0.0006213	34	296	RMI1,ARMC9,COPS3,MT2A,FUT8,MSRB1,NAP1L1,GLO1,GLUL,METAP2,MAT2B,OAT,HADH,HMGB1,PGD,HNRNPC,KIF3B,HSD3B1,ATXN10,HSP90AB1,ID2,MFSD4A,SDC3,DIXDC1,CLSTN3,REEP1,PSMA4,TUBA1A,RBBP7,DTNA,RDX,STMN1,MLLT10,M6PR
Drug	ctd:C072553	benzyloxycarbonylleucyl-leucyl-leucine aldehyde	CTD	5.726e-06	0.0006391	53	558	EPHX1,RRM2,MDM2,FAM13B,PARP1,AKR1B1,FOXM1,SET,FN1,KNSTRN,BIRC5,AQP3,DNAJC2,MTHFD1,PBK,BAX,AURKA,UBE2C,CASP1,PRC1,GSTA1,CCNA2,CCNB1,GSTM3,TGFBI,PKIG,CCNB2,CDK1,CDC20,CDC25B,TOP2A,HDAC1,AURKB,CDKN3,HIF1A,CENPA,PARK7,CFTR,CHEK1,DNAJC7,TYMS,ANLN,PLK1,CDCA3,KIF4A,PSMC5,NUF2,DDC,TESC,DNMT1,RCN2,SAE1,KIF20A
Drug	ctd:D002110	Caffeine	CTD	5.736e-06	0.0006391	50	515	STRBP,RRM2,ADARB1,PARP1,MKI67,ALDH1A1,ALDH9A1,FOXM1,APEX1,APOB,MT1G,MT2A,ARRB2,PDE5A,ATM,FYN,MUTYH,PHTF1,BAX,SRP9,ARL6IP1,BUB1,TMEM97,OAT,CCNB1,CCNF,CDK1,CDC25B,HDAC1,CDK4,HELLS,NPL,CHEK1,PFKM,HNRNPC,PHB,TYMS,UBB,KIF3B,HSD3B1,UROS,VCAN,CTSL,PSMC5,COCH,QARS1,DNMT1,RB1,STMN1,QRSL1
Drug	2439_DN	Menadione [58-27-5]; Down 200; 23.2uM; HL60; HT_HG-U133A	Broad Institute CMAP Down	5.862e-06	0.0006455	26	197	ZNF512B,DGLUCY,GPR65,CENPI,GINS2,PBK,NUP210,MTMR4,WDHD1,TMPO,PCCA,HELLS,CENPF,PATZ1,BACE1,POLA2,LSM5,RAD54B,ALDH5A1,WDR62,DYNC2H1,DTNA,RCN2,LIG1,CELSR2,MPHOSPH9
Drug	5819_DN	Trifluridine [70-00-8]; Down 200; 13.6uM; PC3; HT_HG-U133A	Broad Institute CMAP Down	5.862e-06	0.0006455	26	197	HJURP,SCD5,ZFR,ATM,INVS,AURKA,PSRC1,TCF4,UBE2C,CCNB1,TIAM1,CDC27,CENPA,CENPE,HMMR,HNRNPD,PLCD1,PLK1,FAM210B,CDCA3,DLGAP5,ARHGAP11A,ITPR2,RARS1,KIF20A,CKAP2
Drug	1931_DN	Amoxapine [14028-44-5]; Down 200; 12.8uM; PC3; HG-U133A	Broad Institute CMAP Down	5.862e-06	0.0006455	26	197	MAN1A1,NET1,ESD,EZH2,ADK,THUMPD1,ATP2C1,DPH5,TAF5L,WDR61,NAP1L1,GSTM4,CDK1,CDC27,CHEK1,CNN3,CEP85,EIF5B,SLC25A38,CD302,SPATS2,TCTN1,KPNB1,RCN2,ECT2,LMNB1
Drug	1589_DN	Dobutamine hydrochloride [49745-95-1]; Down 200; 11.8uM; HL60; HG-U133A	Broad Institute CMAP Down	5.862e-06	0.0006455	26	197	MBNL1,ADK,ADSL,IFITM3,FN1,NCBP1,NFATC3,SYT11,CPNE1,GOT1,TCF4,SEC23IP,PCBP2,NNT,TSN,LSM5,NABP2,POT1,EIF5B,NUP93,PTPN11,CLPB,RANGAP1,SMC4,GSTCD,EPB41L2
Drug	CID000008747	p-chloromercuribenzoate	Stitch	6.183e-06	0.0006788	21	140	AKR1B1,ASRGL1,AQP3,GBA3,WWOX,NEU3,NBN,BLMH,GGH,METAP1,PRC1,HADH,NNT,CTSC,TUFM,TYMS,SAMHD1,PRCP,PRSS2,PTK7,ALDH5A1
Drug	ctd:C045950	propiconazole	CTD	6.309e-06	0.0006906	122	1647	EPHX1,ABCC4,H2AZ2,ACAT1,ESD,FUNDC1,RRM2,AHCY,MKI67,ALCAM,ALDH1A1,MRRF,CDCA7L,FOXM1,TPST1,FN1,ANXA6,NIPSNAP1,TUBB,APEX1,BIRC5,MYO1B,ARMC9,CAMK1,PAICS,SPAG5,DNAJC2,MT2A,THYN1,SMARCD2,ATM,SNX5,GLS2,TTC39C,ECHDC1,BAX,SRP9,GCDH,RDM1,MCCC2,GCSH,SSRP1,CREG1,RNF115,NDUFV1,NUP205,AURKA,GLA,FAM168A,PRDX3,GLUL,C1QBP,BTG3,GMDS,TACC1,GOT1,UBFD1,CALD1,UBE2C,OAT,ODC1,GSTA1,CCNA2,GSTM3,GSTM4,CCT6A,CCNB2,CD44,TMP…
Drug	5777_DN	Spiperone [749-02-0]; Down 200; 10.2uM; PC3; HT_HG-U133A	Broad Institute CMAP Down	6.359e-06	0.0006941	25	186	EPHB2,SALL2,MKI67,ZNF107,FAM111A,NUP210,BUB1,PSRC1,GPR3,SEMA5A,SRGAP2,PLEKHB1,IL27RA,CNTNAP2,DIXDC1,PTK7,NXPE3,HERC6,DNA2,TCTN1,KIF20A,LIMK2,LMNB1,NEIL3,CTDSPL
Drug	CID000006503	tris	Stitch	6.414e-06	0.0006961	27	210	CCL24,ASRGL1,APEX1,G6PD,WWOX,BCAT2,BRD8,COPS8,CA1,ISCU,HSD17B10,HADH,HDAC1,CDKN3,HMGN1,HMGN2,TRIP13,HMGN3,TYMS,MED20,HMGN5,TRIT1,SIRPA,RARS1,ESCO2,LYZ,QRSL1
Drug	1235_DN	genistein; Down 200; 10uM; PC3; HT_HG-U133A	Broad Institute CMAP Down	6.434e-06	0.0006961	26	198	ACADSB,FGFR1,ZNF107,SCG5,ZFR,TTLL5,NBN,NFATC3,SUPT6H,MTMR2,TMEM97,TNFRSF11B,TGFBI,CD70,CENPF,PATZ1,CNTNAP2,INCENP,PTMS,LYPD1,TCTN1,MLLT10,LIMK2,LYN,CTDSPL,SMAD2
Drug	782_UP	estradiol, USP; Up 200; 0.01uM; HL60; HG-U133A	Broad Institute CMAP Up	6.434e-06	0.0006961	26	198	NET1,ETV5,NDC80,ATM,PBK,NCAPG,COPS8,DBF4,BUB1,SRGAP2,GSTM4,PHF3,SEC23IP,CD44,CDC27,PCCB,MED20,VCAN,DLGAP5,NEK9,SPDL1,DHX9,LAMP1,RFC1,LMNB1,MPHOSPH9
Drug	ctd:C073829	Bupleuran 2IIc	CTD	6.502e-06	0.0007015	4	4	CCNA2,CCNB1,CCND2,RB1
Drug	CID000000280	CO(2	Stitch	6.545e-06	0.0007041	40	378	ABAT,ABCB7,ME2,ALDH9A1,SCARA3,SHMT1,APOB,PAICS,ATP2C1,MTHFD1,OGDHL,FAIM2,G6PD,SOAT1,NMNAT2,GCDH,MCCC2,GCSH,GLUL,GOT2,CA1,SEMA5A,ODC1,HIBADH,GCAT,PCCA,PCCB,PGD,FTO,UROS,NMNAT3,PROS1,BCLAF1,MCCC1,DDC,PTK7,IVD,KPNB1,RDX,LDHB
Drug	ctd:D007545	Isoproterenol	CTD	6.676e-06	0.0007154	83	1016	ABCC4,MAN1A1,ACACA,ZRANB3,DNTTIP2,NPM3,TUBA1B,AHCY,MLH1,SET,FN1,TUBB,APEX1,MRPL45,ATAD2,MT2A,ARRB2,MBD5,G6PD,ATP5F1A,MYO5A,RSF1,BAX,NBN,PGM2L1,MCCC2,HPSE,BICD1,NFIC,GLUL,ASCC3,MCF2L,GOT2,NPM1,LIMD1,CASP1,SEMA5A,ODC1,THBS2,TIAM1,PHF3,PEBP1,CD74,CDK1,R3HDM1,ZW10,MMD,ZNF346,HIF1A,CENPA,HLA-DMA,CFTR,UBB,CLU,UCP2,PLA2G4A,PRMT1,HSD3B1,PLCB4,ATXN10,ATF2,VCAN,DIXDC1,CTSL,RNF144B,REEP1,SLCO3A1,ST7L,PTPN11…
Drug	ctd:D010695	Phlorhizin	CTD	6.688e-06	0.0007154	29	235	EPHX1,ABAT,ACAT1,MDM2,HACD3,ALDH4A1,ATP5F1A,ALDH7A1,MCCC2,NDUFB6,NDUFS5,DNAJC13,HIBADH,GSTM4,HSD17B10,PCCA,PARK7,PRKD3,UBB,UCHL3,HSD17B4,USP1,HSP90AB1,HSPD1,MED20,MAP2K6,PSMA4,IVD,PSMD14
Drug	CID000001003	phosphate	Stitch	6.729e-06	0.0007162	126	1716	EPHB4,KIF18A,ACACA,MAP2,ACAT1,ME2,FAM13B,ADK,TUBA1B,ADSL,FGF2,ATP6V1C2,MRRF,GPR65,SLC25A5,SHMT1,APEX1,MYO1B,NT5C3B,PAICS,GFM2,GBA3,SEPHS1,ATP2C1,MTHFD1,SCMH1,MTIF2,PPP4R2,CCT8,PDE5A,ATIC,EIF3I,G6PD,DEPDC1B,ATP5F1A,ALDH7A1,MBTPS1,WWOX,GAMT,SRP14,GPR87,PGM2L1,MCCC2,GGH,AURKA,DBF4,CSNK1G1,GLUL,MTMR2,PPP1R9B,GOT2,CALD1,MAT2B,OAT,SRGAP2,ODC1,PAPSS1,TNFRSF11B,CCNB1,ORC1,RHOQ,CCT6A,GTF2A2,TIAM1,CCNB2,PE…
Drug	CID000000424	aspartate	Stitch	6.734e-06	0.0007162	50	518	ABAT,ABCB7,ME2,ADK,PARP1,ADSL,FKBP3,CRTAP,ASRGL1,SHMT1,PAICS,ASF1B,FKBP7,ATIC,G6PD,GLS2,WWOX,BLMH,SYT11,NFIC,GLUL,GOT1,GOT2,CASP1,PAPSS1,CIT,PEBP1,ISCU,PCCA,PCMT1,NPL,CFTR,BACE1,PFKM,TYMS,CLNS1A,LPXN,IDE,REXO2,APTX,MCCC1,PTK7,KARS1,QARS1,ALDH5A1,RARS1,DHX40,LAMP1,LDHB,M6PR
Drug	3873_UP	Rifabutin [72559-06-9]; Up 200; 4.8uM; MCF7; HT_HG-U133A	Broad Institute CMAP Up	6.826e-06	0.0007239	24	175	EPHB2,ACADSB,ALCAM,PROCR,ST6GAL1,WDR19,FYN,NMNAT2,ADGRB2,SEPTIN6,RGL1,SYT11,GMPR,RAB29,SYNE1,NXN,TGFBR3,BEX4,MMD,SERPINB5,SERPINI1,REEP1,LRRC49,RCBTB1
Drug	ctd:D013893	Thiram	CTD	6.975e-06	0.0007376	51	533	KIF18A,ABCC4,UBE4B,ETV5,RRM1,MDM2,FANCD2,FOXM1,STIL,SMC2,ARRB2,SLC12A2,B9D1,CLUAP1,NAP1L1,GLDC,SYNE2,CSNK1G1,SEL1L3,NONO,METAP2,UBFD1,TCF4,CASP1,RUNX2,TMPO,HSD17B10,TOP2B,HELLS,CTSC,ELOVL5,HNRNPC,GPSM2,NME7,HSP90AB1,HSPD1,PMPCB,RRM2B,GNPTAB,PSMC3,ARHGAP11A,TEX10,PTPN11,TOMM22,RB1,LYRM1,RFC3,VANGL2,LMNB1,LYN,SMAD2
Drug	ctd:C014707	nitrosobenzylmethylamine	CTD	7.024e-06	0.0007407	53	562	ALCAM,ALDH1A1,THUMPD1,HAT1,POMGNT1,MYO1B,AQP3,THYN1,ATIC,SPATA7,BAX,BCAT2,ST13,NEDD8,BTG3,NPM1,OAT,ODC1,COMMD3,CCNB1,GSTM3,SLC7A8,CCNG1,ORC1,CYB5B,ATG3,CD44,CDK1,HADH,PCMT1,HIF1A,CCT3,HMGN3,HNRNPD,MTPN,TYMS,UBB,PLA2G4A,CNN3,HSPD1,IDE,MAP2K6,IMPDH2,PCLAF,AGPAT4,PSMB7,IVD,BTG2,KPNA2,NUP107,RCN2,STMN1,EIF4A1
Drug	CID000000099	3-methylcrotonyl-CoA	Stitch	7.104e-06	0.0007471	10	36	ACACA,ACADSB,TEAD2,NBN,MCCC2,PCCA,PCCB,MCCC1,IVD,ALDH5A1
Drug	ctd:D005978	Glutathione	CTD	7.144e-06	0.0007491	37	339	EPHX1,ABCC4,MAP2,ACSL4,PARP1,ALDH1A1,AKR1B1,FN1,PROCR,MT2A,FYN,G6PD,BAX,GCSH,CREG1,IL33,ODC1,GSTA1,GSTM3,GSTM4,AIFM1,CDC25B,TOP2A,CDK4,HIF1A,PARK7,CFTR,CLU,UCP2,HSD3B1,ZNF367,PON3,PRIM2,BDH2,RB1,SFXN1,LYN
Drug	ctd:C038328	BEP protocol	CTD	7.236e-06	0.0007567	23	164	ALDH1A1,AKR1B1,SORBS2,SLC25A5,ALDH7A1,GAMT,VWA8,BCAT2,CREG1,TACC1,NONO,GSTM3,TIAM1,CDK1,HIF1A,HMGCS2,HSP90AB1,PPT1,CTSL,BTG2,DPYSL2,MLLT10,LDHB
Drug	CID000004055	menadione	Stitch	7.421e-06	0.0007739	34	300	FANCD2,PARP1,FMN1,AKR1B1,FOXM1,PAICS,MT2A,ATP2C1,G6PD,WWOX,NDUFV1,PRDX3,BTG3,GMPR,NONO,GSTA1,CCNA2,AIFM1,ISCU,TMPO,NNT,AURKB,CHEK1,TYMS,PLK1,SAMHD1,IL1R1,PROS1,PSMC5,TUBA1A,GNPDA1,RDX,LDHB,GSTCD
Drug	1998_DN	Niclosamide [50-65-7]; Down 200; 12.2uM; HL60; HG-U133A	Broad Institute CMAP Down	7.697e-06	0.0007982	25	188	LAPTM4B,RRM1,RRM2,ZNF512B,PARP1,IFITM3,MKI67,FOXM1,STIL,ATAD2,CFAP20,GINS2,PBK,ODC1,TGDS,CDK4,HELLS,POLA2,DSCC1,MLEC,RCN2,STMN1,RFC5,NEIL3,DCAF7
Drug	1306_UP	Trichostatin A, from Streptomyces sp.; Up 200; 0.1uM; HL60; HT_HG-U133A	Broad Institute CMAP Up	7.697e-06	0.0007982	25	188	RIDA,MAN1A1,EXTL2,PCNX2,GPR65,WDR19,CEP70,MYH10,GAMT,HPSE,RGL1,BACE1,PFKM,SERPINI1,CBY1,PLA2G4A,PLEKHA5,PLCD1,NME7,METTL7A,DOCK4,NDE1,ZNF232,NXPE3,CELSR2
Drug	ctd:D010269	Paraquat	CTD	7.859e-06	0.0008128	121	1638	ABCC4,ACACA,MAP2,ASIC1,STRBP,MBNL1,BFAR,RRM2,MDM2,MEP1B,TUBA1B,PARP1,CDC40,AHCY,MLH1,FGF2,TXNDC16,ALDH1A1,AKR1B1,SCARA3,FOXM1,SET,SRSF3,LAMTOR2,FN1,SCG5,PROCR,PIK3R3,SH3GL2,TUBB,APEX1,BIRC5,CARD8,ARL2,MT2A,CCDC88A,NOX1,B9D1,ATM,CLSPN,FYN,G6PD,ATP5F1A,MSRB1,GLS2,BAX,NBN,SSRP1,BICD1,AURKA,BRCA1,PRDX3,GLUL,GMDS,GOT1,GOT2,MAT2B,GPX2,CASP1,OAT,ODC1,TNFRSF11B,GSTA1,CCND2,GSTM3,CCNG1,AIFM1,PEBP1,CD44,TT…
Drug	CID000000783	hydride	Stitch	8.308e-06	0.0008568	71	835	ABAT,ACAT1,ASIC1,ETV5,RRM1,RRM2,PARP1,AP2B1,SLC9B2,ALDH1A1,ALDH9A1,AKR1B1,SHMT1,SLC26A9,AQP3,MSN,ATP2C1,NOX1,MTHFD1,OGDHL,ALDH4A1,G6PD,ATP5F1A,ALDH7A1,SOAT1,GLS2,WWOX,NBN,GCDH,MCCC2,NDUFA4,NDUFB6,NDUFV1,NDUFS5,GLA,GLUL,SLC9A7,GMPR,CA1,SYNE1,ODC1,HIBADH,TGDS,TM7SF2,CYP2U1,HSD17B10,HADH,NNT,MMD,HLA-DMA,CFTR,PGD,TYMS,ANLN,UCP2,HSD3B1,HSD17B4,VCAN,ATP6V0E2,IMPDH2,MCCC1,DHX9,HIBCH,TESC,ALDH5A1,SLC26A3…
Drug	ctd:D009243	NAD	CTD	8.436e-06	0.0008675	15	80	PARP1,ALDH1A1,G6PD,ALDH7A1,BAX,HPSE,CYB5B,TGDS,HSD17B10,HADH,HSD3B1,HSD17B4,PPT1,BDH2,ALDH5A1
Drug	5248_DN	Phenoxybenzamine hydrochloride [63-92-3]; Down 200; 11.8uM; MCF7; HT_HG-U133A	Broad Institute CMAP Down	8.458e-06	0.0008675	25	189	MAN1A1,UBE4B,ALCAM,PIK3R3,CENPI,NCBP1,BUB1,TTC28,EML4,CCNA2,TMPO,CENPF,RCC1,HNRNPD,B3GNTL1,KIF20B,LRIG1,IL1R1,MAP2K6,TANC2,DOCK4,ERCC6L,DTNA,LMNB1,EPB41L2
Drug	ctd:D014859	Warfarin	CTD	8.876e-06	0.0009079	23	166	EPHX1,TUBA1B,PARP1,AHCY,TUBB,SEPHS1,CCT8,EIF3I,C1QBP,TCF4,OAT,RUNX2,CCT6A,HDAC1,TUFM,UGT2B17,HSP90AB1,HSPD1,PROS1,TUBA1A,IPO5,DPYSL2,SAE1
Drug	CID000000703	flavin adenine dinucleotide sodium	Stitch	9.053e-06	0.0009235	38	356	ACADSB,ETV5,SCD5,RRM1,RRM2,ME2,FANCD2,FMN1,TEAD2,APOB,NOX1,ALDH4A1,G6PD,KDM1A,WWOX,GCDH,MCCC2,NDUFA4,NDUFV1,NDUFS5,GMPR,CIT,OXCT1,AIFM1,NNT,ZMYM3,PCMT1,HDAC1,BACE1,HSD17B4,SAMHD1,REXO2,MOXD1,MCCC1,DHX9,IVD,RBBP7,CTDSPL
Drug	ctd:C024352	fludarabine	CTD	9.132e-06	0.000929	14	71	PARP1,ATM,XRCC6,NBN,BRCA1,CCNA2,AIFM1,EXO1,CDC25B,HIF1A,CHEK1,XRCC5,DNMT1,LIG1
Drug	5693_UP	Trichostatin A, from Streptomyces sp.; Up 200; 0.1uM; MCF7; HT_HG-U133A	Broad Institute CMAP Up	9.163e-06	0.0009296	24	178	STX2,ETV5,WDR19,OGDHL,FYN,GPRC5B,PEG10,THSD1,SEPTIN6,TTBK2,RGL1,SYT11,GMPR,NXN,ZNF277,BEX4,MMD,NPL,SERPINB5,SERPINI1,NME7,CCDC28A,DOCK4,CRISPLD2
Drug	7053_DN	thapsigargin; Down 200; 0.1uM; MCF7; HT_HG-U133A	Broad Institute CMAP Down	9.286e-06	0.0009336	25	190	STX2,SALL2,ALCAM,FAM111A,CENPI,RNF38,GPRC5B,NUP210,BUB1,GLUL,RAB29,WDHD1,TMPO,GDAP1,PLA2G15,PRKD3,MED20,ID2,ARHGEF3,MAP2K6,ERCC6L,PCLAF,DHX9,PHTF2,ELK3
Drug	1343_DN	Primaquine diphosphate [63-45-6]; Down 200; 8.8uM; HL60; HT_HG-U133A	Broad Institute CMAP Down	9.286e-06	0.0009336	25	190	SCD5,SALL2,DNAJC8,SH3BGRL,MYO1B,ATM,NCBP1,NFATC3,BUB1,MTMR2,METAP2,PSRC1,NEMP1,LIMD1,CENPF,HMMR,VCAN,KIAA0586,ITPR2,HERC6,PARPBP,RANGAP1,PHTF2,MLLT10,CAPRIN1
Drug	2456_DN	Ciclopirox ethanolamine [41621-49-2]; Down 200; 15uM; HL60; HT_HG-U133A	Broad Institute CMAP Down	9.286e-06	0.0009336	25	190	ABAT,NPM3,MKI67,BIRC5,TTLL5,BAX,GCDH,RGL1,PSRC1,TOP2A,CENPA,CENPF,PLCB4,PLK1,METTL7A,KIF23,DIXDC1,REEP1,DLGAP5,WDR62,RANGAP1,DYNC2H1,KIF20A,RCBTB1,NEIL3
Drug	ctd:C005223	methyleugenol	CTD	9.302e-06	0.0009336	10	37	MKI67,POLD3,WWOX,BRCA1,GSTA1,CCNG1,CDK1,AURKB,INCENP,DNASE2
Drug	ctd:D006533	Heptachlor	CTD	9.327e-06	0.0009337	18	111	EZH2,ALCAM,FN1,CCNB1,CCNB2,NNT,MMD,AURKB,CDKN3,PTTG1,CENPE,PDK4,TRIP13,ATP6V0E2,KIF18B,RB1,ECT2,MAD2L1
Drug	CID000148183	XK469	Stitch	9.442e-06	0.0009426	7	17	BAX,SYNE1,CCNA2,CCNB1,CDK1,TOP2B,RARS1
Drug	CID005311048	dichloromethanediamine	Stitch	9.51e-06	0.0009468	51	539	ABCC4,DRAM1,MND1,STING1,RRM1,MDM2,SPG21,FANCD2,PARP1,MLH1,XRN2,OLFM4,BIRC5,MT1G,MT2A,SLC12A2,XRCC6,PEG10,SPTBN1,RSF1,MRPS27,BAX,RDM1,SSRP1,BLMH,AURKA,BRCA1,SUPT6H,BUB1B,YBX1,CASP1,CCNB1,CCND2,AIFM1,CCNB2,TMPO,TOP2B,HIF1A,HMGB1,HMGB2,PARVB,CHEK1,TYMS,PRKD3,PLK1,RRM2B,XRCC5,CMC2,TNFSF15,MRPS7,GSTCD
Drug	CID000000975	oxidized glutathione	Stitch	9.666e-06	0.0009587	28	227	ABCC4,RRM1,RRM2,AKR1B1,GPX8,APEX1,SMC2,MT1G,MT2A,G6PD,WWOX,SPTBN1,GCSH,GOT1,GOT2,GSTA1,GSTM3,GSTM4,NNT,CFTR,PGD,GGCT,RRM2B,LDHB,MRPS7,EIF2S3,GSTCD,LYZ
Drug	DB00157	NADH	Drug Bank	9.68e-06	0.0009587	21	144	ME2,ALDH1A1,ALDH9A1,AKR1B1,MTHFD1,ALDH4A1,ALDH7A1,NDUFA4,NDUFB6,NDUFV1,NDUFS5,HIBADH,HSD17B10,HADH,NNT,HSD3B1,HSD17B4,IMPDH2,ALDH5A1,LDHB,AASS
Drug	ctd:C001277	geldanamycin	CTD	9.927e-06	0.0009806	39	371	MBNL1,MDM2,TRIM59,PARP1,FN1,VPS50,SESN3,ZFR,MYO5A,PEG10,SPTBN1,TMTC3,ZNF704,DNAJC13,CALD1,CCND2,CDC27,PCBP2,PCM1,TP53BP1,CDK4,HIF1A,CFTR,HSP90AB1,HSPD1,COL12A1,RTTN,RFX7,ZNF711,MATR3,DHX9,CDCA2,PTPN11,PTPRD,TUBA1A,TNFSF15,KNL1,PHTF2,ESCO2
Drug	ctd:C076994	perfluorooctane sulfonic acid	CTD	9.969e-06	0.0009821	119	1613	EPHX1,ABCC4,ACACA,ACADSB,NET1,ACAT1,CWC27,MBNL1,SLC6A19,EZH2,ZNF354C,ACSL4,RMI1,PARP1,FBN2,IFITM3,ALCAM,ALDH1A1,ALDH9A1,SORBS2,SLC25A5,HSDL2,VPS50,HAT1,APOB,SMC2,SKIL,AQP3,MT2A,CCDC88A,FAM111A,STK33,TPX2,CEP70,NINL,SMARCE1,SNX2,SOAT1,UHRF1BP1L,VWA8,DOCK11,ECHDC1,BAX,SRP9,NDUFA4,IKBIP,GGH,BRD8,TMTC3,GLUL,CREB3L3,IL33,TCF4,DNAJC13,TUT4,CALD1,GPX2,GSTA1,GSTM3,GSTM4,TGFBI,GCAT,ZNF277,PHF3,TGDS,EXO1,H…
Drug	CID000066161	MAPS	Stitch	1.019e-05	0.0009932	25	191	MAP2,TUBA1B,TUBB,TPX2,SPTBN1,METAP1,METAP2,PRC1,CIT,CDK1,PCMT1,HLA-DMA,PARK7,KIF23,DLGAP5,CKAP5,KIF4A,TUBA1A,KIF14,KIF11,KIFC1,DPYSL2,STMN1,EML1,CKAP2
Drug	7078_UP	Alsterpaullone; Up 200; 10uM; PC3; HT_HG-U133A	Broad Institute CMAP Up	1.019e-05	0.0009932	25	191	ASIC1,NPM3,ADK,ACSL4,FGFR1,HSDL2,SCG5,APBA2,SHMT1,ATP2C1,B9D1,ZFR,GAMT,VWA8,TM7SF3,SLC39A8,NFIC,TCF4,TGFBI,GDAP1,PLEKHB1,UCP2,METTL7A,UPF3A,ITPR2
Drug	1561_UP	Trichostatin A, from Streptomyces sp.; Up 200; 0.1uM; HL60; HG-U133A	Broad Institute CMAP Up	1.019e-05	0.0009932	25	191	RIDA,MAN1A1,PCNX2,FGFR1,GPR65,CEP70,SPATA7,HPSE,DBF4,TACC1,CAMLG,PKIG,SEC23IP,HELLS,CDKN3,PLA2G4A,PLEKHA5,NME7,METTL7A,ARHGEF3,DOCK4,ITPR2,LMAN2L,PIGK,RECQL
Drug	7507_DN	daunorubicin HCl; Down 200; 1uM; MCF7; HT_HG-U133A	Broad Institute CMAP Down	1.019e-05	0.0009932	25	191	NDC80,ZNF107,CAMK1,THYN1,CENPI,GPRC5B,SPTBN1,BUB1B,MCF2L,EML4,CCNA2,SEC23IP,ZMYM4,CENPA,CENPF,RCC1,HNRNPD,POT1,DEF6,IL1R1,MDM1,NAV2,KIF14,MLLT10,MPHOSPH9
Drug	ctd:D020849	Raloxifene Hydrochloride	CTD	1.039e-05	0.00101	72	856	DRAM1,RRM1,TUBA1B,MKI67,ALCAM,FKBP3,SRSF3,FN1,PIK3R3,APEX1,MT2A,ATF7IP,RACGAP1,PDE5A,ADGRB2,BAX,AURKA,RGL1,GLUL,CBX1,TACC1,NPM1,CALD1,RUNX2,NCAPH,TNFRSF11B,CCNA2,CCNB1,TGFBI,THBS2,CD44,TMPO,CD74,TOP2A,TOP2B,CENPA,ELOVL5,CBX3,ADGRG1,HMGB1,UBB,CLU,HSD17B4,METTL7A,HSP90AB1,HSPD1,TNC,FAM171B,XRCC5,LRIG1,IL1R1,MAP2K6,PROS1,RNF144B,PCLAF,MATR3,DAXX,DHX9,C14orf132,PTPN13,ARNT2,NAV2,TNFSF15,KPNB1,KPNA2,C…
Drug	CID000001567	2-mercaptoethanol	Stitch	1.059e-05	0.001027	34	305	ABAT,NDC80,FGF2,AQP3,MT1G,MT2A,ATP2C1,SCMH1,G6PD,WWOX,SRP14,NEU3,NEDD8,GGH,METAP1,UBE2Q2,CA1,NFS1,GSTA1,TGDS,CDKN3,HIF1A,CFTR,CBX3,PLA2G15,TUFM,TYMS,MRPS9,ARHGEF3,PRSS2,UBA2,APIP,MRPS7,LYZ
Drug	ctd:D012643	Selenium	CTD	1.076e-05	0.00104	118	1599	UBE4B,MBNL1,ACTN1,BAP1,TUBA1B,PARP1,PEF1,IFITM3,ALCAM,FKBP3,SET,SETMAR,TUBB,THUMPD1,BIRC5,APOB,AQP3,DNAJC2,MSN,WDR19,ATP2C1,FAM111A,SLC12A2,THYN1,SMARCD2,ALDH4A1,TAF5L,MSRB1,UHRF1BP1L,SDCCAG8,BAX,NDUFA4,SSRP1,ST13,NDUFV1,BICD1,NEDD8,NEK2,NFIC,MMS19,MCF2L,GNL1,METAP2,NPM1,CALD1,GPX2,NFS1,TERF1,COMMD3,ZWINT,CCNB1,CCND2,SLC7A8,TGFBR3,GLMN,GCAT,PHF3,CD44,CD74,CDK1,R3HDM1,ZMYM4,PCM1,CDK4,HMGB1,CHD4,PO…
Drug	CID000164503	asiminacin	Stitch	1.084e-05	0.001043	6	12	PARP1,SMC2,BAX,CCNA2,CCNB1,CDK4
Drug	CID005287969	flavopiridol	Stitch	1.084e-05	0.001043	27	216	MDM2,PARP1,ALDH1A1,BIRC5,PLK4,XRCC6,BAX,SSRP1,SUPT6H,METAP2,CCNA2,CCNB1,CCND2,CCNG1,AIFM1,CCNB2,CDK1,CDK4,HIF1A,CHEK1,HMMR,PLK1,HSP90AB1,POT1,XRCC5,MYEF2,RB1
Drug	4289_DN	0179445-0000 [211246-22-9]; Down 200; 10uM; PC3; HT_HG-U133A	Broad Institute CMAP Down	1.117e-05	0.001072	25	192	EPHB2,BAP1,ZNF512B,PCNX2,LGR5,CEP164,WDR19,ASF1B,CENPI,ATM,MAGEF1,BICD1,BRCA1,PSRC1,NEMP1,AURKB,POLA2,B3GNTL1,DIXDC1,ESPL1,CDCA3,KNTC1,NDE1,RFX5,LMNB1
Drug	ctd:D009538	Nicotine	CTD	1.22e-05	0.001162	81	1001	SPTLC3,H2AZ2,ACACA,MRPL10,BAP1,ADK,PARP1,H2BC4,FGF2,ALDH1A1,FN1,TUBB,OLFM4,APEX1,BIRC5,ZC3H7A,MT2A,CCDC88A,MTIF2,IQCH-AS1,ZFR,ATM,FYN,G6PD,GPRC5B,PHTF1,MYBL2,BAX,SRP9,BRCA1,PRDX3,TMEM97,C7,CACNA1D,TUT4,EML4,SYNE1,UBE2C,CASP1,SRGAP2,CCNA2,CCNB1,CCND2,PHF3,CD44,HDAC1,CDK4,HELLS,NPL,HIF1A,CENPE,PARK7,CBX3,ADGRG1,HNRNPC,HNRNPH2,HNRNPL,PHB,CKS2,UBB,HOXB9,KIF3B,GGCT,PLA2G4A,UROS,PON2,ID2,POU2F1,ARL15,V…
Drug	1175_UP	Trichostatin A, Streptomyces sp.; Up 200; 1uM; HL60; HT_HG-U133A	Broad Institute CMAP Up	1.22e-05	0.001162	24	181	EPHB2,EPHX1,EXTL2,PCNX2,ARMC9,CYFIP2,WDR19,MT1G,CEP70,G6PD,GCDH,RGL1,PKIG,NPL,BACE1,PLA2G15,SERPINI1,NME7,MED20,ARHGEF3,MAP2K6,DOCK4,CRISPLD2,BSCL2
Drug	6205_DN	Mefloquine hydrochloride [51773-92-3]; Down 200; 9.6uM; MCF7; HT_HG-U133A	Broad Institute CMAP Down	1.223e-05	0.001162	25	193	ABCC4,MBNL1,DNAJC8,CARD8,BAX,NBN,MAGEF1,MTMR2,BTG3,EXO1,UCP2,KIF23,CEP85,ANAPC15,REEP1,LYPD1,COCH,TCTN1,KPNB1,IPO5,LAMB1,RECQL,LMNB1,CCDC25,ELK3
Drug	6223_DN	Dizocilpine maleate [77086-22-7]; Down 200; 11.8uM; MCF7; HT_HG-U133A	Broad Institute CMAP Down	1.223e-05	0.001162	25	193	KIF18A,RRM1,MDM2,FN1,SHMT1,MYO1B,ATM,PLK4,SLC39A8,BUB1,MTMR2,NEMP1,NUDT21,TGDS,NNT,TSN,ZKSCAN5,POT1,RFX7,CEP57,DHX9,RANBP9,LAMP1,RFC3,CAPRIN1
Drug	4772_DN	Galanthamine hydrobromide [1953-04-4]; Down 200; 10.8uM; MCF7; HT_HG-U133A	Broad Institute CMAP Down	1.339e-05	0.001261	25	194	H2AZ2,MBNL1,HSDL2,ARMC9,SKIL,MRPS14,ZFR,ATM,SNX2,MBTPS1,CASP1,TMPO,CDC27,ZFYVE9,IL1R1,HDGFL3,DHX9,PARPBP,CARS2,ALDH5A1,TCTN1,LAMP1,LMNB1,SHCBP1,QRSL1
Drug	1231_DN	15d-PGJ2; Down 200; 10uM; PC3; HT_HG-U133A	Broad Institute CMAP Down	1.341e-05	0.001261	24	182	ZNF512B,FGF2,SCG5,GTSE1,TTLL5,MAGEF1,IL33,PSRC1,KIF2C,TTC28,CCNA2,CCNF,TOP2A,CENPF,CBY1,TNC,KIAA0586,KIF15,TNFSF15,MLLT10,KIF20A,LIMK2,LMNB1,BORA
Drug	6879_UP	trichostatin A, Streptomyces sp.; Up 200; 1uM; MCF7; HT_HG-U133A	Broad Institute CMAP Up	1.341e-05	0.001261	24	182	STX2,ETV5,ADARB1,FN1,WDR19,FYN,THSD1,SEPTIN6,RGL1,SYT11,GMPR,TTC28,NXN,MMD,SERPINB5,SERPINI1,NME7,CCDC28A,ARHGEF3,DOCK4,NDE1,LRRC49,NAV2,CRISPLD2
Drug	CID000064960	1,5-AG	Stitch	1.341e-05	0.001261	24	182	ACACA,MDM2,FANCD2,ALDH1A1,MRE11,BIRC5,ST6GAL1,APOB,UIMC1,NBN,BRCA1,DBF4,PPP1R9B,CD44,HSD17B10,HEXB,CFTR,CLU,PLK1,SAMHD1,CR2,KIF11,RB1,RBBP7
Drug	CID000100665	selenazofurin	Stitch	1.38e-05	0.001288	9	31	AHCY,ATIC,NMNAT2,WWOX,NPM1,SYNE1,TYMS,NMNAT3,IMPDH2
Drug	ctd:D012977	Sodium Nitrite	CTD	1.38e-05	0.001288	9	31	G6PD,BAX,CCNB1,HELLS,HIF1A,CHEK1,STMN1,LDHB,SMAD2
Drug	CID000005510	tolnaftate	Stitch	1.38e-05	0.001288	9	31	FGF2,BUB1B,C4BPA,CCNB1,CDC20,AURKB,PTTG1,ESPL1,INCENP
Drug	ctd:C001899	triptolide	CTD	1.455e-05	0.001355	23	171	EZH2,PARP1,MKI67,BAX,BUB1,BUB1B,CCNA2,CCNB1,CCND2,ORC1,AIFM1,CCNB2,CD44,CDK1,BUB3,CDC25B,HDAC1,CDK4,PTTG1,TTK,PLK1,ESPL1,MAD2L1
Drug	1985_DN	Isoxsuprine hydrochloride [579-56-6]; Down 200; 11.8uM; HL60; HG-U133A	Broad Institute CMAP Down	1.465e-05	0.001357	25	195	RIDA,RRM1,SET,CCDC88A,ZFR,WDR61,MBTPS1,GLUL,C1QBP,UBFD1,ATG3,AIFM1,SEC23IP,CD44,ZDHHC13,HSP90AB1,CEP85,PSMC3,PTPN11,RANGAP1,RANBP9,LAMP1,RFC3,RFC5,CAPRIN1
Drug	1370_UP	Atropine-N-oxide hydrochloride [4574-60-1]; Up 200; 11.8uM; HL60; HG-U133A	Broad Institute CMAP Up	1.465e-05	0.001357	25	195	ADK,SKIL,PLK4,RSF1,NAP1L1,COPS8,TCF4,CYB5B,HADH,PCBP2,CBX3,LSM5,HNRNPD,PLA2G4A,GPSM2,METTL7A,KIF23,ATF2,KIF20B,EIF5B,DNA2,RECQL,RCBTB1,BSCL2,LYZ
Drug	ctd:C106812	adefovir dipivoxil	CTD	1.471e-05	0.001357	17	104	MDM2,TRIAP1,ATAD2,BAX,GPR87,GOT1,PRC1,AURKB,CTSC,SERPINB5,RRM2B,DLGAP5,BTG2,COCH,NCAPD2,DPYSL3,DNAI3
Drug	7498_DN	irinotecan HCl; Down 200; 100uM; MCF7; HT_HG-U133A	Broad Institute CMAP Down	1.471e-05	0.001357	24	183	HJURP,NDC80,ATAD2,ATF7IP,CENPI,TPX2,FUT8,NCAPG,BUB1B,NCAPH,TIAM1,TMPO,CENPA,CENPE,POLA2,RAD54B,PLEKHA5,KNTC1,BBX,KIF15,KIF14,KIF11,RFC3,CAPRIN1
Drug	ctd:C038753	leptomycin B	CTD	1.505e-05	0.00138	14	74	MDM2,BIRC5,BAX,BRCA1,CASP1,PRC1,CCNB2,CDK1,PTTG1,CHEK1,EI24,BTG2,DNMT1,SMAD2
Drug	CID000100038	B Hm	Stitch	1.512e-05	0.00138	5	8	RRM1,RRM2,RRM2B,IMPDH2,EIF2S3
Drug	CID000439963	5-oxopentanoic acid	Stitch	1.512e-05	0.00138	5	8	ABAT,APOB,GCDH,PCLAF,ALDH5A1
Drug	ctd:C001330	hellebrigenin	CTD	1.512e-05	0.00138	5	8	PARP1,ATM,BAX,CCNB1,CDK1
Drug	ctd:D003474	Curcumin	CTD	1.567e-05	0.001427	71	851	ACACA,DRAM1,MDM2,FANCD2,PARP1,MKI67,FGF2,AKR1B1,SRSF3,FN1,PROCR,BIRC5,AQP3,MSN,MT2A,CCAR1,ATM,G6PD,PLK4,XRCC6,BAX,AURKA,GLO1,PRDX3,GOT1,UBE2C,CASP1,OAT,ODC1,RUNX2,CCNA2,CCNB1,CD44,CDK1,CDC20,TOP2A,TOP2B,HDAC1,CDK4,AURKB,HIF1A,CFTR,BACE1,HMGB1,CHEK1,POLA2,PGD,HNRNPD,PHB,SERPINB5,PLA2G2A,PLK1,METTL7A,HSP90AB1,HSPD1,TNC,ID2,XRCC5,ATF2,VCAN,MRPL1,DAXX,PTPN11,PTPN13,DNMT1,RB1,LAMP1,SFXN1,FADS1,FANCI,L…
Drug	ctd:D002746	Chlorpromazine	CTD	1.598e-05	0.001434	52	564	ABCC4,ACACA,MAP2,STRBP,RRM2,MDM2,MEP1B,MKI67,FGF2,TXNDC16,FGFR1,ALDH1A1,LAMTOR2,SCG5,BIRC5,MT2A,B9D1,G6PD,MYBL2,GLS2,NBN,BTG3,GMDS,MAT2B,OAT,ODC1,GSTA1,CCNF,ORC1,CCNB2,CD44,TTL,HIF1A,PDK4,CFTR,PGD,CKS2,UCP2,NME7,LZTFL1,TTC23,AGPAT4,SPDL1,BLOC1S6,BTG2,TUBA1A,TMEM231,RHNO1,KNL1,SNRNP25,DTX3,GDF11
Drug	614_DN	monastrol; Down 200; 20uM; MCF7; HG-U133A	Broad Institute CMAP Down	1.601e-05	0.001434	25	196	ACTN1,PPIH,NIPSNAP1,BIRC5,ATOX1,FUT8,SSRP1,NONO,ESYT1,MRPL39,SNF8,HMGN3,TYMS,CLU,UCP2,ALG8,PMPCB,MLEC,PSMB4,PSMC3,IPO5,RDX,LAMP1,KIF20A,FADS1
Drug	4781_DN	Benperidol [2062-84-2]; Down 200; 10.4uM; MCF7; HT_HG-U133A	Broad Institute CMAP Down	1.601e-05	0.001434	25	196	UBE4B,MBNL1,RRM1,FAM13B,HSDL2,MYO1B,ATM,SOAT1,MBTPS1,BTG3,NONO,MAT2B,EXO1,CENPF,PRKD3,HSP90AB1,KIF23,ERCC6L,MDM1,SPDL1,DNA2,ALDH5A1,RCN2,RFC1,MPHOSPH9
Drug	2104_UP	Flufenamic acid [530-78-9]; Up 200; 14.2uM; PC3; HT_HG-U133A	Broad Institute CMAP Up	1.601e-05	0.001434	25	196	ASIC1,PCNX2,FGFR1,SORBS2,WDR19,CCDC88A,ALDH7A1,WWOX,BAX,PRDX3,CALD1,SYNE1,CASP1,RCC1,TNC,SDC3,NDE1,BTG2,TMEM231,TNFSF15,TCTN1,RARS1,MLLT10,LMNB1,CTDSPL
Drug	7357_DN	Gabexate mesilate [56974-61-9]; Down 200; 9.6uM; MCF7; HT_HG-U133A	Broad Institute CMAP Down	1.601e-05	0.001434	25	196	ZNF512B,FGFR1,USP48,TPST1,HSDL2,PIK3R3,SHMT1,AQP3,GLS2,COPS8,BUB1,MTMR2,TACC1,SLC7A8,ZMYM4,PATZ1,GDAP1,RAD54B,MED20,SDC3,LYPD1,RNASEH2B,DTNA,LIMK2,GSTCD
Drug	2951_DN	Piribedil hydrochloride [78213-63-5]; Down 200; 12uM; HL60; HT_HG-U133A	Broad Institute CMAP Down	1.601e-05	0.001434	25	196	ABCC4,FBN2,ZFR,GAMT,GCDH,NUP210,TAF1B,NFS1,PCCA,RCC1,UBP1,PLCB4,METTL7A,EIF5B,DIXDC1,CTSL,HMGN5,DHX9,IVD,PTPN11,KIF2A,TESC,RANGAP1,PHTF2,CCDC25
Drug	6902_DN	0297417-0002B [362658-29-5]; Down 200; 10uM; MCF7; HT_HG-U133A	Broad Institute CMAP Down	1.601e-05	0.001434	25	196	SPC25,RRM1,RRM2,ATAD2,AQP3,CENPI,B9D1,GPRC5B,BICD1,BRCA1,BTG3,NEMP1,CYB5B,EXO1,TMPO,CDK1,HELLS,RCC1,POLA2,HNRNPD,DSCC1,RANGAP1,RFC3,RFC5,CAPRIN1
Drug	CID000001053	pyridoxamine 5'-phosphate	Stitch	1.631e-05	0.001455	12	56	ABAT,AHCY,SHMT1,BCAT2,MTMR2,GOT1,GOT2,OAT,ODC1,NFS1,PLK1,DDC
Drug	CID000004584	AC1L1IHP	Stitch	1.632e-05	0.001455	63	729	RIDA,KIF18A,ACACA,MAP2,PARP1,SLC25A5,PIK3R3,TUBB,APOB,MOB1B,TPX2,ATIC,XRCC6,ALDH7A1,BAX,NEK2,CSNK1G1,APOBEC3C,KIF2C,CACNA1D,CASP1,ODC1,TERF1,CCNA2,CCNB1,TGFBI,CCNB2,CDK1,CDC25B,AURKB,HIF1A,CFTR,CHEK1,PRKD3,KIF3B,PLA2G4A,PLK1,ATF2,PPM1G,MAP2K6,PSMA4,PSMB4,PSMB7,PSMC3,KIF4A,PTPN13,PTPRD,KIF15,TUBA1A,KIF2A,TNFSF15,KIF11,KIFC1,DPYSL3,RB1,DTX3,KIF20A,LIPA,GSTCD,COIL,PSMD14,CTDSPL,M6PR
Drug	1903_DN	Oxethazaine [126-27-2]; Down 200; 8.6uM; PC3; HG-U133A	Broad Institute CMAP Down	1.748e-05	0.001537	25	197	BAP1,MRE11,SET,SOAT1,NAP1L1,SLC39A8,BTG3,TACC1,HADH,PCM1,CBX3,CHEK1,PLCB4,PLCD1,CEP85,XRCC5,PRCP,CSTF1,EIF5B,MLEC,HDGFL3,KIF11,RECQL,AAGAB,ELK3
Drug	4771_DN	Probenecid [57-66-9]; Down 200; 14uM; MCF7; HT_HG-U133A	Broad Institute CMAP Down	1.748e-05	0.001537	25	197	MBNL1,SKIL,AQP3,CENPI,MBTPS1,TACC1,TTC28,ODF2,OXCT1,TGDS,TMPO,PCBP2,RCC1,KIF23,ARL15,MDM1,HDGFL3,COCH,TMEM231,RARS1,LAMP1,MLLT10,ABLIM1,LMNB1,SHCBP1
Drug	5811_DN	Benzydamine hydrochloride [132-69-4]; Down 200; 11.6uM; PC3; HT_HG-U133A	Broad Institute CMAP Down	1.748e-05	0.001537	25	197	SKIL,CENPI,ZFR,ATM,PHTF1,PEG10,SPTBN1,SEPTIN6,NFATC3,TCF4,NCAPH,GSTM4,PHF3,TMPO,RCC1,PARVB,DNAJC7,ZFYVE9,PLCD1,MDM1,UPF3A,RARS1,CCDC6,ABLIM1,EIF4A1
Drug	662_DN	resveratrol; Down 200; 50uM; PC3; HG-U133A	Broad Institute CMAP Down	1.748e-05	0.001537	25	197	HJURP,MKI67,TACC3,GTSE1,CENPI,TAF5L,GPR87,AURKA,NCAPG,DBF4,BUB1B,GPR3,CCNA2,CDC27,PATZ1,HMGB2,PLK1,PMPCB,CDCA3,INCENP,DLGAP5,DTNA,CDCA8,LMNB1,EPB41L2
Drug	7264_UP	Clorsulon [60200-06-8]; Up 200; 10.6uM; PC3; HT_HG-U133A	Broad Institute CMAP Up	1.748e-05	0.001537	25	197	EPHB2,NPM3,AP2B1,DNAJC8,ARMC9,SKIL,ARRB2,SNX2,BAX,SLC39A8,BUB1,MTMR2,TMEM131L,NID1,HADH,NNT,PATZ1,RCC1,ZFYVE9,TNC,EMSY,DHX9,PHTF2,MLLT10,LMNB1
Drug	ctd:C031721	naphthalene	CTD	1.749e-05	0.001537	41	408	EPHX1,CENPW,BFAR,NDC80,ALDH1A1,ANXA6,TUBB,BIRC5,COPG2,MSN,MT2A,B9D1,GINS2,ATP5F1A,MYBL2,AURKA,GLDC,NFIC,TCF19,CCNB2,CDK1,CDC20,AURKB,CFTR,HMGB1,CKS2,CLU,HSPD1,TNC,KIF18B,CDCA3,PCLAF,TUBA1A,NCAPD2,FAM83D,KIF22,DPYSL2,RANGAP1,RDX,CDCA8,LDHB
Drug	ctd:C010327	salinomycin	CTD	1.768e-05	0.001549	24	185	FGFR1,ALDH1A1,TUBB,MT1G,MT2A,SMO,ATIC,FYN,NID1,DNAJC13,CALD1,CCND2,MTREX,HEXB,HIF1A,GTF3C3,NUCKS1,TNC,CSTF1,PSMB7,SNRNP25,DPYSL3,GNPDA1,DCAF7
Drug	ctd:C016601	afimoxifene	CTD	1.771e-05	0.001549	46	479	RRM1,FN1,PIK3R3,OLFM4,MYO1B,CAMK1,RACGAP1,FUT8,FAIM2,SPTBN1,AURKA,CBX1,TACC1,NPM1,ZNF704,NCAPH,PAPSS1,ZWINT,THBS2,TMPO,CDK1,TOP2B,CENPA,ELOVL5,HMGB1,NME7,HSP90AB1,HSPD1,DNAH2,XRCC5,PRCP,DIXDC1,IL1R1,MAP2K6,PCLAF,MATR3,DHX9,PTPN11,ARNT2,KPNB1,KPNA2,RBBP7,STMN1,KIF20A,LYN,PSMD14
Drug	CID000005562	A25618	Stitch	1.781e-05	0.001555	66	777	H2AZ2,EZH2,SPG21,PARP1,SALL2,MLH1,FOXM1,HAT1,MT1G,TPX2,EIF3I,PLK4,DKK3,XRCC6,WWOX,GAMT,BAX,NBN,BCAT2,GGH,BRD8,BUB1,CBX1,BEX2,MAT2B,YBX1,NUDT21,RUNX2,TERF1,CCNA2,CCNB1,CCND2,TGFBI,ORC1,AIFM1,CDK1,HDAC1,CDK4,AURKB,HIF1A,CENPA,CENPC,PDK4,CBX3,FOXA3,TYMS,UCP2,RRM2B,ID2,POU2F1,XRCC5,KDM4A,NUP93,DAXX,MYEF2,TUBA1A,DNMT1,RAD21,RB1,RBBP7,TBL1XR1,RFX5,GSTCD,SCPEP1,GDF11,QRSL1
Drug	ctd:D002713	Chlorine	CTD	1.808e-05	0.001574	38	367	FGF2,APEX1,MYO1B,AQP3,ARRB2,BAX,SSRP1,SYT11,CSNK1G1,ODC1,CCNG1,CD44,CDC25B,TOP2A,CDK4,CFTR,HMGCS2,PHB,TYMS,SERPINB5,CLU,PRMT1,HSD3B1,CNN3,HSPD1,ID2,ATF2,RAB15,IL1R1,CTSL,PSMA4,PSMB4,PSMC5,SIRPA,DDC,PTPN11,TUBA1A,LYN
Drug	CID000005297	NSC-14083	Stitch	1.858e-05	0.001614	26	210	STX2,FBN2,MKI67,MRRF,SNRPA,G6PD,XRCC6,NPM1,TCF19,TGDS,LSM5,TUFM,SUMF2,ATF2,REXO2,MRPS9,TRIT1,TMEM132A,KPNB1,KPNA2,IPO5,MRPS7,CKAP2,COIL,PSMD14,HNRNPR
Drug	6352_DN	Dimenhydrinate [523-87-5]; Down 200; 8.6uM; PC3; HT_HG-U133A	Broad Institute CMAP Down	1.908e-05	0.001631	25	198	EPHB2,EPHB4,FGFR1,USP48,CCDC88A,B9D1,SPTBN1,KANK1,SUPT6H,CSNK1G1,NUP210,MTMR2,NEMP1,TM7SF2,ZKSCAN5,HOXB9,METTL7A,CHST3,APTX,NXPE3,LYPD1,CRISPLD2,PHTF2,SCPEP1,CTDSPL
Drug	1594_UP	Chlorpropamide [94-20-2]; Up 200; 14.4uM; HL60; HG-U133A	Broad Institute CMAP Up	1.908e-05	0.001631	25	198	DRAM1,MBNL1,ACSL4,SMC2,MBTPS1,MYO5A,BICD1,DBF4,SUPT6H,NUP210,NEMP1,SEC23IP,NNT,TSN,RCC1,PRKD3,PLCD1,KIF23,PON2,EIF5B,ARHGEF3,NDE1,BBX,RDX,EPB41L2
Drug	CID000000970	oxaloacetate	Stitch	1.908e-05	0.001631	25	198	ABAT,ACACA,ME2,G6PD,GLS2,WWOX,PGM2L1,MCCC2,GLUL,BTG3,GOT1,GOT2,SERINC5,PCCA,PCCB,NNT,HIF1A,PDK4,PFKM,PGD,VCAN,MCCC1,ALDH5A1,LDHB,LIPA
Drug	4485_DN	Riboflavine [83-88-5]; Down 200; 10.6uM; PC3; HT_HG-U133A	Broad Institute CMAP Down	1.908e-05	0.001631	25	198	MDM2,PCNX2,FGFR1,ARMC9,MAGEF1,GPR3,CALD1,SYNE1,SLC7A8,PCM1,RCC1,CLU,RAD54B,DNAJB5,TNC,VCAN,EIF5B,TRAF3IP1,NDE1,SLCO3A1,KIF2A,DYNC2H1,DTNA,LAMP1,MLLT10
Drug	1619_DN	Methyldopa (L,-) [555-30-6]; Down 200; 19uM; HL60; HG-U133A	Broad Institute CMAP Down	1.908e-05	0.001631	25	198	ACACA,EXTL2,RRM1,MRE11,NIPSNAP1,CCDC88A,ATP2C1,SLC12A2,MUTYH,PHTF1,NFATC3,METAP2,CDC27,PCBP2,RAD54B,ALG8,FTO,PON2,SAMHD1,ATF2,MRPS15,PTPN11,CD302,IPO5,RANGAP1
Drug	1272_DN	Chlorprothixene hydrochloride [6469-93-8]; Down 200; 11.4uM; HL60; HT_HG-U133A	Broad Institute CMAP Down	1.908e-05	0.001631	25	198	DGLUCY,FGFR1,GTSE1,MYO1B,ARRB2,GAMT,BCAT2,GCDH,NFIC,ODF2,WDHD1,BACE1,NABP2,ATP6V0E2,MAP2K6,NDE1,BBX,SPATS2,ALDH5A1,MAP4K2,DPAGT1,DTNA,KIF20A,LMNB1,DCAF7
Drug	3282_DN	Chlorogenic acid [327-97-9]; Down 200; 11.2uM; MCF7; HT_HG-U133A	Broad Institute CMAP Down	1.908e-05	0.001631	25	198	ABAT,MBNL1,VASH1,CAMK1,SKIL,NCBP1,THSD1,BUB1,NRCAM,LIMD1,TMPO,PCM1,CENPE,RCC1,ZKSCAN5,HMGN5,KIAA0586,NEK9,DHX9,PTMS,KIF2A,TMEM231,DTNA,RECQL,GSTCD
Drug	7530_DN	irinotecan HCl; Down 200; 100uM; MCF7; HT_HG-U133A	Broad Institute CMAP Down	1.935e-05	0.001647	23	174	KIF18A,HJURP,PPM1H,NDC80,ATF7IP,FUT8,PDZRN3,BICD1,BUB1B,NCAPH,TIAM1,ZNF277,CENPA,CENPE,CENPF,RAD54B,PLEKHA5,GTF2IRD1,KIF20B,TANC2,ARHGAP11A,KIF14,KIF11
Drug	ctd:C032036	bromobenzene	CTD	1.935e-05	0.001647	23	174	EPHX1,RIDA,ALDH1A1,ALDH9A1,FN1,MT2A,TAF9B,G6PD,GAMT,METAP2,GOT1,NPM1,GPX2,OXCT1,PEBP1,HIF1A,PARK7,HMGCS2,CTSL,PSMC3,PSMC5,TUBA1A,LDHB
Drug	CID000000521	3-Hydroxybutanoyl-Coenzyme A	Stitch	1.973e-05	0.001665	12	57	ACADSB,ACAT1,TEAD2,WWOX,GCDH,OXCT1,HSD17B10,HADH,HSD17B4,BDH2,IVD,ESCO2
Drug	ctd:D019820	Xanthine	CTD	1.973e-05	0.001665	12	57	ACAT1,ALDH1A1,ATP5F1A,HPSE,C1QBP,OXCT1,HADH,HIF1A,PHB,HSP90AB1,HSPD1,LDHB
Drug	DB01907	Nicotinamide-Adenine-Dinucleotide	Drug Bank	1.975e-05	0.001665	10	40	ME2,AHCY,ALDH1A1,ALDH9A1,HSD17B10,HADH,HSD17B4,NMNAT3,IMPDH2,LDHB
Drug	ctd:C477361	LAQ824	CTD	1.975e-05	0.001665	10	40	XRCC6,BAX,NBN,BRCA1,AIFM1,EXO1,CHEK1,XRCC5,RB1,LIG1
Drug	CID000001051	pyridoxal 5'-phosphate	Stitch	2.001e-05	0.001683	33	301	ABAT,ACSL4,ANAPC7,SHMT1,G6PD,ALDH7A1,WWOX,GAMT,BCAT2,GCSH,MTMR2,GOT1,GOT2,OAT,ODC1,NFS1,GCAT,ISCU,NPL,TYMS,PLK1,REXO2,IMPDH2,PSMA4,PSMB4,PSMB7,PSMC3,PSMC5,PSMD2,MCCC1,DDC,ALDH5A1,PSMD14
Drug	CID000005430	thiabendazole	Stitch	2.066e-05	0.001731	14	76	IFT80,TUBB,TAF9B,HAUS1,NUP133,METAP1,BTG3,AIFM1,CDC20,PDCD2,NUF2,TUBA1A,NUP107,MAD2L1
Drug	ctd:C035207	4-amino-2,6-dinitrotoluene	CTD	2.068e-05	0.001731	50	540	EPHX1,ABCC4,PARP1,PEF1,ADSL,ALDH1A1,SET,POMGNT1,DNAJC2,DPH5,ATIC,SLC41A1,SNRPA,FBXO21,G6PD,NAP1L1,MRPS27,BCAT2,NUP205,SUPT6H,NUP210,MTMR2,TMEM97,OAT,ODC1,PAPSS1,ZWINT,GSTM4,CCT6A,GTF3A,ZMYM3,CDK4,PTTG1,CCT3,HMGB1,KIF3B,LPXN,HSP90AB1,HSPD1,IDE,XRCC5,PPM1G,REXO2,ATP6V0E2,ILF2,IMPDH2,UBQLN4,BBX,EIF4A1,QRSL1
Drug	1568_DN	Pyrilamine maleate [59-33-6]; Down 200; 10uM; HL60; HG-U133A	Broad Institute CMAP Down	2.08e-05	0.001731	25	199	DRAM1,IFITM3,FGFR1,WDR19,ZFR,WWOX,CSNK1G1,NUP210,CPNE1,KIF2C,TMPO,HADH,HIP1,PATZ1,METTL7A,CEP85,GTF2IRD1,TRAM2,PSMC3,DHX9,CLPB,RAD21,IPO5,RANGAP1,SMC4
Drug	1241_DN	estradiol, USP; Down 200; 0.01uM; PC3; HT_HG-U133A	Broad Institute CMAP Down	2.08e-05	0.001731	25	199	EPHB2,EPHB4,ACADSB,ETV5,ST6GAL1,PAICS,FBXO21,THSD1,BICD1,NFATC3,SUPT6H,ATG3,NNT,RCC1,ZKSCAN5,MED20,ZNF711,CNTNAP2,SNPH,TRAF3IP1,AGPAT4,EMSY,PTK7,NXPE3,TXNL4B
Drug	5869_DN	Pyrilamine maleate [59-33-6]; Down 200; 10uM; PC3; HT_HG-U133A	Broad Institute CMAP Down	2.08e-05	0.001731	25	199	SPTLC3,ACADSB,SCD5,SALL2,ASF1B,SPATA7,SPTBN1,BAX,SEPTIN6,NUP210,GPR3,SEC23IP,NNT,ZMYM3,IFT22,KDM4A,NDE1,EMSY,ITPR2,NXPE3,TOMM22,HIBCH,PARPBP,MAP4K2,IPO5
Drug	1141_DN	AG-1478; Down 200; 31.6uM; MCF7; HT_HG-U133A_EA	Broad Institute CMAP Down	2.117e-05	0.001754	24	187	SPC25,SALL2,MKI67,SKIL,PHTF1,SLC39A8,AURKA,KANK1,NCAPG,GLA,NUP210,TACC1,TMPO,CDK1,PCBP2,CENPE,RCC1,PSMB7,ZNF232,DHX9,COCH,PARPBP,DNA2,LYN
Drug	6764_DN	Anisomycin [22862-76-6]; Down 200; 15uM; PC3; HT_HG-U133A	Broad Institute CMAP Down	2.117e-05	0.001754	24	187	HJURP,SALL2,MKI67,GTSE1,ORAI2,NINL,PHTF1,NFIC,APOBEC3C,PSRC1,LIMD1,CCNA2,CCNF,PLK1,S100PBP,B3GNTL1,SMARCAL1,SDC3,NDE1,ERCC6L,MAP4K2,PHTF2,MLLT10,LMNB1
Drug	2268_UP	Trichostatin A, from Streptomyces sp.; Up 200; 0.1uM; MCF7; HT_HG-U133A	Broad Institute CMAP Up	2.125e-05	0.001756	23	175	MAP2,ETV5,ALCAM,ST6GAL1,WDR19,FYN,PEG10,SEPTIN6,RGL1,SYT11,GMPR,NXN,SLC7A8,BEX4,MMD,SERPINB5,SERPINI1,DNAJB5,NME7,CCDC28A,REEP1,LRRC49,CRISPLD2
Drug	CID000447863	PMEApp	Stitch	2.24e-05	0.001843	7	19	RRM1,RRM2,MT2A,POLA2,RRM2B,PRPS2,DDC
Drug	CID000001526	AC1L1BNR	Stitch	2.24e-05	0.001843	7	19	PEG10,GLA,NFIC,UHRF2,CA1,HSPD1,MYEF2
Drug	6451_DN	Phenoxybenzamine hydrochloride [63-92-3]; Down 200; 11.8uM; MCF7; HT_HG-U133A	Broad Institute CMAP Down	2.315e-05	0.001896	24	188	STX2,VASH1,ARRB2,CENPI,FUT8,VWA8,ERC1,TTBK2,BUB1,TACC1,TTC28,NCAPH,CCNA2,TOP2A,ZMYM3,CENPF,KIF23,POT1,ESPL1,REEP1,NDE1,KIAA0586,WDR62,LAMB1
Drug	1150_UP	2-propylpentanoic acid; Up 200; 1000uM; HL60; HT_HG-U133A	Broad Institute CMAP Up	2.315e-05	0.001896	24	188	EPHX1,MAN1A1,EXTL2,PCNX2,TPST1,PROCR,CEP164,MYH10,GAMT,RGL1,TCF4,GDAP1,BACE1,PFKM,PLA2G4A,PLEKHA5,DNAJB5,METTL7A,MAP2K6,DOCK4,ITPR2,NXPE3,DYNC2H1,DTNA
Drug	CID000351065	bu-b	Stitch	2.411e-05	0.001971	14	77	EPHX1,FBN2,NELFCD,BUB1,BUB1B,ODC1,CDC20,BUB3,AURKB,PTTG1,TTK,PLK1,ESPL1,MAD2L1
Drug	ctd:C054852	7-hydroxystaurosporine	CTD	2.496e-05	0.002036	10	41	RRM2,PARP1,MKI67,BIRC5,AIFM1,CDK1,CDK4,CHEK1,RB1,BSCL2
Drug	1069_DN	15d-PGJ2; Down 200; 10uM; MCF7; HT_HG-U133A_EA	Broad Institute CMAP Down	2.555e-05	0.002072	23	177	MAN1A1,ZNF512B,MKI67,GTSE1,POMGNT1,ARRB2,ATM,PLK4,MYH10,SLC39A8,PSRC1,CCNF,TMPO,ZMYM3,CENPA,PATZ1,HNRNPD,SMARCAL1,ESPL1,ERCC6L,IVD,DNA2,ABLIM1
Drug	4827_DN	Emetine dihydrochloride [316-42-7]; Down 200; 7.2uM; MCF7; HT_HG-U133A	Broad Institute CMAP Down	2.555e-05	0.002072	23	177	MAN1A1,H2AZ2,UBE4B,RRM1,PROCR,AQP3,RNF38,SLC39A8,FAM168A,PRDX3,MTMR2,GMDS,NRCAM,CCNG1,TMPO,PCBP2,NNT,HNRNPD,REEP1,DYNC2H1,RFC3,EIF4A1,ELK3
Drug	CID000000085	carnitine	Stitch	2.557e-05	0.002072	30	265	ACACA,ACADSB,ACAT1,ALDH9A1,MRRF,TEAD2,SLC25A5,APOB,ATIC,G6PD,WWOX,GCDH,MCCC2,GCSH,GOT2,HIBADH,OXCT1,HADH,PCCA,PCCB,MMD,PDK4,PFKM,UCP2,POU2F1,MCCC1,IVD,SLC27A1,TNFSF15,LIPA
Drug	CID000001046	pyrazinamide	Stitch	2.684e-05	0.002165	13	68	STING1,EZH2,LEO1,RNF34,GOT1,GOT2,CAMLG,ATG3,UCP2,NCAPG2,DNMT1,KNL1,SCPEP1
Drug	ctd:C037219	quinoline	CTD	2.684e-05	0.002165	13	68	RRM1,MLH1,PAICS,YBX1,CCNB1,CBX3,HNRNPD,HNRNPL,SERPINB5,PSMC5,TXNDC5,DNMT1,RCN2
Drug	3379_DN	Luteolin [491-70-3]; Down 200; 14uM; MCF7; HT_HG-U133A	Broad Institute CMAP Down	2.76e-05	0.002222	24	190	STX2,MAN1A1,SPC25,RRM2,CAMK1,C1orf112,CENPI,THSD1,TACC1,NEMP1,SEC23IP,BEX4,GDAP1,ADGRG1,RCC1,POLA2,PRKD3,DIXDC1,IL1R1,REEP1,LYPD1,CRISPLD2,DTNA,LMNB1
Drug	CID000002265	azathioprine	Stitch	2.788e-05	0.002235	18	120	ABAT,RRM1,RRM2,ADK,AHCY,MT1G,MT2A,BCAT2,GGH,GOT1,GOT2,OAT,GSTA1,TGFBI,TMPO,RRM2B,IMPDH2,M6PR
Drug	6454_UP	Trichostatin A, from Streptomyces sp.; Up 200; 0.1uM; MCF7; HT_HG-U133A	Broad Institute CMAP Up	2.798e-05	0.002235	23	178	STX2,ETV5,FN1,ORAI2,WDR19,FYN,SOAT1,GPRC5B,GAMT,SEPTIN6,RGL1,SYT11,RAB29,NXN,BEX4,MMD,SERPINB5,SERPINI1,NME7,CCDC28A,DOCK4,REEP1,CRISPLD2
Drug	3998_DN	Etifenin [63245-28-3]; Down 200; 12.4uM; PC3; HT_HG-U133A	Broad Institute CMAP Down	2.798e-05	0.002235	23	178	RSRC1,GTSE1,CCDC88A,ZFR,MYH10,NBN,NFIC,BUB1,TCF4,CALD1,PHF3,CD44,CDC27,PCBP2,HELLS,USP1,DHX9,BBX,RAD21,LAMP1,ABLIM1,EIF4A1,DCAF7
Drug	ctd:C008261	lead acetate	CTD	2.799e-05	0.002235	130	1837	NET1,MAP2,ACAT1,TRIM59,SPG21,ADK,PARP1,NSA2,FGF2,FGFR1,ALCAM,ALDH1A1,FN1,PROCR,APEX1,LGR5,BLOC1S2,THOC5,MT1G,MT2A,SLC12A2,RNF38,SMARCD2,PRR11,FYN,G6PD,CPSF3,PLK4,MUTYH,ALDH7A1,SDCCAG8,SPTBN1,BAX,THSD1,CENPK,RNF115,ST13,SLC39A8,AURKA,KANK1,SMPDL3B,BRCA1,DBF4,BUB1,GLUL,CBX1,CPNE1,PPP1R9B,CREB3L3,GOT1,GOT2,UBFD1,NPM1,CALD1,EML4,SYNE1,MIS18A,CASP1,TNFRSF11B,GSTA1,SLC7A8,CYB5B,TGFBR3,GTF2A2,THBS2,AIFM…
Drug	ctd:D018818	Fenoldopam	CTD	2.848e-05	0.002268	12	59	ABL2,FGF2,FN1,TUBB,TMEM97,HMGCS2,COL12A1,TNC,VCAN,PROS1,KPNA2,RANGAP1
Drug	CID000126596	mdGuo	Stitch	2.96e-05	0.002343	4	5	RRM1,RRM2,ADK,RRM2B
Drug	CID000175972	MdAdo	Stitch	2.96e-05	0.002343	4	5	RRM1,RRM2,ADK,RRM2B
Drug	CID000122785	bruceine	Stitch	2.96e-05	0.002343	4	5	RRM1,RRM2,TYMS,RRM2B
Drug	CID000004592	olomoucine	Stitch	3.05e-05	0.002404	19	132	FKBP3,KHDRBS3,BAX,DBF4,CCNA2,CCNB1,CCND2,AIFM1,CCNB2,CDK1,CDC27,HDAC1,CDK4,HLA-DMA,RCC1,CHEK1,PSMD2,RB1,COIL
Drug	CID005494442	N-methyl-1(R)-aminoindan	Stitch	3.05e-05	0.002404	19	132	RRM1,MRRF,APEX1,PRC1,TGDS,TTK,TUFM,TYMS,CLU,HSPD1,SUMF2,GTF2IRD1,KARS1,CCDC6,ESCO2,MRPS7,LIMK2,PSMD14,CTDSPL
Drug	CID000000441	beta-hydroxybutyrate	Stitch	3.062e-05	0.002408	23	179	ACACA,ACADSB,ACAT1,ME2,APOB,AQP3,SLC12A2,G6PD,NDUFV1,GLUL,GOT1,GOT2,HIBADH,OXCT1,PDK4,HMGCS2,PFKM,FOXA3,PGD,PHB,BDH2,LDHB,LRPPRC
Drug	CID000000738	glutamin	Stitch	3.105e-05	0.002437	44	461	ABAT,UBE4B,MBNL1,ASRGL1,NMNAT2,GLS2,BAX,NBN,NEDD8,BRCA1,GLUL,PPP1R9B,GOT2,CASP1,OAT,ODC1,CIT,SLC7A8,HDAC1,HIP1,PFKM,DNAJC7,UBB,UCHL3,ATXN10,DNAJB5,ZDHHC13,NMNAT3,PRPSAP2,PSMA4,PSMB4,UBQLN4,PSMB7,PSMC3,PSMD2,MYEF2,KARS1,CLPB,QARS1,RARS1,UBA2,RDX,COIL,PSMD14
Drug	CID000000043	2-hydroxyglutarate	Stitch	3.136e-05	0.002456	9	34	FANCD2,TEAD2,GLS2,WWOX,GCDH,GGH,OXCT1,NNT,ALDH5A1
Drug	DB00121	Biotin	Drug Bank	3.261e-05	0.002549	5	9	ACACA,MCCC2,PCCA,PCCB,MCCC1
Drug	1647_DN	2-propylpentanoic acid; Down 200; 50uM; MCF7; HT_HG-U133A	Broad Institute CMAP Down	3.28e-05	0.002553	24	192	RRM1,HSDL2,MYO1B,ATM,MBTPS1,MAGEF1,BRCA1,COPS8,BUB1,MTMR2,NEMP1,NUDT21,CYB5B,TMPO,NNT,NPL,RCC1,GTF3C3,TCTN1,RANBP9,RFC3,RFC5,LMNB1,CAPRIN1
Drug	1778_DN	Berberine chloride [633-65-8]; Down 200; 10.8uM; HL60; HG-U133A	Broad Institute CMAP Down	3.28e-05	0.002553	24	192	MAN1A1,ACACA,RSRC1,ZNF512B,ACSL4,SET,ATAD2,ZFR,SNX2,PHTF1,BCAT2,TTBK2,GLUL,NNT,TOP2B,PCM1,MATR3,TOMM22,RANGAP1,PIGK,RDX,UBR7,CDK2AP1,COPS4
Drug	CID000006278	1,1,1-trichloroethane	Stitch	3.334e-05	0.002589	21	156	FANCD2,AP2B1,MLH1,MRE11,SET,MTCP1,CCAR1,ATM,ERC1,NBN,BRCA1,TERF1,TP53BP1,CHEK1,PKP2,HSPD1,RRM2B,XRCC5,MAP2K6,MYEF2,RANBP9
Drug	6579_UP	trichostatin A, Streptomyces sp.; Up 200; 1uM; MCF7; HT_HG-U133A	Broad Institute CMAP Up	3.348e-05	0.00259	23	180	STX2,FN1,ORAI2,WDR19,FYN,THSD1,SEPTIN6,RGL1,SYT11,GMPR,NXN,TLR5,MMD,BACE1,SERPINB5,SERPINI1,NME7,CCDC28A,DOCK4,REEP1,NDE1,CD302,CRISPLD2
Drug	2859_DN	Quercetine dihydrate [6151-25-3]; Down 200; 11.8uM; MCF7; HT_HG-U133A	Broad Institute CMAP Down	3.348e-05	0.00259	23	180	KIF18A,BAP1,PHTF1,UHRF1BP1L,BUB1B,TACC1,WDHD1,PHF3,BUB3,CDC27,ZMYM4,CENPE,HMMR,ZDHHC13,KIF20B,FAM169A,CEP57,KIAA0586,DLGAP5,ITPR2,LYPD1,KIF2A,PHTF2
Drug	CID000000087	3-hydroxyisobutyrate	Stitch	3.55e-05	0.00274	8	27	WWOX,HIBADH,HSD17B10,HADH,PGD,HSD17B4,BDH2,HIBCH
Drug	1774_DN	Pseudopelletierine hydrochloride [6164-62-1]; Down 200; 21uM; HL60; HG-U133A	Broad Institute CMAP Down	3.572e-05	0.002746	24	193	KIF18A,ACACA,DGLUCY,SHTN1,WDR19,CCDC88A,FYN,MBTPS1,BCAT2,BUB1,TMPO,CDC27,PDCD2,DNAJC7,PHB,IDE,ATF2,PPM1G,TOMM22,PARPBP,RFC3,WDR41,CAPRIN1,HNRNPR
Drug	CID000000804	ara-Hx	Stitch	3.572e-05	0.002746	24	193	RRM1,RRM2,ADARB1,ADK,ADSL,AHCY,NT5C3B,ATAD2,ATIC,G6PD,SLC28A3,GMPR,CIT,TSPAN7,PFKM,RRM2B,NMNAT3,PRPS2,IMPDH2,MATR3,KARS1,QARS1,MAP4K2,EIF4A1
Drug	4349_UP	Rifabutin [72559-06-9]; Up 200; 4.8uM; MCF7; HT_HG-U133A	Broad Institute CMAP Up	3.658e-05	0.002806	23	181	EPHB2,STX2,MAN1A1,ETV5,SALL2,ALCAM,CCDC88A,FYN,GPRC5B,SEPTIN6,RGL1,GMPR,RAB29,NXN,MMD,SERPINB5,SERPINI1,PLCD1,NME7,METTL7A,DIXDC1,REEP1,LRRC49
Drug	CID000001160	AC1L1AUZ	Stitch	3.671e-05	0.00281	21	157	ADARB1,APOB,PAICS,BAX,SEC23IP,EDA2R,CFTR,HNRNPC,HNRNPD,TUFM,HNRNPH2,HNRNPL,TYMS,MTRF1L,HSPD1,EIF5B,TRIT1,KARS1,QARS1,ESCO2,HNRNPR
Drug	CID000447956	2c5o	Stitch	3.837e-05	0.002932	31	284	TCEAL4,MDM2,POLD3,SSRP1,COPS8,SUPT6H,CSNK1G1,TCEAL8,NPM1,PRC1,CCNA2,ORC1,CDK1,CDK4,PTTG1,HMGB1,HMGB2,HMGN1,RCC1,CHEK1,UBB,NUCKS1,VCAN,MAP2K6,APTX,PSMC3,RANGAP1,RPL5P34,EIF2S3,LYN,M6PR
Drug	6427_DN	STOCK1N-35215; Down 200; 10uM; PC3; HT_HG-U133A	Broad Institute CMAP Down	3.887e-05	0.00294	24	194	ACTN1,CDC40,MKI67,PIK3R3,SPATA7,AURKA,NCAPH,CCNA2,CCNF,TGFBI,CD70,CENPE,CHD4,PRKD3,HROB,ZFYVE9,POT1,RFX7,ZNF32,FAM210B,NDE1,KIAA0586,KIF11,MPHOSPH9
Drug	4305_DN	Solasodine [126-17-0]; Down 200; 9.6uM; PC3; HT_HG-U133A	Broad Institute CMAP Down	3.887e-05	0.00294	24	194	STX2,SET,PROCR,CARD8,ZFR,MYH10,TTBK2,TCF4,CALD1,TMPO,R3HDM1,PCBP2,LSM5,RAD54B,DNAJB5,IFT22,B3GNTL1,FAM210B,CSTF1,DHX9,BBX,TMEM231,RFC5,NUTF2
Drug	1233_DN	rosiglitazone; Down 200; 10uM; PC3; HT_HG-U133A	Broad Institute CMAP Down	3.887e-05	0.00294	24	194	EPHB2,SPTLC3,ACADSB,UBE4B,ARMC9,SPATA7,TTBK2,NUP210,IL33,PSRC1,CCNF,ORC1,B3GNTL1,TNC,TRAM2,TANC2,SNPH,NDE1,SIRPA,NCAPD2,TNFSF15,MAP4K2,DPYSL3,CTDSPL
Drug	1822_DN	Chlorpromazine hydrochloride [69-09-0]; Down 200; 11.2uM; PC3; HT_HG-U133A	Broad Institute CMAP Down	3.887e-05	0.00294	24	194	MKI67,ZNF107,APBA2,ORAI2,CEP164,WDR19,DPH5,AURKA,TCF4,CASP1,CCNA2,WDHD1,PARVB,ESPL1,KIAA0586,UPF3A,IVD,PTPN13,KIF11,RANGAP1,EIF4A1,NEIL3,BSCL2,MPHOSPH9
Drug	ctd:D001554	Benzene	CTD	3.888e-05	0.00294	72	891	EPHX1,ACACA,STRBP,MDM2,BAP1,PARP1,AHCY,MKI67,ALDH1A1,SET,C2orf88,APEX1,APOB,DEPDC1,SMC2,ORAI2,SPAG5,MT1G,G6PD,XRCC6,SPTBN1,BAX,NBN,NUP205,GLUL,PSRC1,GAS2L3,EML4,CASP1,OAT,RUNX2,CCNB1,CCNF,CCNG1,ORC1,PKIG,TGFBR3,CD44,CD74,CDK1,TOP2A,PARK7,ELOVL5,MTPN,CLU,ANLN,LPXN,PLA2G4A,ID2,XRCC5,VCAN,PRIM2,PSMA4,SIRPA,DHX9,CDCA2,PTMS,BTG2,ZNF615,KIFC1,RANGAP1,RB1,SMC4,RCN2,RECQL,PHC1,KIF20A,ABLIM1,FADS1,AGO1,LM…
Drug	CID000005542	AC1L1KKT	Stitch	3.954e-05	0.002984	17	112	ACACA,ACSL4,ANAPC7,FOXM1,APOB,AQP3,ATIC,CACNA1D,SRGAP2,CTSC,PFKM,PLA2G4A,CPVL,PCLAF,SLC27A1,GNPDA1,CTDSPL
Drug	CID000001050	pyridoxal	Stitch	4.19e-05	0.003134	19	135	ABAT,SHMT1,WWOX,GAMT,BCAT2,MTMR2,GOT1,GOT2,OAT,ODC1,NFS1,GCAT,PLCB4,PLCD1,PLK1,IMPDH2,DDC,KARS1,ALDH5A1
Drug	CID000000784	H2O2	Stitch	4.227e-05	0.003134	90	1183	H2AZ2,RRM1,RRM2,FANCD2,TUBA1B,PARP1,MLH1,FGF2,FGFR1,ALDH9A1,AKR1B1,SCARA3,FOXM1,MRE11,FN1,GPX8,PIK3R3,SESN3,SHMT1,APEX1,SMC2,MT1G,MT2A,NOX1,MOB1B,PDE5A,POLD3,G6PD,MUTYH,KDM1A,ALDH7A1,MYBL2,WWOX,BAX,NDUFV1,BRCA1,PRDX3,BTG3,MMS19,GOT2,CASP1,ODC1,GSTA1,DDIAS,AIFM1,ISCU,TMPO,CDC20,TOP2B,AURKB,HIF1A,PARK7,CFTR,HMGB1,CHEK1,PHB,PRKD3,UBB,UCP2,CLNS1A,PLA2G4A,PLCB4,PLCD1,HSD17B4,PLK1,HSP90AB1,HSPD1,PMPCB,…
Drug	6283_DN	Pralidoxime chloride [51-15-0]; Down 200; 23.2uM; PC3; HT_HG-U133A	Broad Institute CMAP Down	4.228e-05	0.003134	24	195	EPHB2,UBE4B,SCD5,NPM3,MYO1B,ORAI2,ARRB2,SEC23IP,CD70,PCBP2,GDAP1,RCC1,POLA2,CEP85,MOXD1,FAM210B,SDC3,NDE1,PTMS,LYPD1,TMEM132A,IPO5,LIMK2,ZNF197
Drug	5305_DN	Cisapride [81098-60-4]; Down 200; 8.6uM; MCF7; HT_HG-U133A	Broad Institute CMAP Down	4.228e-05	0.003134	24	195	ACADSB,MDM2,AP2B1,MRPS14,PLK4,SOAT1,NFATC3,MTMR2,BTG3,BUB3,NNT,GDAP1,FAM169A,HMGN5,ERCC6L,LRRC49,TMEM231,RNASEH2B,GNPDA1,DTNA,LAMP1,LMNB1,NEIL3,CAPRIN1
Drug	1785_UP	Trichostatin A, from Streptomyces sp.; Up 200; 0.1uM; HL60; HG-U133A	Broad Institute CMAP Up	4.228e-05	0.003134	24	195	EPHB2,MAN1A1,SCD5,PCNX2,ACSL4,FMOD,GPR65,CEP70,SOAT1,MYH10,BICD1,MCF2L,TCF4,CD70,PFKM,PLA2G4A,GPSM2,KIF20B,TTC23,DOCK4,HMGN5,BTG2,DTNA,AAGAB
Drug	1732_UP	Trichostatin A, from Streptomyces sp.; Up 200; 0.1uM; HL60; HG-U133A	Broad Institute CMAP Up	4.228e-05	0.003134	24	195	FGFR1,GPR65,HSDL2,WDR19,MRPS14,CEP70,INVS,RGL1,TCF4,SEC23IP,R3HDM1,BACE1,PRKD3,SERPINI1,PLA2G4A,PLCD1,NME7,METTL7A,LZTFL1,ARHGEF3,DOCK4,HMGN5,ITPR2,RB1
Drug	3328_DN	Cefsulodin sodium salt [52152-93-9]; Down 200; 7.2uM; MCF7; HT_HG-U133A	Broad Institute CMAP Down	4.228e-05	0.003134	24	195	STX2,ALCAM,AQP3,NOX1,B9D1,ATM,GAMT,BAX,SMPDL3B,NFATC3,TUT4,LIMD1,GCAT,TLR5,CD44,TMPO,PCM1,ELOVL5,RAD54B,PLCD1,POT1,DIXDC1,REEP1,NEK9
Drug	1956_DN	Perphenazine [58-39-9]; Down 200; 10uM; PC3; HG-U133A	Broad Institute CMAP Down	4.228e-05	0.003134	24	195	EZH2,ADK,MKI67,HACD3,STIL,ATP2C1,KANK1,CCNA2,HADH,PCM1,CENPF,HMMR,LSM5,FTO,POT1,KIF20B,EIF5B,HMGN5,NEK9,RCN2,PHTF2,RECQL,CCDC25,QRSL1
Drug	1934_DN	Dipyridamole [58-32-2]; Down 200; 8uM; PC3; HG-U133A	Broad Institute CMAP Down	4.228e-05	0.003134	24	195	ACACA,NET1,BAP1,ADK,SH3BGRL,ATP2C1,CENPI,PEG10,NBN,CCNA2,GALNT6,PCM1,PCMT1,RCC1,LSM5,SMARCAL1,KIF20B,EIF5B,RAB15,MATR3,RAD21,RANBP9,SHCBP1,HNRNPR
Drug	ctd:D005419	Flavonoids	CTD	4.349e-05	0.003204	87	1135	STX2,RIDA,ACACA,ASIC1,ZNF354C,MEP1B,PARP1,AHCY,ANXA6,PIK3R3,SH3GL2,ST6GAL1,APOB,SPAG5,MSN,ARRB2,SLC12A2,RNF38,SMARCD2,PDE5A,DKK3,ATP5F1A,MBTPS1,GLS2,MYO5A,SPTBN1,BAX,NEU3,GCSH,HPSE,AURKA,BRCA1,PRDX3,CSNK1G1,ZNF483,PPP1R9B,METAP2,GOT2,CA1,NPM1,GPR3,TCF4,NRCAM,ODC1,RUNX2,ODF2,HIBADH,TNFRSF11B,ZWINT,GSTM3,TGFBR3,SERINC5,HADH,CDC20,PBX2,TOP2A,PCM1,CDK4,AURKB,CTSC,PARK7,HMGB2,CHEK1,HMMR,PFKM,UBB,CBY1,…
Drug	7136_DN	Trichostatin A, from Streptomyces sp.; Down 200; 0.1uM; PC3; HT_HG-U133A	Broad Institute CMAP Down	4.356e-05	0.003204	23	183	NDC80,MKI67,THUMPD1,DNAJC2,ZC3H7A,MTIF2,NBN,AURKA,BRD8,GLMN,CCNB2,TMPO,PCNT,CENPA,PATZ1,PLK1,IL27RA,S100PBP,EXOSC10,SMARCAL1,FAM169A,ZNF232,LMNB1
Drug	6910_UP	trichostatin A, Streptomyces sp.; Up 200; 1uM; MCF7; HT_HG-U133A	Broad Institute CMAP Up	4.356e-05	0.003204	23	183	STX2,MAN1A1,FN1,NBEA,WDR19,FYN,SEPTIN6,TTBK2,RGL1,SYT11,GMPR,NXN,ZNF277,BEX4,MMD,NPL,BACE1,SERPINI1,NME7,CCDC28A,CRISPLD2,RCBTB1,EPB41L2
Drug	CID000023939	platinum	Stitch	4.356e-05	0.003204	23	183	ABCC4,RRM1,FANCD2,MLH1,OLFM4,APEX1,MT1G,MT2A,SLC12A2,CCAR1,BAX,BUB1,BUB1B,TOP2B,HMGB1,TYMS,SUMF2,IDE,XRCC5,VCAN,CLPB,MRPS7,GSTCD
Drug	CID000000278	carbamoyl phosphate	Stitch	4.441e-05	0.00326	17	113	ACACA,STING1,MLH1,CRTAP,MTHFD1,CCAR1,ATM,ATP5F1A,GGH,GLUL,CA1,OAT,ODC1,HSPD1,REXO2,IMPDH2,MCCC1
Drug	1927_DN	Verapamyl hydrochloride [152-11-4]; Down 200; 8.2uM; PC3; HG-U133A	Broad Institute CMAP Down	4.594e-05	0.00332	24	196	RRM1,TACC3,NIPSNAP1,ZFR,SPTBN1,SSRP1,CYB5B,CD44,HELLS,CENPF,TSN,DNAJC7,PHB,HSP90AB1,CEP85,ZNF32,BMS1,PSMC3,TOMM22,CLPB,RAD21,RANGAP1,HNRNPR,DCAF7
Drug	4815_DN	Cetirizine dihydrochloride [83881-52-1]; Down 200; 8.6uM; MCF7; HT_HG-U133A	Broad Institute CMAP Down	4.594e-05	0.00332	24	196	SH3BGRL,SNX2,MBTPS1,BRCA1,MTMR2,GSTM4,WDHD1,TLR5,PCBP2,NNT,PCM1,CENPA,HSP90AB1,POT1,TPGS2,PRCP,FAM169A,CSTF1,PTPN11,CD302,TCTN1,IPO5,RANGAP1,RFC3
Drug	4813_DN	Cyclopenthiazide [742-20-1]; Down 200; 10.6uM; MCF7; HT_HG-U133A	Broad Institute CMAP Down	4.594e-05	0.00332	24	196	RRM1,FAM13B,ATM,UHRF1BP1L,BICD1,COPS8,BUB1,GLMN,TMPO,CHEK1,METTL7A,CEP85,POT1,RFX7,TANC2,REEP1,DHX9,CD302,DYNC2H1,DTNA,RANBP9,RFC3,ABLIM1,SMAD2
Drug	2436_DN	Cholecalciferol [67-97-0]; Down 200; 10.4uM; HL60; HT_HG-U133A	Broad Institute CMAP Down	4.594e-05	0.00332	24	196	ASIC1,GPR65,MYO1B,ORAI2,ZFR,ATM,MBTPS1,COPS8,PRDX3,METAP2,WDHD1,ZNF277,TMPO,NNT,PCM1,IL27RA,DEF6,ARHGEF3,RANGAP1,LAMP1,MLLT10,LMNB1,ZNF197,GSTCD
Drug	1078_UP	2-propylpentanoic acid; Up 200; 500uM; MCF7; HT_HG-U133A_EA	Broad Institute CMAP Up	4.594e-05	0.00332	24	196	STX2,ABCC4,ADK,SALL2,TPST1,FYN,SOAT1,GPRC5B,HPSE,SMPDL3B,RAB29,BEX4,MMD,BACE1,IFT22,MAP2K6,REEP1,LRRC49,PTPN13,BBX,RCBTB1,ELK3,EML1,CTDSPL
Drug	1423_DN	Xylometazoline hydrochloride [1218-35-5]; Down 200; 14.2uM; HL60; HG-U133A	Broad Institute CMAP Down	4.594e-05	0.00332	24	196	ADK,ACSL4,ALCAM,DNAJC8,BUB1,MTMR2,TCF4,SEC23IP,CD44,CDK1,HADH,CDC27,ZMYM4,PCM1,CHEK1,SAMHD1,CSTF1,DHX9,BBX,KIF2A,DTNA,RECQL,GSTCD,CAPRIN1
Drug	1433_DN	Ethosuximide [77-67-8]; Down 200; 28.4uM; HL60; HG-U133A	Broad Institute CMAP Down	4.594e-05	0.00332	24	196	H2AZ2,ADK,SH3BGRL,RACGAP1,BRCA1,DBF4,BUB3,CDC27,NNT,CBX3,HMGB2,ATF2,KIF20B,EIF5B,MATR3,CD302,RAD21,RB1,RANBP9,RCN2,RECQL,SHCBP1,ELK3,LYN
Drug	1790_DN	Folic acid [59-30-3]; Down 200; 9uM; HL60; HG-U133A	Broad Institute CMAP Down	4.594e-05	0.00332	24	196	KIF18A,DGLUCY,FGFR1,ALCAM,NIPSNAP1,WDR61,MBTPS1,TTBK2,NFATC3,SEL1L3,ZWINT,WDHD1,CDC27,PCBP2,PATZ1,RCC1,PPM1G,CDCA3,NDE1,ANP32E,TCTN1,RAD21,RANGAP1,HNRNPR
Drug	6901_UP	scriptaid; Up 200; 10uM; MCF7; HT_HG-U133A	Broad Institute CMAP Up	4.748e-05	0.003425	23	184	STX2,TPST1,FN1,WDR19,FYN,GPRC5B,THSD1,RGL1,SYT11,RAB29,BEX4,MMD,NPL,SERPINI1,NME7,CCDC28A,ID2,DIXDC1,ARHGEF3,NEK9,CD302,CRISPLD2,RCBTB1
Drug	ctd:C023650	aniline	CTD	4.759e-05	0.003426	15	92	EPHX1,MKI67,TUBB,APEX1,MSN,CCT8,ATIC,GOT2,ODC1,CCND2,CCNG1,CDK4,HSD17B4,HSP90AB1,RB1
Drug	CID000002607	AC1L1E22	Stitch	4.786e-05	0.003433	12	62	MRE11,BIRC5,AURKA,METAP2,ODC1,AIFM1,CCNB2,CDK4,PTTG1,PLK1,ESPL1,RB1
Drug	CID000000830	o-diazoacetyl-L-serine	Stitch	4.786e-05	0.003433	12	62	ADK,ASRGL1,ATIC,GGH,GLUL,OAT,CCNB2,ID2,VCAN,PRSS2,IMPDH2,APTX
Drug	CID000444209	AC1L9FX4	Stitch	4.82e-05	0.00345	10	44	FANCD2,PARP1,MLH1,BIRC5,PEG10,CDK1,AURKB,HIF1A,CHEK1,AASS
Drug	2330_UP	Trichostatin A, from Streptomyces sp.; Up 200; 0.1uM; MCF7; HT_HG-U133A	Broad Institute CMAP Up	4.846e-05	0.003462	22	172	EPHB2,STX2,ETV5,ALCAM,ST6GAL1,WDR19,FYN,SEPTIN6,RGL1,SYT11,GMPR,NXN,BEX4,MMD,BACE1,SERPINB5,SERPINI1,NME7,CCDC28A,REEP1,NXPE3,CRISPLD2
Drug	CID000000597	cytosine	Stitch	4.899e-05	0.003493	42	441	H2AZ2,RRM1,RRM2,MDM2,EZH2,AHCY,MLH1,SCARA3,APEX1,APOB,PAICS,MTIF2,GINS2,POLD3,MUTYH,HPSE,BRCA1,SYT11,APOBEC3C,PCBP2,TOP2B,HDAC1,SNF8,CDKN3,PFKM,POLA2,TYMS,SERPINI1,VBP1,RRM2B,ID2,IMPDH2,MDM1,DDC,IVD,TXNL4B,QARS1,DNMT1,DPAGT1,LIG1,LRPPRC,HNRNPR
Drug	1923_DN	Apomorphine hydrochloride hemihydrate [41372-20-7]; Down 200; 6.4uM; PC3; HG-U133A	Broad Institute CMAP Down	4.989e-05	0.003498	24	197	MAN1A1,NET1,ADK,MRE11,THUMPD1,SNX2,PEG10,NCAPH,CDC27,TOP2B,PCM1,TSN,LSM5,ZDHHC13,MRPS15,CSTF1,RAB15,MATR3,NCAPG2,PTPN11,TOMM22,RCN2,SHCBP1,BORA
Drug	5867_DN	Neomycin sulfate [1405-10-3]; Down 200; 4.2uM; PC3; HT_HG-U133A	Broad Institute CMAP Down	4.989e-05	0.003498	24	197	EPHB2,ACADSB,NPM3,FGF2,ZFR,PEG10,BUB1,NFS1,SEC23IP,RCC1,PARVB,ZFYVE9,CEP85,NDE1,KIAA0586,EMSY,DHX9,TOMM22,ALDH5A1,LAMP1,CCDC6,PLXNC1,P3H2,QRSL1
Drug	1587_DN	Practolol [6673-35-4]; Down 200; 15uM; HL60; HG-U133A	Broad Institute CMAP Down	4.989e-05	0.003498	24	197	H2AZ2,IFITM3,PLK4,NCBP1,BRCA1,UBFD1,RCC1,DNAJC7,PRKD3,FTO,CEP85,XRCC5,PPM1G,MATR3,DHX9,PTPN11,CLPB,TXNL4B,NCAPD2,IPO5,LAMP1,RFC5,LIMK2,CAPRIN1
Drug	2113_DN	Gemfibrozil [25812-30-0]; Down 200; 16uM; PC3; HT_HG-U133A	Broad Institute CMAP Down	4.989e-05	0.003498	24	197	EPHB2,ACADSB,UBE4B,NPM3,ZNF512B,CDC40,FGF2,SHMT1,CARD8,CCDC88A,DPH5,ZFR,TTLL5,MAGEF1,PHF3,PCM1,HIP1,RCC1,HOXB9,ZFYVE9,IVD,KIF2A,PHTF2,QRSL1
Drug	1809_UP	Hydroflumethiazide [135-09-1]; Up 200; 12uM; PC3; HT_HG-U133A	Broad Institute CMAP Up	4.989e-05	0.003498	24	197	EPHB2,FAM13B,HSDL2,AQP3,CCDC88A,B9D1,ALDH4A1,PHTF1,KANK1,TCF4,CALD1,WDHD1,ZNF277,PHF3,ZW10,NNT,RCC1,HNRNPD,PRKD3,DHX9,PTPN11,RARS1,PHTF2,LMNB1
Drug	6175_DN	LY 294002; Down 200; 0.1uM; HL60; HT_HG-U133A	Broad Institute CMAP Down	4.989e-05	0.003498	24	197	ASIC1,BAP1,ADK,ATM,NBN,HPSE,MYO5C,COPS8,SEL1L3,TACC1,CCND2,GSTM3,CYB5B,WDHD1,ZW10,ZKSCAN5,PLCB4,PPM1G,ZNF32,IL1R1,MDM1,NEK9,SPATS2,DTNA
Drug	5044_DN	Ifenprodil tartrate [23210-58-4]; Down 200; 8.4uM; PC3; HT_HG-U133A	Broad Institute CMAP Down	4.989e-05	0.003498	24	197	ETV5,SALL2,CDC40,USP48,LGR5,ZC3H7A,ARRB2,NBN,THSD1,SEPTIN6,SRGAP2,ZW10,PCM1,ZKSCAN5,PRKD3,RAD54B,PLCD1,ZNF711,VCAN,PTK7,ITPR2,PTPN13,KPNB1,LIMK2
Drug	6975_DN	prochlorperazine dimaleate salt; Down 200; 10uM; MCF7; HT_HG-U133A	Broad Institute CMAP Down	4.989e-05	0.003498	24	197	ADARB1,AP2B1,MKI67,MRPS14,ATM,NFATC3,NEMP1,DNAJC13,NCAPH,ORC1,SEC23IP,PCBP2,CENPF,RCC1,ASB9,SMARCAL1,ARHGEF3,TRAM2,MAP2K6,HMGN5,MDM1,ALDH5A1,LMNB1,EPB41L2
Drug	4265_DN	Succinylsulfathiazole [116-43-8]; Down 200; 11.2uM; PC3; HT_HG-U133A	Broad Institute CMAP Down	4.989e-05	0.003498	24	197	MDM2,ADARB1,NPM3,FGFR1,SCG5,THOC5,PLK4,WWOX,VWA8,NFATC3,CSNK1G1,TCF4,CALD1,PLA2G4A,PLCD1,SAMHD1,RAB36,FAM210B,CNTNAP2,TMEM132A,TNFSF15,MLLT10,KCTD17,LIMK2
Drug	CID000000596	Cytosar-U	Stitch	5.132e-05	0.003583	39	399	RRM1,RRM2,SPG21,PARP1,SCARA3,ASRGL1,OLFM4,NT5C3B,APOB,POLD3,INVS,BAX,SLC28A3,HPSE,APOBEC3C,RUNX2,PRC1,HIBADH,TMPO,TOP2B,CDK4,AURKB,CHEK1,POLA2,TYMS,PRKD3,PLK1,RRM2B,CR2,IMPDH2,INCENP,DDC,PTPN11,DNMT1,IPO5,RARS1,CDCA8,HASPIN,LYN
Drug	CID005289419	SU9516	Stitch	5.144e-05	0.003583	9	36	BAX,CCNA2,CCNB1,CDK1,CDK4,TYMS,PLK1,HSPD1,RB1
Drug	CID000000149	MeSAdo	Stitch	5.146e-05	0.003583	19	137	ADK,AHCY,FGF2,FGFR1,SOAT1,GOT2,MAT2B,ODC1,RUNX2,PCMT1,TYMS,HOXB9,PRMT1,IL27RA,TRIT1,APIP,LMNB1,ADI1,COIL
Drug	CID000129160	adenine derivative	Stitch	5.159e-05	0.003583	6	15	RRM1,RRM2,AHCY,GMPR,SYNE1,PFKM
Drug	CID000169485	3-methylcrotonylglycine	Stitch	5.159e-05	0.003583	6	15	ACACA,NBN,MCCC2,PCCA,PCCB,MCCC1
Drug	2142_UP	Diflorasone Diacetate [33564-31-7]; Up 200; 8uM; HL60; HT_HG-U133A	Broad Institute CMAP Up	5.171e-05	0.003585	23	185	MDM2,PCNX2,TPST1,GALNT10,MT2A,ALDH4A1,CSGALNACT1,KANK1,GLUL,NPHP1,CACNB4,NRCAM,BACE1,DNAJB5,METTL7A,MOXD1,SIPA1L1,NDE1,NEK9,CRISPLD2,RANGAP1,LAMP1,ELK3
Drug	CID000000253	AC124	Stitch	5.295e-05	0.003657	22	173	ACACA,PARP1,MKI67,VASH1,ATAD2,BAX,MCCC2,NUP205,GLA,C1QBP,GOT2,CASP1,NFS1,CD44,PCCA,PCCB,HMMR,TUFM,MCCC1,IVD,LAMP1,LMNB1
Drug	CID000004278	1,1'-azobis(N,N-dimethylformamide	Stitch	5.295e-05	0.003657	22	173	SPTBN5,SLC25A5,APEX1,MT1G,MT2A,G6PD,WWOX,SPTBN1,BLMH,BRD8,NFIC,TGDS,NNT,CDKN3,PHB,HSPD1,IL1R1,DYM,BDH2,PTPN11,CLPB,GSTCD
Drug	1943_DN	Midecamycin [35457-80-8]; Down 200; 5uM; PC3; HG-U133A	Broad Institute CMAP Down	5.414e-05	0.003699	24	198	ACACA,MBNL1,BAP1,RMI1,SET,DNAJC8,ATP2C1,CEP70,PLK4,NMNAT2,GCDH,SEC23IP,CDK1,R3HDM1,HELLS,TSN,LSM5,S100PBP,CEP85,HMGN5,DHX9,KPNB1,RB1,MPHOSPH9
Drug	1963_DN	Sulfathiazole [72-14-0]; Down 200; 15.6uM; HL60; HG-U133A	Broad Institute CMAP Down	5.414e-05	0.003699	24	198	NET1,USP48,ANXA6,SMC2,ATM,WDR61,NAP1L1,SLC39A8,MYO5C,NUDT21,GSTM3,AIFM1,PCBP2,ATXN10,IL27RA,SMARCAL1,PON2,TRAM2,UPF3A,TMEM231,IPO5,RARS1,PIGK,RECQL
Drug	1900_DN	Ethambutol dihydrochloride [1070-11-7]; Down 200; 14.4uM; PC3; HG-U133A	Broad Institute CMAP Down	5.414e-05	0.003699	24	198	H2AZ2,ACACA,TACC3,SET,THUMPD1,SOAT1,GAMT,PEG10,BRCA1,NUP210,TGDS,ZW10,TOP2B,ADGRG1,TSN,RCC1,UCP2,CEP85,DIXDC1,CDCA3,CCP110,MATR3,SIRPA,COCH
Drug	1101_DN	catechin; Down 200; 11uM; MCF7; HT_HG-U133A_EA	Broad Institute CMAP Down	5.414e-05	0.003699	24	198	ABCB7,FGFR1,TACC3,GALNT10,FN1,GTSE1,NBEA,INVS,SPTBN1,NBN,GCDH,MTMR2,METAP2,GSTM4,TGFBI,ZNF277,PDCD2,TSN,CCDC28A,BTG2,KIF2A,CARS2,KPNB1,MLLT10
Drug	5492_DN	Loracarbef [121961-22-6]; Down 200; 10.8uM; MCF7; HT_HG-U133A	Broad Institute CMAP Down	5.414e-05	0.003699	24	198	MDM2,FN1,HSDL2,SKIL,SCMH1,ALDH4A1,BRCA1,TACC1,SLC7A8,TLR5,CD44,NPL,PATZ1,ELOVL5,PLA2G15,ZFYVE9,SAMHD1,MAP2K6,UPF3A,KIF2A,TESC,PARPBP,TCTN1,LYN
Drug	1887_DN	Sulpiride [15676-16-1]; Down 200; 11.8uM; PC3; HG-U133A	Broad Institute CMAP Down	5.414e-05	0.003699	24	198	RRM1,AP2B1,FGFR1,GTSE1,MUTYH,ECHDC1,SSRP1,COPS8,ZMYM3,CENPA,DNAJC7,PHB,HSP90AB1,KIF20B,RAB36,ZNF32,SIPA1L1,CSTF1,PSMC3,SIRPA,SPDL1,RAD21,CAPRIN1,HNRNPR
Drug	CID000003310	E-PEG	Stitch	5.498e-05	0.003749	54	621	ABCC4,H2AZ2,MDM2,SPG21,PARP1,CRTAP,MRE11,ASRGL1,HACD3,NELFCD,PIK3R3,TUBB,OLFM4,SESN3,BIRC5,TAF9B,CFAP20,ATM,XRCC6,SPTBN1,BAX,NFIC,YBX1,CASP1,PRC1,CCNB1,GTF2A2,AIFM1,CDK1,TOP2B,HDAC1,CDK4,HIF1A,PARK7,CHEK1,TYMS,EI24,POU2F1,XRCC5,CR2,PSMC5,MYEF2,TUBA1A,KNL1,RB1,CCDC6,RFX5,APIP,MRPS7,LIG1,LMNB1,GSTCD,COIL,HNRNPR
Drug	CID000003278	ethacrynic acid	Stitch	5.694e-05	0.003876	19	138	KIF18A,ABCC4,AKR1B1,GLO1,CA1,KIF2C,GSTA1,GSTM3,GSTM4,HMGB1,KIF3B,KIF4A,KIF15,KIF2A,KIF11,KIFC1,KIF20A,MRPS7,GSTCD
Drug	1996_UP	Minoxidil [38304-91-5]; Up 200; 19.2uM; HL60; HG-U133A	Broad Institute CMAP Up	5.871e-05	0.003939	24	199	KIF18A,MAN1A1,ABL2,ADARB1,FN1,THUMPD1,ZC3H7A,ATM,MUTYH,BICD1,RAB29,CDK1,BUB3,PCBP2,NNT,RCC1,PLCD1,KIF20B,NDE1,RANBP9,RECQL,RFC5,LMNB1,MPHOSPH9
Drug	1440_DN	Metampicillin sodium salt [6489-61-8]; Down 200; 10.4uM; HL60; HG-U133A	Broad Institute CMAP Down	5.871e-05	0.003939	24	199	STX2,H2AZ2,ACSL4,DNAJC8,CCDC88A,SLC12A2,GCDH,NDUFB6,FAM168A,DBF4,MCF2L,R3HDM1,HNRNPD,PLCD1,ID2,PPT1,DIXDC1,BBX,CLPB,IPO5,PIGK,ELK3,MPHOSPH9,EPB41L2
Drug	7246_UP	Etodolac [41340-25-4]; Up 200; 14uM; PC3; HT_HG-U133A	Broad Institute CMAP Up	5.871e-05	0.003939	24	199	EPHB2,MAN1A1,ADARB1,ACSL4,FBN2,FGFR1,CYFIP2,B9D1,BAX,SEPTIN6,BRCA1,NID1,CALD1,NRCAM,CASP1,R3HDM1,RAD54B,HMGN5,ARHGAP11A,LYPD1,PTPN13,TNFSF15,MLLT10,LMNB1
Drug	1964_UP	Cimetidine [51481-61-9]; Up 200; 15.8uM; HL60; HG-U133A	Broad Institute CMAP Up	5.871e-05	0.003939	24	199	ACTN1,ZNF512B,PCNX2,IFITM3,FN1,ORAI2,ARRB2,CEP70,POLD3,FAIM2,CSGALNACT1,MUTYH,SPTBN1,MTMR4,ZKSCAN5,ZFYVE9,GPSM2,PLCD1,SLCO3A1,BTG2,CLPB,RDX,MLLT10,BSCL2
Drug	1782_DN	Racecadotril [81110-73-8]; Down 200; 10.4uM; HL60; HG-U133A	Broad Institute CMAP Down	5.871e-05	0.003939	24	199	ACACA,MBNL1,RRM2,MKI67,FN1,THUMPD1,ATP2C1,CFAP20,WWOX,NUP205,TMEM97,TACC1,NEMP1,NCAPH,ZWINT,BUB3,PCBP2,NNT,CDCA3,TOMM22,CD302,RARS1,RANBP9,RCN2
Drug	7203_DN	Vidarabine [5536-17-4]; Down 200; 15uM; MCF7; HT_HG-U133A	Broad Institute CMAP Down	5.871e-05	0.003939	24	199	KIF18A,NDC80,AP2B1,VASH1,AQP3,SCMH1,GPRC5B,TTLL5,TM7SF3,PSRC1,TIAM1,ATG3,PCCA,CENPF,RCC1,HMMR,GPSM2,KIF23,B3GNTL1,ARL15,KIAA0586,DLGAP5,TMEM132A,SFXN1
Drug	1229_DN	clozapine; Down 200; 10uM; PC3; HT_HG-U133A	Broad Institute CMAP Down	5.871e-05	0.003939	24	199	EPHB4,ETV5,ZNF512B,SHMT1,ARRB2,PLK4,SPATA7,GLS2,THSD1,BICD1,SYT11,NEMP1,ZMYM3,LSM5,CHST3,VCAN,SNPH,TMEM231,RARS1,DTNA,L1CAM,MLLT10,CELSR2,LYN
Drug	1751_DN	Stachydrine hydrochloride; Down 200; 22.2uM; HL60; HG-U133A	Broad Institute CMAP Down	5.871e-05	0.003939	24	199	ACACA,ETV5,CCDC88A,ATP2C1,ATF7IP,SNX2,INVS,TAF1B,CASP1,SRGAP2,WDHD1,ZW10,CDC27,HNRNPD,PRKD3,NUP93,CDCA3,CD302,RAD21,KPNB1,RARS1,RDX,LMNB1,CCDC25
Drug	CID000004795	AC1L1IZ2	Stitch	5.884e-05	0.00394	32	304	ACAT1,RRM1,MLH1,TUBB,MYO1B,PLK4,ATP5F1A,MYH10,MYO5A,MYO5C,AURKA,MAT2B,AIFM1,TOP2B,AURKB,PDK4,CFTR,PFKM,PLK1,HSPD1,KIF23,DIXDC1,PRSS2,PSMD2,MCCC1,CLPB,TUBA1A,KIF11,KIFC1,RFC5,LIG1,GSTCD
Drug	ctd:C017906	3-dinitrobenzene	CTD	6.108e-05	0.004076	38	388	ABAT,ACAT1,ETV5,PPM1H,PARP1,ATP6V1C2,USP48,DCDC2,CCDC88A,CEP70,CCAR1,DEPDC1B,ECHDC1,PBK,BAX,PGM2L1,NUP210,NID1,UBE2C,NXN,OXCT1,TIAM1,CDK1,GALNT6,CDC20,CDK4,PTTG1,CHEK1,PLCB4,PLK1,SUMF2,EI24,PON2,DIXDC1,PSMA4,PTK7,MLLT10,CTDSPL
Drug	3077_UP	Trichostatin A, from Streptomyces sp.; Up 200; 0.1uM; HL60; HT_HG-U133A	Broad Institute CMAP Up	6.119e-05	0.004076	23	187	EPHB2,STX2,ASIC1,FGFR1,ARMC9,CEP70,CSGALNACT1,MYH10,PEG10,RGL1,TNFRSF11B,PFKM,SERPINI1,ASB9,PLA2G4A,PLEKHA5,DNAJB5,DOCK4,SLCO3A1,ITPR2,NXPE3,PLXNC1,CTDSPL
Drug	4989_DN	Thioguanosine [85-31-4]; Down 200; 12.6uM; MCF7; HT_HG-U133A	Broad Institute CMAP Down	6.119e-05	0.004076	23	187	UBE4B,NDC80,MKI67,CENPI,POLD3,AURKA,BUB1B,LIMD1,SRGAP2,NCAPH,EXO1,TMPO,HMMR,RAD54B,CEP85,EIF5B,IL1R1,ESPL1,KIAA0586,KIF14,DNA2,KIF11,EML1
Drug	CID000005239	iodoacetic acid	Stitch	6.152e-05	0.004091	15	94	APEX1,G6PD,WWOX,BLMH,GGH,HIBADH,CTSC,PFKM,TYMS,HSPD1,PRCP,VCAN,DNASE2,LDHB,LYZ
Drug	CID000005955	4NQO	Stitch	6.236e-05	0.004129	17	116	RRM1,RRM2,PARP1,MLH1,MRE11,MUTYH,XRCC6,BAX,GMPR,ODC1,TYMS,RRM2B,EIF5B,RECQL,LIG1,LMNB1,GSTCD
Drug	CID006480203	AC1O592B	Stitch	6.253e-05	0.004129	5	10	RRM1,RRM2,AHCY,RRM2B,IMPDH2
Drug	CID000156224	indanestrol	Stitch	6.253e-05	0.004129	5	10	G6PD,ALDH7A1,ODC1,POLA2,MOXD1
Drug	CID000154043	mozenavir	Stitch	6.253e-05	0.004129	5	10	AHCY,ALDH1A1,SYNE1,IMPDH2,DDC
Drug	1166_UP	17-AAG; Up 200; 1uM; HL60; HT_HG-U133A	Broad Institute CMAP Up	6.307e-05	0.004157	22	175	EPHX1,ANXA6,SPAG5,MT1G,MT2A,PHTF1,SEPTIN6,RGL1,CASP1,HNRNPD,GTF3C3,PLCD1,IL27RA,HSP90AB1,SIPA1L1,IL1R1,INCENP,NDE1,HIBCH,SPATS2,RANGAP1,PHTF2
Drug	CID000000224	AMP group	Stitch	6.34e-05	0.004171	51	579	ABCC4,ACACA,RRM1,ME2,ADK,ACSL4,ADSL,AHCY,FN1,GPX8,NT5C3B,LGR5,AQP3,PAICS,SEPHS1,TPX2,PDE5A,ZFR,ATIC,ALDH7A1,NMNAT2,WWOX,MCCC2,GMPR,ASCC3,UBE2C,NNT,CFTR,PFKM,PRKD3,UBE2E2,UBE2G2,EXOSC10,RRM2B,ATF2,NMNAT3,PRPS2,PRPSAP2,TRIT1,ILF2,DYM,IMPDH2,MCCC1,KARS1,CARS2,QARS1,RARS1,UBA2,LDHB,LIG1,HASPIN
Drug	CID000000929	beta-NADP	Stitch	6.405e-05	0.004207	45	490	ABAT,ACACA,RRM1,RRM2,ME2,FANCD2,ALDH1A1,ALDH9A1,AKR1B1,SHMT1,NOX1,MTHFD1,ALDH4A1,G6PD,ALDH7A1,NMNAT2,WWOX,PGM2L1,NDUFV1,GLUL,MTMR2,GMDS,GMPR,MAT2B,HIBADH,TGDS,CD44,TM7SF2,CYP2U1,HSD17B10,NNT,CTSC,PFKM,PGD,TYMS,HSD3B1,NMNAT3,MOXD1,VCAN,BDH2,AKR1E2,CRYZL1,ALDH5A1,LDHB,AASS
Drug	CID000126498	F-ara-ATP	Stitch	6.645e-05	0.004345	7	22	RRM1,RRM2,CDC25B,POLA2,RRM2B,PTDSS1,LIG1
Drug	2053_DN	Disulfiram [97-77-8]; Down 200; 13.4uM; PC3; HT_HG-U133A	Broad Institute CMAP Down	6.65e-05	0.004345	23	188	HJURP,ZNF512B,GTSE1,SKIL,ARRB2,CENPI,ATM,MAGEF1,NFIC,RAB29,PSRC1,TTC28,CCNF,PHF3,GALNT6,CENPF,KIF3B,NABP2,PLK1,NDE1,PTK7,KIF2A,BORA
Drug	CID000000389	dl-ornithine	Stitch	6.65e-05	0.004345	23	188	ABAT,ADK,ALDH4A1,GAMT,CENPK,GLUL,GOT1,GOT2,OAT,ODC1,CIT,SLC7A8,GCAT,PCCB,TNC,REXO2,APTX,KARS1,ALDH5A1,DPAGT1,RARS1,AASS,QRSL1
Drug	ctd:C011272	perfosfamide	CTD	6.786e-05	0.004426	13	74	MDM2,MLH1,ALDH1A1,MRE11,APEX1,MYO1B,BAX,ODC1,AIFM1,HIF1A,UBB,XRCC5,RAD21
Drug	6972_UP	Trichostatin A, Streptomyces sp.; Up 200; 0.1uM; MCF7; HT_HG-U133A	Broad Institute CMAP Up	6.875e-05	0.004476	22	176	STX2,CEP164,WDR19,FYN,SEPTIN6,RGL1,GMPR,TACC1,MCF2L,RAB29,NXN,BEX4,MMD,NPL,BACE1,SERPINB5,SERPINI1,NME7,CCDC28A,REEP1,NXPE3,CRISPLD2
Drug	ctd:C121565	pifithrin	CTD	6.973e-05	0.004532	15	95	MDM2,PARP1,BIRC5,ATM,BAX,BRCA1,BUB1B,CCNB1,CCNG1,AIFM1,CDK1,TP53BP1,PLK1,DNMT1,RB1
Drug	CID011840941	DB07744	Stitch	7.178e-05	0.004657	11	55	NDC80,G6PD,WWOX,CASP1,PFKM,PGD,IMPDH2,BDH2,LDHB,EIF4A1,LYZ
Drug	7074_DN	MS-275; Down 200; 10uM; PC3; HT_HG-U133A	Broad Institute CMAP Down	7.221e-05	0.004676	23	189	ETV5,RRM1,AP2B1,WDR19,BAX,AURKA,SYNE2,BUB1,KIF2C,NEMP1,CCNF,SEC23IP,PCNT,RCC1,PLA2G15,ZFYVE9,IL27RA,CDCA3,EMSY,CCDC6,CDCA8,LMNB1,DCAF7
Drug	CID000009015	4-hydroxyanisole	Stitch	7.232e-05	0.004676	10	46	RRM1,RRM2,NDC80,GLA,GSTA1,GSTM3,GSTM4,AIFM1,RRM2B,GSTCD
Drug	4954_UP	Trichostatin A, from Streptomyces sp.; Up 200; 0.1uM; MCF7; HT_HG-U133A	Broad Institute CMAP Up	7.488e-05	0.004833	22	177	STX2,MAP2,WDR19,FYN,GPRC5B,THSD1,SEPTIN6,TTBK2,RGL1,SYT11,GMPR,NXN,TGFBR3,TLR5,BEX4,MMD,NPL,BACE1,SERPINB5,SERPINI1,CCDC28A,CRISPLD2
Drug	ctd:D002939	Ciprofloxacin	CTD	7.776e-05	0.00501	12	65	ABCC4,PARP1,ALDH1A1,G6PD,BAX,CCNB1,CD44,CDK1,TOP2A,CHEK1,PGD,PLK1
Drug	2619_DN	Thioguanosine [85-31-4]; Down 200; 12.6uM; MCF7; HT_HG-U133A	Broad Institute CMAP Down	7.835e-05	0.005031	23	190	SALL2,NDC80,CENPI,NCAPG,CSNK1G1,BUB1,NCAPH,CCNA2,CCNF,EXO1,TMPO,ZMYM3,HMMR,RAD54B,PLEKHA5,B3GNTL1,FAM210B,DLGAP5,ARHGAP11A,SPDL1,KIF14,KIF11,LIMK2
Drug	1421_UP	Trichostatin A, from Streptomyces sp.; Up 200; 0.1uM; HL60; HG-U133A	Broad Institute CMAP Up	7.835e-05	0.005031	23	190	RIDA,MAN1A1,EXTL2,PCNX2,FGFR1,WDR19,ATP2C1,HPSE,RGL1,SYT11,TM7SF2,MMD,TP53BP1,CBY1,GPSM2,DNAJB5,NME7,METTL7A,ARHGEF3,CTSL,SLCO3A1,CCDC25,EPB41L2
Drug	CID000081506	Meldola Blue	Stitch	7.906e-05	0.005059	6	16	G6PD,INTU,WWOX,SAMHD1,BDH2,NCAPG2
Drug	ctd:D005467	Floxuridine	CTD	7.906e-05	0.005059	6	16	PARP1,MLH1,APEX1,C1QBP,CHEK1,TYMS
Drug	CID000099735	4-hydroxycyclophosphamide	Stitch	8.141e-05	0.005197	9	38	ALDH1A1,ALDH9A1,XRCC6,ALDH7A1,PEG10,SYNE1,GSTA1,XRCC5,GSTCD
Drug	CID000000638	2-deoxyguanosine	Stitch	8.149e-05	0.005197	22	178	RRM1,RRM2,FANCD2,ADK,AHCY,AKR1B1,SCARA3,APOB,DNAJC2,GINS2,MUTYH,BAX,GMPR,APOBEC3C,CD44,TOP2B,POLA2,CLU,RRM2B,IMPDH2,PTPRD,DNASE2
Drug	CID006323364	AC1O43Q9	Stitch	8.19e-05	0.005205	8	30	EPHX1,ATP5F1A,BLMH,NUP210,GTF2A2,CHEK1,XRCC5,NUTF2
Drug	CID000002960	AC1L1EUW	Stitch	8.19e-05	0.005205	8	30	ACACA,ATM,WWOX,CDK1,CDC25B,TP53BP1,CHEK1,PLK1
Drug	CID002723601	6-thioguanine	Stitch	8.206e-05	0.005207	18	130	ABCC4,ADK,MLH1,ASRGL1,POLD3,G6PD,SLC28A3,GGH,CCT6A,TOP2B,CHEK1,POLA2,TYMS,MAP4K2,DNMT1,RECQL,MRPS7,LIG1
Drug	ctd:D008628	Mercury	CTD	8.228e-05	0.005212	51	585	ABCC4,FGF2,PPIH,AKR1B1,FN1,MYO1B,AQP3,RBM22,MT2A,SLC12A2,RACGAP1,SNRPA,G6PD,SPTBN1,NAP1L1,BAX,SLC39A8,GLA,BUB1,IL33,CA1,NCAPD3,LIMD1,YBX1,UBE2C,CASP1,GSTA1,ZWINT,GSTM3,GXYLT2,CCNB2,TSPAN7,CYP2U1,BUB3,CDKN3,PTTG1,PARK7,CFTR,HMGN2,TRIP13,LSM5,TYMS,CKS2,HSPD1,ALDH5A1,NUP107,DTNA,SMC4,LIPA,LYN,SMAD2
Drug	CID000001151	AC1Q6S3S	Stitch	8.435e-05	0.005334	19	142	RRM1,RRM2,SHMT1,APEX1,COPS3,POLD3,MUTYH,COPS8,MAT2B,TGDS,POLA2,TYMS,NME7,RRM2B,PRIM2,IMPDH2,DDC,RFC5,LIG1
Drug	CID000024437	sodium bisulfite	Stitch	8.48e-05	0.005354	20	154	MDM2,MLH1,FGFR1,FN1,APBA2,RUNX2,CCNA2,CD44,CDK4,HEXB,CFTR,SUMF2,ID2,PSMB4,PTPN13,RB1,RFC1,RFC3,RFC5,LDHB
Drug	7503_DN	trichostatin A, Streptomyces sp.; Down 200; 1uM; PC3; HT_HG-U133A	Broad Institute CMAP Down	8.496e-05	0.005354	23	191	RRM1,ZC3H7A,TAF5L,PHTF1,SNX5,PBK,GPR87,AURKA,KIF2C,TMPO,BUB3,CENPA,PATZ1,HMGB2,RCC1,PLK1,IL27RA,POT1,ZNF32,HDGFL3,LMNB1,DCTN4,CAPRIN1
Drug	CID000100590	VF 122	Stitch	8.523e-05	0.005363	4	6	RRM1,RRM2,RRM2B,IMPDH2
Drug	ctd:C011890	kojic acid	CTD	8.568e-05	0.005382	40	423	EPHX1,MBNL1,MDM2,DNTTIP2,FBN2,CCAR1,ATM,PBK,MAGEF1,ST13,ZNF483,GMPR,DAGLA,CCNB1,GSTM3,CCNG1,MTREX,HIP1,HMMR,TTK,HNRNPH2,CLU,USP1,HSP90AB1,HSPD1,PON3,SYF2,GSDMA,TRAM2,PRPS2,DOCK4,INCENP,APTX,ZKSCAN8,KARS1,HIBCH,RECQL,UBR7,KCTD17,SHCBP1
Drug	CID000004362	N-ethylmaleimide	Stitch	8.589e-05	0.005386	46	511	STX2,KIF18A,SPTBN5,PARP1,FN1,SLC25A5,MYO1B,GFM2,ATP2C1,MTIF2,POLD3,INTU,MYH10,MYO5A,SPTBN1,MYO5C,BLMH,NEDD8,NFIC,VAMP7,GLUL,KIF2C,NPM1,MAT2B,CASP1,GSTA1,GSTM3,SLC7A8,GSTM4,NNT,STXBP4,KIF3B,IDE,DIXDC1,PRSS2,KIF4A,PSMD2,BLOC1S6,KIF15,KIF2A,KIF11,KIFC1,DTNA,KIF20A,EIF2S3,CTDSPL
Drug	CID000000791	hilE	Stitch	9.029e-05	0.005653	13	76	ABAT,ACADSB,BCAT2,HIBADH,CIT,SLC7A8,PCCB,NPL,REXO2,IVD,KARS1,QARS1,RARS1
Drug	CID000009711	AC1L1TNA	Stitch	9.137e-05	0.005676	21	167	RRM1,SHMT1,GBA3,CFAP20,POLD3,G6PD,PBK,BLMH,GOT2,MAT2B,PCCB,UBE2G2,HSP90AB1,HSPD1,NDE1,KARS1,CLPB,QARS1,RARS1,ESCO2,LIMK2
Drug	1398_UP	Dihydroergotamine tartrate [5989-77-5]; Up 200; 3uM; HL60; HG-U133A	Broad Institute CMAP Up	9.137e-05	0.005676	21	167	ARRB2,FAM111A,ATF7IP,CSGALNACT1,SOAT1,BUB1,SEL1L3,GLUL,CASP1,ODF2,CENPE,LPXN,GPSM2,PLCD1,SIPA1L1,VCAN,ARHGEF3,CEP57,DOCK4,BTG2,EPB41L2
Drug	CID000448719	auto inducer 2	Stitch	9.143e-05	0.005676	7	23	ATM,PRC1,AURKB,ANLN,PLK1,KIF23,TRIT1
Drug	CID000013482	diamifen	Stitch	9.143e-05	0.005676	7	23	RRM1,NDC80,AHCY,ANAPC7,WWOX,HIBADH,LYZ
Drug	CID000007935	m-phenylenediamine	Stitch	9.143e-05	0.005676	7	23	WWOX,SYNE1,OAT,CD70,ID2,PRCP,RDX
Drug	1153_UP	Trichostatin A, Streptomyces sp.; Up 200; 0.1uM; HL60; HT_HG-U133A	Broad Institute CMAP Up	9.206e-05	0.005687	23	192	MAN1A1,EXTL2,PCNX2,SALL2,TPST1,HSDL2,MYO1B,ARMC9,WDR19,CEP70,CSGALNACT1,MYH10,RGL1,LIMD1,PKIG,GALNT6,SERPINI1,CBY1,DNAJB5,CPVL,METTL7A,DOCK4,DYNC2H1
Drug	3123_DN	Denatonium benzoate [3734-33-6]; Down 200; 9uM; HL60; HT_HG-U133A	Broad Institute CMAP Down	9.206e-05	0.005687	23	192	SPTLC3,SALL2,SHMT1,ARMC9,CEP164,BICD1,COPS8,SUPT6H,PRDX3,TCF4,NRCAM,CCNF,R3HDM1,ZKSCAN5,PLCD1,ARL15,UPF3A,HDGFL3,IVD,TMEM231,ALDH5A1,MLLT10,CELSR2
Drug	6136_DN	Trifluridine [70-00-8]; Down 200; 13.6uM; HL60; HT_HG-U133A	Broad Institute CMAP Down	9.206e-05	0.005687	23	192	MAN1A1,THOC5,MRPS14,SPATA7,BUB1,PSRC1,UBE2C,CIT,CCNB1,CCNF,TOP2A,CENPA,CENPE,CENPF,HMMR,PLK1,ZNF32,CDCA3,DLGAP5,ITPR2,KIF14,TCTN1,KIF20A
Drug	ctd:D064730	Dexrazoxane	CTD	9.281e-05	0.005724	19	143	ACADSB,SLC25A5,ALDH4A1,ATP5F1A,BAX,GCDH,MCCC2,NDUFA4,NDUFV1,CASP1,HADH,TOP2A,TOP2B,HIF1A,HMGCS2,HSD17B4,MRPL50,DAXX,IVD
Drug	ctd:D005001	Ethionine	CTD	9.491e-05	0.005844	31	298	RIDA,ACACA,ESD,ALDH1A1,HSDL2,ST6GAL1,PAICS,GAMT,UHRF1BP1L,NAP1L1,SLC39A8,NDUFS5,GGH,ARL6IP1,C1QBP,C4BPA,TMEM97,C7,METAP2,ZWINT,TGFBI,PCCB,HMGN1,HSD17B4,PON2,PSMC3,PSMC5,PTMS,SFXN1,COPS4,CAPRIN1
Drug	ctd:C047246	temozolomide	CTD	9.507e-05	0.005844	25	218	FANCD2,PARP1,MLH1,FGF2,AKR1B1,APEX1,MT2A,PDE5A,ATM,FUT8,CSGALNACT1,BAX,CCNB1,CD44,MTURN,CDK1,NPL,CHEK1,TUFM,TNC,DEF6,IL1R1,DNA2,RB1,TMEM19
Drug	ctd:D014266	Trientine	CTD	9.607e-05	0.005896	17	120	EPHX1,ACACA,ACAT1,FN1,SLC25A5,ATP5F1A,GOT2,OAT,AIFM1,HSD17B10,NNT,BACE1,PHB,CLU,HSPD1,LDHB,SFXN1
Drug	7236_UP	Trichostatin A, from Streptomyces sp.; Up 200; 0.1uM; MCF7; HT_HG-U133A	Broad Institute CMAP Up	9.63e-05	0.0059	22	180	MAP2,ETV5,FN1,WDR19,CCDC88A,FYN,THSD1,SEPTIN6,RGL1,SYT11,GMPR,NXN,BEX4,MMD,SERPINB5,SERPINI1,NME7,CCDC28A,NEK9,NXPE3,TESC,CRISPLD2
Drug	544_UP	radicicol; Up 200; 0.1uM; HL60; HG-U133A	Broad Institute CMAP Up	9.968e-05	0.006087	23	193	KIF18A,NET1,UBE4B,ETV5,SCD5,MYO1B,ATP2C1,CASP1,CYB5B,CD44,ZKSCAN5,HNRNPD,GTF3C3,ZFYVE9,HSP90AB1,TTC23,TRAM2,CEP57,KNTC1,LMAN2L,RANGAP1,DTNA,CELSR2
Drug	1412_DN	Tiratricol, 3,3',5-triiodothyroacetic acid [51-24-1]; Down 200; 6.4uM; HL60; HG-U133A	Broad Institute CMAP Down	9.968e-05	0.006087	23	193	MBNL1,AP2B1,SET,HACD3,THUMPD1,SHTN1,ORAI2,CCDC88A,ATM,WWOX,BICD1,PHF3,CD44,TMPO,PCM1,TSN,UBP1,NABP2,POT1,SAMHD1,PPM1G,RECQL,CAPRIN1
Drug	ctd:C014175	pyrazolo(3,4-d)pyrimidine	CTD	0.0001004	0.006121	15	98	MDM2,FN1,BIRC5,CCNA2,CCNB1,CCNB2,CDK1,CDKN3,CENPA,PLK1,TNC,VCAN,PTPRG,TUBA1A,HNRNPR
Drug	CID002759434	2-morpholinoethyl isocyanide	Stitch	0.000101	0.006139	11	57	NELFCD,RNF34,AURKA,BUB1B,PAPSS1,CDC20,ZW10,HIF1A,TUFM,IMPDH2,KPNB1
Drug	CID000356759	erianin	Stitch	0.0001012	0.006139	9	39	MDM2,PARP1,TUBB,BAX,CA1,CCNB1,CDK1,CHEK1,TUBA1A
Drug	CID000009261	pyrazin	Stitch	0.0001012	0.006139	9	39	EPHX1,SLC9A7,GSTA1,EXO1,HLA-DMA,TYMS,SAMHD1,KNTC1,KIF22
Drug	CID000020392	monomethyl phthalate	Stitch	0.0001016	0.006147	20	156	ACACA,ACAT1,PIK3R3,SHMT1,AQP3,WWOX,NAP1L1,GLA,HIBADH,OXCT1,HSD17B10,PLCB4,PLCD1,HSD17B4,SAMHD1,PCLAF,APTX,BDH2,COCH,CELSR2
Drug	ctd:C404910	2,2-bis(4-hydroxyphenyl)-1,1,1-trichloroethane	CTD	0.0001016	0.006147	24	206	MAN1A1,VASH1,CHSY1,BAX,RGL1,UBE2C,ODC1,TNFRSF11B,CCND2,CCNB2,CDK1,CDK4,AURKB,NPL,CLU,HSD3B1,B3GNTL1,DIXDC1,NUF2,KIF15,KIF11,CRISPLD2,LAMP1,MAD2L1
Drug	ctd:C027579	periodate-oxidized adenosine	CTD	0.0001023	0.00617	25	219	ACAT1,MDM2,ACSL4,SORBS2,TRIAP1,ANXA6,NIPSNAP1,AQP3,ATP2C1,SCMH1,GINS2,ALDH4A1,GLS2,MYO5A,BAX,GOT1,GSTM4,HADH,NNT,PLA2G2A,HSD17B4,IMPDH2,MCCC1,DDC,ITPR2
Drug	CID000104741	ICI 182,780	Stitch	0.0001024	0.00617	29	272	RRM1,NDC80,BIRC5,BAX,CBX1,NPM1,SYNE1,NCAPH,TNFRSF11B,CCNA2,TGFBR3,TMPO,TOP2B,CDK4,HMMR,PLEKHB1,HNRNPD,HSP90AB1,HSPD1,XRCC5,PCLAF,DHX9,PTPRG,PARPBP,KPNB1,RB1,AAGAB,KIF20A,PSMD14
Drug	ctd:D020123	Sirolimus	CTD	0.000104	0.006258	42	456	MDM2,PARP1,NDC80,MKI67,FOXM1,BIRC5,MT1G,MYBL2,BAX,JMY,NEK2,BUB1,BUB1B,TCF19,CALD1,CCNA2,ZWINT,CCND2,TGFBR3,AIFM1,CCNB2,MTURN,CDK1,CDC20,CDK4,AURKB,PTTG1,HIF1A,HMGB1,YPEL1,TTK,HNRNPD,TYMS,PRCP,VCAN,ESPL1,PSMA4,KIFC1,DNMT1,RB1,L1CAM,MAD2L1
Drug	CID003000241	6-mercaptopurine Deriv.	Stitch	0.0001056	0.006336	8	31	ABCC4,ASRGL1,ATIC,GGH,C1QBP,TYMS,IMPDH2,ADI1
Drug	CID000123139	aldimine	Stitch	0.0001056	0.006336	12	67	ABAT,ACACA,DRAM1,SET,SHMT1,GOT1,GOT2,SYNE1,ODC1,GCAT,HLA-DMA,DDC
Drug	CID000000261	butyraldehyde	Stitch	0.000106	0.006348	10	48	ACAT1,ALDH9A1,AKR1B1,ALDH4A1,ALDH7A1,WWOX,OXCT1,HADH,PPT1,ALDH5A1
Drug	CID000001129	AC1Q5SG4	Stitch	0.0001067	0.006379	17	121	ADSL,AHCY,SHMT1,PAICS,MTHFD1,ATIC,WWOX,GCSH,GGH,GLUL,CENPA,LSM5,TYMS,UROS,HSPD1,PSMB4,CLPB
Drug	ctd:C100187	chloropicrin	CTD	0.0001069	0.006385	93	1264	NET1,SHISA5,LAPTM4B,ACTN1,TUBA1B,ADSL,IFITM3,NSA2,AHCY,ALCAM,SET,LAMTOR2,SLC25A5,GPX8,DNAJC8,SCG5,TRMT112,TUBB,CHSY1,MSN,MT1G,MT2A,RTRAF,CCT8,ATIC,ATOX1,DKK3,ATP5F1A,ALDH7A1,CLUAP1,MYH10,SRP9,SRP14,NDUFA4,NDUFS5,NEDD8,GLO1,PRDX3,SYNE2,SEL1L3,C1QBP,METAP2,YBX1,CAMLG,OAT,ODC1,CCND2,TGFBI,CYB5B,GTF2A2,GTF3A,PEBP1,CDC20,PCMT1,GPN1,HMGN1,MTPN,CKS2,UBB,SERPINB5,LPXN,NUCKS1,HSP90AB1,HSPD1,MRPL50,RTTN,RE…
Drug	1670_DN	Azaguanine-8 [134-58-7]; Down 200; 26.2uM; MCF7; HT_HG-U133A	Broad Institute CMAP Down	0.0001079	0.006409	23	194	ABCC4,CENPI,ATM,TTLL5,KANK1,BRCA1,SUPT6H,NUP210,MTMR2,TACC1,SEC23IP,ZMYM4,PCM1,TP53BP1,CHD4,PRKD3,KIF3B,IL27RA,SMARCAL1,PCLAF,KIAA0586,ABLIM1,NEIL3
Drug	5696_DN	Androsterone [53-41-8]; Down 200; 13.8uM; MCF7; HT_HG-U133A	Broad Institute CMAP Down	0.0001079	0.006409	23	194	SPTLC3,MDM2,PCNX2,FGFR1,WDR19,ATM,GLS2,NCBP1,NFATC3,NFIC,MTMR2,MCF2L,CD44,PLEKHB1,CEP85,NXPE3,LYPD1,CRYZL1,HERC6,DTNA,MPHOSPH9,TMEM19,CTDSPL
Drug	1905_DN	Thioridazine hydrochloride [130-61-0]; Down 200; 9.8uM; PC3; HG-U133A	Broad Institute CMAP Down	0.0001079	0.006409	23	194	RIDA,KIF18A,NET1,ZNF512B,NUP133,DBF4,GOT2,TGFBR3,TMPO,CDK1,CDC27,TOP2B,PCMT1,PLCD1,DSCC1,CEP85,SMARCAL1,PPT1,CLPB,HIBCH,MORC4,LMNB1,MPHOSPH9
Drug	ctd:C032642	4-aminophenylarsenoxide	CTD	0.0001088	0.006453	35	356	MRPL37,RRM1,ADSL,AP2B1,ALDH1A1,TYW3,ASRGL1,SH3GL2,MT1G,MT2A,BABAM1,CCT8,ALDH4A1,G6PD,METAP1,GLUL,CPNE1,LIMD1,MAT2B,ODC1,DCUN1D3,PCBP2,PDCD2,DNAJC7,PGD,PHB,ASB9,PLCD1,ZNF81,CTSL,PRPS2,APTX,BDH2,PSMC3,CCDC6
Drug	ctd:C086538	4-amino-1,8-naphthalimide	CTD	0.0001099	0.006501	5	11	PARP1,ATM,BAX,CCNB1,XRCC5
Drug	ctd:C484810	VX680	CTD	0.0001099	0.006501	5	11	ABL2,BIRC5,AURKA,AURKB,CENPA
Drug	ctd:C067311	docetaxel	CTD	0.0001107	0.006535	18	133	ABCC4,MDM2,PARP1,FGF2,TUBB,BIRC5,XRCC6,BAX,BUB1B,NPM1,CCNB1,CDK1,TYMS,PLA2G4A,XRCC5,KIF14,RB1,MAD2L1
Drug	ctd:D015632	1-Methyl-4-phenyl-1,2,3,6-tetrahydropyridine	CTD	0.0001153	0.006794	32	315	MAP2,MRPL10,BAP1,ALDH1A1,APEX1,MT2A,FYN,PHTF1,BAX,SRP9,PRDX3,CASP1,CCNB1,CCND2,CCNF,CD44,HELLS,NPL,HIF1A,PARK7,HNRNPC,PHB,UBB,KIF3B,UROS,CTSL,PSMC5,TUBA1A,DPYSL2,RANGAP1,SLC26A3,STMN1
Drug	ctd:D008942	Mitoxantrone	CTD	0.0001154	0.006794	27	247	EXTL2,MDM2,ADARB1,PARP1,SALL2,BIRC5,ATM,FYN,BAX,NDUFS5,GLUL,APOBEC3C,OXCT1,ELOVL5,CLU,CLNS1A,PLCB4,CPVL,VCAN,COCH,BBX,LAMB1,LIPA,LMNB1,RCBTB1,EPB41L2,SMAD2
Drug	ctd:D006710	Homocysteine	CTD	0.0001166	0.006811	23	195	MDM2,AHCY,MYO1B,CCDC88A,ENAH,PDE5A,MYH10,SPTBN1,BAX,DBF4,CASP1,CCNA2,GSTM3,PHF3,TOP2B,CENPE,TTK,VBP1,RRM2B,BMS1,DDC,BBX,DNMT1
Drug	5339_DN	Hemicholinium bromide [312-45-8]; Down 200; 7uM; MCF7; HT_HG-U133A	Broad Institute CMAP Down	0.0001166	0.006811	23	195	H2AZ2,MDM2,SALL2,FGFR1,B9D1,PLK4,SPTBN1,BAX,GPR87,NFATC3,TMEM97,NEMP1,RCC1,PLEKHA5,FAM210B,LRRC49,DHX9,PTPN11,CENPU,LMNB1,RCBTB1,EPB41L2,DCAF7
Drug	166_UP	rofecoxib; Up 200; 10uM; MCF7; HG-U133A	Broad Institute CMAP Up	0.0001166	0.006811	23	195	SCD5,FGFR1,ASRGL1,FMOD,GTSE1,WDR19,B9D1,ECHDC1,SPTBN1,GCDH,BICD1,GLUL,RAB29,NRCAM,KYAT3,PLCB4,SYF2,ATF2,TRAM2,CEP57,REEP1,PARPBP,MCUB
Drug	1812_UP	Betazole hydrochloride; Up 200; 27uM; PC3; HT_HG-U133A	Broad Institute CMAP Up	0.0001166	0.006811	23	195	ACACA,FBN2,CDC40,AP2B1,FN1,APBA2,ORAI2,DPH5,B9D1,TAF5L,PHTF1,BAX,RCC1,ZFYVE9,IL27RA,MDM1,ZNF232,EMSY,PTPN11,RARS1,KCTD17,LMNB1,EPB41L2
Drug	4309_DN	Famprofazone [22881-35-2]; Down 200; 10.6uM; PC3; HT_HG-U133A	Broad Institute CMAP Down	0.0001166	0.006811	23	195	EPHB2,SET,THOC5,ZFR,TTLL5,RSF1,ADGRB2,BAX,CSNK1G1,TCF4,CASP1,PHF3,TMPO,R3HDM1,LSM5,CENPO,FAM210B,EIF5B,RFC5,LIMK2,MPHOSPH9,WDR41,NUTF2
Drug	ctd:C026308	3,4-dihydrocoumarin	CTD	0.000117	0.006814	6	17	EPHX1,TUBB,PRDX3,OAT,HSD17B4,HSP90AB1
Drug	CID000050895	haloxyfop	Stitch	0.000117	0.006814	6	17	ACACA,MCCC2,PCCB,HMGN1,HMGN2,MCCC1
Drug	CID000107744	aldophosphamide	Stitch	0.0001235	0.007181	7	24	ABCC4,ALDH1A1,ALDH9A1,ALDH7A1,SYNE1,AIFM1,ALDH5A1
Drug	ctd:D001374	Azacitidine	CTD	0.0001253	0.007203	39	416	NUSAP1,RRM2,MDM2,MKI67,THUMPD1,SPAG5,RACGAP1,FYN,BAX,BICD1,AURKA,BUB1B,KIF2C,NPHP1,CALD1,UBE2C,CCNA2,CCNB1,CCND2,TMPO,CDK1,MTREX,CDC20,TOP2A,CDK4,CENPA,CENPF,PDK4,TTK,HSD3B1,TNC,RRM2B,CENPO,DHX9,RAB13,DNMT1,RFC3,LDHB,LYZ
Drug	2_DN	1,1-dimethylbiguanide hydrochloride; Down 200; 10uM; MCF7; HG-U133A	Broad Institute CMAP Down	0.000126	0.007203	23	196	UBE4B,MBNL1,EZH2,ADARB1,ORAI2,AQP3,WDR19,ATP2C1,SUPT6H,GMDS,HDAC1,HNRNPD,HNRNPH2,NABP2,PON2,TANC2,SPDL1,ARNT2,ANP32E,IPO5,RCN2,RFC5,ECT2
Drug	6286_DN	Dobutamine hydrochloride [49745-95-1]; Down 200; 11.8uM; PC3; HT_HG-U133A	Broad Institute CMAP Down	0.000126	0.007203	23	196	UBE4B,PPM1H,NPM3,SCG5,DPH5,FYN,SPATA7,RAB29,NEMP1,GPR3,SEMA5A,CD70,NNT,RCC1,METTL7A,TTC23,TRAF3IP1,MDM1,UPF3A,DYNC2H1,LIMK2,ZNF197,CCDC25
Drug	4538_DN	Phenelzine sulfate [156-51-4]; Down 200; 17uM; PC3; HT_HG-U133A	Broad Institute CMAP Down	0.000126	0.007203	23	196	ASIC1,PCNX2,FGFR1,VASH1,ALDH4A1,GLS2,BAX,THSD1,ODF2,CD70,NNT,RCC1,HOXB9,ZFYVE9,RAD54B,CNTNAP2,SDC3,TMEM132A,PARPBP,MLLT10,LMNB1,ELK3,CTDSPL
Drug	2036_DN	Baclofen (R,S) [1134-47-0]; Down 200; 18.8uM; HL60; HG-U133A	Broad Institute CMAP Down	0.000126	0.007203	23	196	ABCB7,ADSL,MRPL48,ZFR,SNX5,NCAPG,C1QBP,CD44,NNT,HDAC1,CTSC,HMGB1,UROS,EIF5B,CEP57,PTDSS1,CMC2,SMC4,PHTF2,LAMP1,LRPPRC,CDK2AP1,EPB41L2
Drug	1593_DN	Ketanserin tartrate hydrate [83846-83-7]; Down 200; 7uM; HL60; HG-U133A	Broad Institute CMAP Down	0.000126	0.007203	23	196	ACACA,NET1,SET,LAMTOR2,FN1,TPX2,PHTF1,TM7SF3,NDUFB6,BLMH,CPNE1,KIF2C,NFS1,ZW10,CDC27,NNT,HMMR,UROS,KIAA0586,DHX9,CLPB,SMC4,ELK3
Drug	1995_UP	Sulfaguanidine [57-67-0]; Up 200; 18.6uM; HL60; HG-U133A	Broad Institute CMAP Up	0.000126	0.007203	23	196	ASIC1,NPM3,ADK,THUMPD1,ATP2C1,ATM,MUTYH,NDUFB6,SEPTIN6,MTMR2,TCF4,CCNA2,HMMR,FTO,PON2,KIF20B,RAB36,IVD,RCN2,RCBTB1,NEIL3,MPHOSPH9,SMAD2
Drug	6065_DN	Suxibuzone [27470-51-5]; Down 200; 9.2uM; MCF7; HT_HG-U133A	Broad Institute CMAP Down	0.000126	0.007203	23	196	ABL2,FGF2,DNAJC8,VPS50,APBA2,ORAI2,BAX,THSD1,NUP210,GMPR,CACNA1D,CASP1,SLC7A8,PCM1,METTL7A,GNPTAB,ZNF711,SIPA1L1,IFT140,EMSY,RB1,DTNA,AAGAB
Drug	2953_DN	Lymecycline [992-21-2]; Down 200; 6.6uM; HL60; HT_HG-U133A	Broad Institute CMAP Down	0.000126	0.007203	23	196	KIF18A,MAN1A1,BAP1,ACSL4,SALL2,POMGNT1,FUT8,PHTF1,BAX,GCDH,MTMR2,ZNF277,TMPO,NABP2,TRAM2,MDM1,EMSY,RARS1,DTNA,PHTF2,SFXN1,AGO1,MPHOSPH9
Drug	485_DN	deferoxamine mesylate salt; Down 200; 100uM; MCF7; HG-U133A	Broad Institute CMAP Down	0.000126	0.007203	23	196	USP48,WDR19,B9D1,CENPN,AURKA,NCAPG,RAB29,METAP2,CCNF,SLC7A8,CD44,TOP2A,CENPA,CENPE,HMMR,PLK1,ZDHHC13,KIF23,FAM210B,KIF14,CDCA8,CKAP2,BORA
Drug	4420_DN	Paromomycin sulfate [1263-89-4]; Down 200; 5.6uM; MCF7; HT_HG-U133A	Broad Institute CMAP Down	0.000126	0.007203	23	196	ETV5,MDM2,ADARB1,USP48,DNAJC8,PIK3R3,APBA2,BAX,BICD1,PRDX3,TMEM97,SLC7A8,RCC1,SERPINI1,RAD54B,PLCD1,IFT22,DIXDC1,TRAF3IP1,EMSY,DTNA,LAMB1,LMNB1
Drug	ctd:C540355	1-anilino-4-methyl-2-methylthio-4-phenylimidazolin-5-one	CTD	0.0001266	0.007226	36	373	EPHX1,ACTN1,FGFR1,CRTAP,TEAD2,FN1,GTSE1,MSN,CADPS,MTHFD1,ALDH4A1,FAIM2,POGLUT3,PGM2L1,CALD1,CCND2,CCNG1,GXYLT2,HADH,NNT,EDA2R,PTTG1,CMTM3,YPEL1,SERPINI1,CHST3,COL12A1,TNC,NUP93,CTSL,CLSTN3,PTPN13,BTG2,LAMB1,LIPA,ELK3
Drug	CID000520535	superoxide	Stitch	0.0001283	0.007248	44	490	RRM1,RRM2,FANCD2,PARP1,AKR1B1,FN1,GPX8,OLFM4,APEX1,NOX1,PDE5A,G6PD,KDM1A,ALDH7A1,INTU,WWOX,PEG10,BAX,HPSE,PRDX3,CASP1,TGFBR3,AIFM1,ISCU,HADH,PDCD2,HIF1A,PRKD3,UCP2,PLA2G4A,RRM2B,PON2,SAMHD1,PAF1,VCAN,PCLAF,PSMD2,DAXX,KARS1,CCDC6,LDHB,LIG1,GSTCD,LYZ
Drug	CID005478827	Bild 1351	Stitch	0.0001307	0.007248	3	3	RRM1,RRM2,RRM2B
Drug	CID000080667	hydroxyguanidine sulfate	Stitch	0.0001307	0.007248	3	3	RRM1,RRM2,RRM2B
Drug	CID004347182	AC1N8OVF	Stitch	0.0001307	0.007248	3	3	RRM1,RRM2,RRM2B
Drug	CID005388593	3,4-dihydroxybenzaldoxime	Stitch	0.0001307	0.007248	3	3	RRM1,RRM2,RRM2B
Drug	CID000421633	NSC-137029	Stitch	0.0001307	0.007248	3	3	RRM1,RRM2,RRM2B
Drug	CID000448505	Adenosine phosphonoacetic acid	Stitch	0.0001307	0.007248	3	3	RRM1,RRM2,RRM2B
Drug	CID000204132	2'-deoxytoyocamycin	Stitch	0.0001307	0.007248	3	3	RRM1,RRM2,RRM2B
Drug	CID009571038	1-amino-3-hydroxyguanidine	Stitch	0.0001307	0.007248	3	3	RRM1,RRM2,RRM2B
Drug	CID000127931	FTdR	Stitch	0.0001307	0.007248	3	3	NBN,TYMS,DDC
Drug	CID000078761	cyclo(Sar-Sar	Stitch	0.0001307	0.007248	3	3	RRM1,RRM2,RRM2B
Drug	ctd:C418868	PBOX-6	CTD	0.0001307	0.007248	3	3	BIRC5,CCNB1,CDK1
Drug	CID003082518	2'-chloro-2'-dudp	Stitch	0.0001307	0.007248	3	3	RRM1,RRM2,RRM2B
Drug	CID000515298	Bild 1357	Stitch	0.0001307	0.007248	3	3	RRM1,RRM2,RRM2B
Drug	CID005282817	8Z, 10E, 12Z-octadecatrienoic acid	Stitch	0.0001307	0.007248	3	3	FANCD2,BAX,GGH
Drug	CID000170963	2'-azido-2'-deoxycytidine 5'-diphosphate	Stitch	0.0001307	0.007248	3	3	RRM1,RRM2,RRM2B
Drug	CID000515340	AC1LAKEY	Stitch	0.0001307	0.007248	3	3	RRM1,RRM2,RRM2B
Drug	CID000515343	Val-Val-Asn-Asp-Leu	Stitch	0.0001307	0.007248	3	3	RRM1,RRM2,RRM2B
Drug	CID005487791	dial-CDP	Stitch	0.0001307	0.007248	3	3	RRM1,RRM2,RRM2B
Drug	2669_UP	2-propylpentanoic acid; Up 200; 1000uM; HL60; HT_HG-U133A	Broad Institute CMAP Up	0.0001333	0.007369	22	184	MAN1A1,PCNX2,TPST1,ARMC9,CYFIP2,WDR19,CEP70,ALDH4A1,SOAT1,GLS2,RGL1,GMPR,TNFRSF11B,PKIG,CD70,HMGCS2,SERPINI1,PLEKHA5,METTL7A,DOCK4,RB1,PHTF2
Drug	1772_DN	Hydrocotarnine hydrobromide [5985-00-2]; Down 200; 13.2uM; HL60; HG-U133A	Broad Institute CMAP Down	0.0001333	0.007369	22	184	SPC25,RRM1,CCDC88A,MBTPS1,SLC39A8,SEL1L3,GLUL,NONO,NEMP1,CYB5B,CD44,CDK1,TSN,PLCD1,METTL7A,HSP90AB1,NEK9,PTPN11,RDX,STMN1,RFC5,DCTN4
Drug	CID000000153	AC1Q6RZK	Stitch	0.0001347	0.007394	8	32	ADK,ADSL,PAICS,ATIC,G6PD,GMPR,PGD,IMPDH2
Drug	CID000098033	hedamycin	Stitch	0.0001347	0.007394	8	32	ARMC9,ATP5F1A,BLMH,NUP210,GTF2A2,CHEK1,XRCC5,NUTF2
Drug	CID000000265	AC1Q68ZE	Stitch	0.0001359	0.007394	13	79	ACACA,ACADSB,ACAT1,ADK,TEAD2,WWOX,GCDH,MAT2B,OXCT1,HADH,PCCB,IVD,ALDH5A1
Drug	7348_DN	Fluticasone propionate [80474-14-2]; Down 200; 8uM; MCF7; HT_HG-U133A	Broad Institute CMAP Down	0.0001361	0.007394	23	197	EPHB4,ACADSB,ASIC1,FGFR1,ALCAM,ORAI2,NOX1,ATM,GLS2,TTC28,TNFRSF11B,WDHD1,BEX4,ZMYM3,HIP1,PRKD3,RAD54B,REEP1,KIAA0586,BTG2,RANGAP1,GSTCD,CTDSPL
Drug	4594_DN	Epicatechin-(-) [154-23-4]; Down 200; 13.8uM; PC3; HT_HG-U133A	Broad Institute CMAP Down	0.0001361	0.007394	23	197	EPHB2,NOX1,ALDH4A1,TTLL5,ADGRB2,MAGEF1,GMDS,CA1,CASP1,SEMA5A,ODF2,PCM1,PDK4,RCC1,PLA2G15,CLU,DNAJB5,FAM210B,BTG2,KIF2A,HERC6,AGO1,CTDSPL
Drug	5344_DN	Metergoline [17692-51-2]; Down 200; 10uM; MCF7; HT_HG-U133A	Broad Institute CMAP Down	0.0001361	0.007394	23	197	NPM3,HACD3,SH3BGRL,BAX,FAM168A,BUB1,METAP2,NUDT21,RCC1,METTL7A,ID2,DHX9,COCH,RARS1,RCN2,LAMB1,MLLT10,RFC3,LMNB1,NEIL3,EML1,CAPRIN1,EPB41L2
Drug	6692_DN	Chlorprothixene hydrochloride [6469-93-8]; Down 200; 11.4uM; PC3; HT_HG-U133A	Broad Institute CMAP Down	0.0001361	0.007394	23	197	ZNF107,BAX,NUP210,GPR3,TCF4,ORC1,WDHD1,PHF3,EXO1,RCC1,IFT22,FAM210B,MAP2K6,INCENP,BMS1,MELK,COCH,TCTN1,DPYSL3,LAMP1,MLLT10,RFC5,NEIL3
Drug	1342_DN	Naringenine [480-41-1]; Down 200; 14.6uM; HL60; HT_HG-U133A	Broad Institute CMAP Down	0.0001361	0.007394	23	197	ETV5,SALL2,VASH1,POMGNT1,PHTF1,NCBP1,GCDH,MAGEF1,RGL1,PRDX3,CCND2,CCNF,GSTM4,PCBP2,PCM1,ZKSCAN5,PLEKHA5,ATP6V0E2,KDM4A,ARHGEF3,PARPBP,RANGAP1,LAMP1
Drug	4233_DN	Procyclidine hydrochloride [1508-76-5]; Down 200; 12.4uM; PC3; HT_HG-U133A	Broad Institute CMAP Down	0.0001361	0.007394	23	197	CARD8,ARRB2,MBTPS1,GLS2,SPTBN1,BRCA1,TIAM1,TMPO,CFTR,HOXB9,PLCD1,ZNF711,FAM210B,CNTNAP2,TANC2,INCENP,DHX9,BTG2,HERC6,DTNA,PLXNC1,CTDSPL,CAPRIN1
Drug	1944_DN	Moroxidine hydrochloride [3160-91-6]; Down 200; 19.2uM; PC3; HG-U133A	Broad Institute CMAP Down	0.0001361	0.007394	23	197	ACACA,ETV5,RRM1,B9D1,ZFR,NMNAT2,GAMT,SSRP1,AIFM1,PCM1,HELLS,TSN,HSP90AB1,CEP85,POT1,RAB36,BMS1,PSMC3,LYPD1,CLPB,RANGAP1,BSCL2,DCTN4
Drug	2011_DN	Cotinine (-) [486-56-6]; Down 200; 22.6uM; HL60; HG-U133A	Broad Institute CMAP Down	0.0001361	0.007394	23	197	BFAR,ADARB1,DNAJC8,CCDC88A,TPX2,PHTF1,TM7SF3,SEPTIN6,GGH,RGL1,NFIC,TCF4,CASP1,ZW10,ZFYVE9,GPSM2,PLCD1,BTG2,BBX,KIF2A,RARS1,DTNA,DCAF7
Drug	2060_DN	Amidopyrine [58-15-1]; Down 200; 17.2uM; PC3; HT_HG-U133A	Broad Institute CMAP Down	0.0001361	0.007394	23	197	EPHB2,ETV5,ST6GAL1,SKIL,ZFR,CSGALNACT1,TTLL5,BRCA1,CD44,TM7SF2,CD70,RCC1,HOXB9,MOXD1,VCAN,SDC3,NDE1,DHX9,PTMS,PHTF2,LMNB1,CTDSPL,DCAF7
Drug	2801_DN	Emetine dihydrochloride [316-42-7]; Down 200; 7.2uM; MCF7; HT_HG-U133A	Broad Institute CMAP Down	0.0001395	0.007571	21	172	STX2,MAN1A1,H2AZ2,UBE4B,FN1,CAMK1,RNF38,GAMT,FAM168A,NUP210,NRCAM,CCNG1,CD44,IL1R1,REEP1,TOMM22,CD302,DPYSL2,CELSR2,EIF4A1,CTDSPL
Drug	CID000001112	succinic semialdehyde	Stitch	0.0001416	0.007673	12	69	ABAT,ALDH1A1,ALDH9A1,AKR1B1,SHMT1,ALDH7A1,WWOX,GCDH,OAT,OXCT1,NNT,ALDH5A1
Drug	CID000000646	AC1Q6S3Y	Stitch	0.000142	0.007681	14	90	RRM1,RRM2,MTIF2,POLD3,G6PD,POLA2,TUFM,TYMS,NME7,MED20,RRM2B,IDE,PRIM2,RFC5
Drug	2949_UP	Trichostatin A, from Streptomyces sp.; Up 200; 0.1uM; HL60; HT_HG-U133A	Broad Institute CMAP Up	0.0001443	0.007782	22	185	EPHB2,MAN1A1,ACADSB,PCNX2,FGF2,ARMC9,WDR19,MYH10,RGL1,GMPR,NPHP1,GPR3,TNFRSF11B,CD70,PFKM,SERPINI1,PLA2G4A,GPSM2,PLEKHA5,AGPAT4,ZNF232,DYNC2H1
Drug	2680_UP	SAHA; Up 200; 10uM; HL60; HT_HG-U133A	Broad Institute CMAP Up	0.0001443	0.007782	22	185	EPHB2,PCNX2,TPST1,NBEA,ARMC9,CYFIP2,WDR19,CEP70,G6PD,MYH10,GCDH,RGL1,SYT11,PKIG,NPL,ZKSCAN5,SERPINI1,NME7,LZTFL1,ARHGEF3,DOCK4,CRISPLD2
Drug	ctd:D004008	Diclofenac	CTD	0.000145	0.00781	49	568	EPHX1,ABCC4,ABL2,ASIC1,ACTN1,MDM2,ADK,PARP1,FGFR1,DNAJC8,PIK3R3,SHMT1,HAT1,TAF9B,ATP5F1A,BAX,GLDC,GOT1,GPX2,CASP1,CREB3L4,GSTA1,CCNF,SLC7A8,GSTM4,CCNG1,RHOQ,AIFM1,HIF1A,HMGB1,CHEK1,DNAJC7,HNRNPD,PRKD3,CLU,UGT2B17,DNAJC18,POU2F1,ATF2,ARHGEF3,IL1R1,MAP2K6,PSMB4,TUBA1A,HERC6,DPYSL2,RB1,STMN1,EIF4A1
Drug	1560_DN	Fipexide hydrochloride [34161-23-4]; Down 200; 9.4uM; HL60; HG-U133A	Broad Institute CMAP Down	0.0001469	0.007821	23	198	ACACA,ETV5,BAP1,ZNF512B,ADK,SETMAR,ATM,PLK4,MUTYH,SEL1L3,TACC1,R3HDM1,BUB3,METTL7A,SYF2,DIXDC1,HMGN5,CCP110,RAD21,RECQL,LIG1,RCBTB1,SHCBP1
Drug	6827_DN	Hydrocotarnine hydrobromide [5985-00-2]; Down 200; 13.2uM; MCF7; HT_HG-U133A	Broad Institute CMAP Down	0.0001469	0.007821	23	198	ADK,FGFR1,SMC2,ATM,VWA8,NCBP1,COPS8,SUPT6H,DNAJC13,TLR5,PLEKHB1,ID2,FAM169A,REEP1,CD302,KIF2A,WDR62,DTNA,LAMP1,LIMK2,EML1,LYN,CTDSPL
Drug	3711_DN	Sulfamethoxypyridazine [80-35-3]; Down 200; 14.2uM; PC3; HT_HG-U133A	Broad Institute CMAP Down	0.0001469	0.007821	23	198	ASIC1,FGFR1,OGDHL,SPTBN1,BAX,SEPTIN6,DAGLA,IL33,EML4,SYNE1,CASP1,SEMA5A,PHF3,TMPO,HOXB9,TANC2,REEP1,AGPAT4,UPF3A,VPS35L,ALDH5A1,RARS1,KCTD17
Drug	7464_DN	Nitrocaramiphen hydrochloride; Down 200; 10.8uM; MCF7; HT_HG-U133A	Broad Institute CMAP Down	0.0001469	0.007821	23	198	ABCC4,ACADSB,ATM,GPR87,HPSE,LIMD1,WDHD1,ZW10,PCCA,PRKD3,CEP85,TTC23,DIXDC1,UPF3A,EMSY,TCTN1,WDR62,RNASEH2B,DYNC2H1,DTNA,RFX5,LIMK2,GDF11
Drug	5295_UP	Urapidil hydrochloride [64887-14-5]; Up 200; 9.4uM; MCF7; HT_HG-U133A	Broad Institute CMAP Up	0.0001469	0.007821	23	198	ALCAM,KHDRBS3,ATM,PLK4,THSD1,TTBK2,SUPT6H,CD44,ZW10,METTL7A,IFT22,CEP85,CENPO,IL1R1,HMGN5,IFT140,KIAA0586,EMSY,TMEM231,DYNC2H1,DTNA,CCDC6,AAGAB
Drug	2730_DN	Cephapirin sodium salt [24356-60-3]; Down 200; 9uM; HL60; HT_HG-U133A	Broad Institute CMAP Down	0.0001469	0.007821	23	198	MEP1B,ZNF512B,FMOD,SKIL,THOC5,SLC12A2,SMARCD2,SPTBN1,SUPT6H,TUT4,PHF3,R3HDM1,ZMYM3,HROB,IL1R1,IFT140,SLCO3A1,HDGFL3,HERC6,DTNA,AAGAB,LIMK2,CELSR2
Drug	7370_DN	Mebendazole [31431-39-7]; Down 200; 13.6uM; PC3; HT_HG-U133A	Broad Institute CMAP Down	0.0001469	0.007821	23	198	EPHB4,STX2,ETV5,SCARA3,CEP70,FYN,TTLL5,NCBP1,MAGEF1,SEPTIN6,NUP210,CALD1,SYNE1,TNFRSF11B,ZMYM4,PLCD1,IL27RA,ID2,MOXD1,DEF6,CNTNAP2,MDM1,ALDH5A1
Drug	1946_DN	Famotidine [76824-35-6]; Down 200; 11.8uM; PC3; HG-U133A	Broad Institute CMAP Down	0.0001469	0.007821	23	198	ACACA,ACTN1,DNAJC8,THUMPD1,ATP2C1,DPH5,CENPI,SOAT1,NMNAT2,WWOX,ZNF277,SEC23IP,CDC27,UCP2,GPSM2,PLCD1,VCAN,IVD,PTPN11,CLPB,HIBCH,SLC25A38,RFC1
Drug	CID000000010	10-CHO-THF	Stitch	0.000152	0.008085	10	50	ADSL,ALDH9A1,SHMT1,PAICS,MTHFD1,ATIC,ALDH7A1,WWOX,GGH,TYMS
Drug	CID000003484	L-glutamic acid gamma-monohydroxamate	Stitch	0.0001529	0.008108	9	41	GLS2,GCDH,GLA,HMGB1,HMGB2,DHX9,ALDH5A1,LAMP1,LIG1
Drug	CID000030975	2,6-diaminopurine	Stitch	0.0001529	0.008108	9	41	ADK,AHCY,G6PD,WWOX,GMPR,PDCD2,PLK1,IMPDH2,MYEF2
Drug	1737_DN	Prenylamine lactate [69-43-2]; Down 200; 9.6uM; HL60; HG-U133A	Broad Institute CMAP Down	0.0001584	0.008327	23	199	DRAM1,RRM2,FN1,SHTN1,ATP2C1,ASF1B,THSD1,NUP205,BLMH,BRCA1,FAM168A,PCM1,HELLS,LSM5,TYMS,TMEM106C,PPT1,BTG2,HIBCH,RANGAP1,LIMK2,LMNB1,DCAF7
Drug	1265_DN	Amoxicillin [26787-78-0]; Down 200; 11uM; HL60; HT_HG-U133A	Broad Institute CMAP Down	0.0001584	0.008327	23	199	AP2B1,MYO1B,ZFR,PHTF1,INVS,GAMT,BAX,ODF2,CCND2,SEC23IP,ZMYM3,RCC1,POU2F1,KDM4A,MAP2K6,NDE1,KIAA0586,DHX9,TMEM231,MAP4K2,DNASE2,RANGAP1,LMNB1
Drug	5517_DN	Rimexolone [49697-38-3]; Down 200; 10.8uM; MCF7; HT_HG-U133A	Broad Institute CMAP Down	0.0001584	0.008327	23	199	STX2,H2AZ2,MDM2,AP2B1,USP48,CYFIP2,WDR19,RNF38,NAP1L1,FAM168A,COPS8,NUP210,GMDS,TMEM97,NEMP1,NUDT21,GSTM4,NPL,RCC1,POT1,SPATS2,DYNC2H1,EPB41L2
Drug	2032_DN	Diltiazem hydrochloride [33286-22-5]; Down 200; 8.8uM; HL60; HG-U133A	Broad Institute CMAP Down	0.0001584	0.008327	23	199	ACACA,FN1,CCDC88A,DPH5,PBK,NCAPG,CASP1,BUB3,NNT,PCMT1,PLA2G4A,ID2,ATP6V0E2,CSTF1,EIF5B,COCH,CD302,DNMT1,RAD21,RARS1,RCN2,RCBTB1,ELK3
Drug	CID000015938	paraquat	Stitch	0.0001584	0.008327	23	199	MDM2,FN1,GPX8,APEX1,MT2A,G6PD,KDM1A,WWOX,SSRP1,NDUFV1,PRDX3,GMPR,CASP1,GSTA1,ISCU,HSP90AB1,HSPD1,PRCP,IFT140,ILF2,CLPB,LDHB,GSTCD
Drug	6228_DN	Dihydrostreptomycin sulfate [5490-27-7]; Down 200; 2.8uM; MCF7; HT_HG-U133A	Broad Institute CMAP Down	0.0001584	0.008327	23	199	MDM2,FGFR1,ALCAM,CYFIP2,ATP2C1,PLK4,MUTYH,BAX,SUPT6H,NEMP1,NRCAM,KIF3B,NABP2,ATXN10,TRAM2,LRRC49,BTG2,RFC1,LIMK2,ELK3,EML1,LYN,QRSL1
Drug	ctd:C016030	pantogab	CTD	0.0001604	0.008419	51	601	STX2,PARP1,FN1,HACD3,TUBB,SESN3,SHMT1,SMC2,MT2A,CFAP20,SMARCD2,G6PD,GAMT,FAM168A,BTG3,GOT1,TBCEL,TUT4,GAS2L3,CCNG1,RHOQ,GTF2A2,CYP2U1,PBX2,PDK4,STXBP4,HMGN2,FOXA3,PRKD3,UCP2,GPSM2,S100PBP,ID2,LRIG1,IL1R1,CTSL,PROS1,CMTM6,BTG2,TXNDC5,NAV2,RDX,MLLT10,AAGAB,TBL1XR1,RFX5,KLHL5,AGO1,AASS,QRSL1,DCAF7
Drug	CID000001087	AC1Q5S7U	Stitch	0.0001642	0.008599	7	25	ADK,ALDH7A1,WWOX,GCDH,OAT,NPL,AASS
Drug	CID000304590	5-formyluracil	Stitch	0.0001642	0.008599	7	25	APEX1,MUTYH,NBN,NFIC,POLA2,TYMS,IDE
Drug	ctd:D004051	Diethylhexyl Phthalate	CTD	0.0001659	0.008677	115	1653	EPHX1,KIF18A,ABCC4,HJURP,SPC25,ETV5,ACTN1,DNTTIP2,AMZ2,BAP1,TUBA1B,MKI67,ALDH1A1,ALDH9A1,LAMTOR2,HSDL2,HACD3,SMC2,MT1G,MT2A,ARRB2,CDC26,SMO,ALDH4A1,ATM,FYN,FBXO21,NMNAT2,BAX,BCAT2,CREG1,SEL1L3,TCEAL8,METAP2,KIF2C,NPM1,CACNA1D,NRCAM,YBX1,ODC1,RUNX2,PAPSS1,GSTA1,CCNA2,ZWINT,CCNB1,CCND2,GSTM3,GSTM4,CYB5B,CCT6A,TSPAN7,CD44,TMPO,KYAT3,CD74,CYP2U1,HADH,MMD,CDK4,HEXB,CCT3,PDK4,CTSC,STXBP4,ELOVL5,BACE1,C…
Drug	ctd:C011030	oxfendazole	CTD	0.0001681	0.008767	6	18	MDM2,MKI67,GPX2,TOP2A,CHEK1,MAD2L1
Drug	CID000000375	AC1L193J	Stitch	0.0001681	0.008767	6	18	ADSL,FMOD,OXCT1,DHX9,DPAGT1,LYZ
Drug	5976_UP	trichostatin A, Streptomyces sp.; Up 200; 1uM; MCF7; HT_HG-U133A	Broad Institute CMAP Up	0.0001687	0.008772	22	187	STX2,ACSL4,WDR19,CCDC88A,FYN,SEPTIN6,RGL1,SYT11,GMPR,NXN,SLC7A8,MMD,YPEL1,SERPINB5,SERPINI1,PLCD1,NME7,CCDC28A,DIXDC1,REEP1,NXPE3,CRISPLD2
Drug	1614_DN	Hycanthone [3105-97-3]; Down 200; 11.2uM; HL60; HG-U133A	Broad Institute CMAP Down	0.0001687	0.008772	22	187	HJURP,ALCAM,FYN,MYO5A,ERC1,GCDH,NDUFB6,RGL1,TCF4,ORC1,SEC23IP,CENPA,PATZ1,FTO,METTL7A,SAMHD1,ATF2,CSTF1,NUP93,CLPB,DTNA,MPHOSPH9
Drug	CID000004332	Calpain inhibitor I	Stitch	0.0001696	0.008777	29	280	MDM2,PARP1,CRTAP,ANXA6,BIRC5,APOB,MBTPS1,BAX,BLMH,BRCA1,DBF4,CASP1,CCNA2,CCNB1,AIFM1,CCNB2,CDK4,AURKB,CTSC,UBB,UCHL3,HSP90AB1,CTSL,PSMA4,PSMB4,PSMB7,PSMC3,RB1,PSMD14
Drug	ctd:C082164	4-methoxycinnamate methyl ester	CTD	0.00017	0.008777	8	33	MRRF,MRPL45,PLK4,KIF2C,CDC20,PLK1,KIF20B,KIF15
Drug	CID000001138	AC1L1AT8	Stitch	0.00017	0.008777	8	33	ACACA,ACADSB,ACAT1,MCCC2,HSD17B10,PCCA,PCCB,MCCC1
Drug	6690_DN	Flucytosine [2022-85-7]; Down 200; 31uM; PC3; HT_HG-U133A	Broad Institute CMAP Down	0.0001707	0.008777	23	200	SCARA3,SCG5,WDR19,ALDH4A1,WWOX,UHRF1BP1L,THSD1,BICD1,TTC28,CASP1,SLC7A8,PHF3,ZKSCAN5,CLU,PLCD1,DNAJB5,CENPO,CNTNAP2,IFT140,ITPR2,TMEM231,ZNF197,CTDSPL
Drug	2018_DN	Oleandomycin phosphate [7060-74-4]; Down 200; 5uM; HL60; HG-U133A	Broad Institute CMAP Down	0.0001707	0.008777	23	200	H2AZ2,NET1,ADK,DPH5,CENPI,EAPP,MCF2L,SEC23IP,TMX4,BUB3,PCMT1,HMGB1,PLA2G4A,ATF2,ZNF32,ATP6V0E2,PTPN11,RNASEH2B,RARS1,PIGK,RANBP9,RCBTB1,HNRNPR
Drug	1896_DN	Miconazole [22916-47-8]; Down 200; 9.6uM; PC3; HG-U133A	Broad Institute CMAP Down	0.0001707	0.008777	23	200	EPHB2,ETV5,AP2B1,MKI67,TACC3,NIPSNAP1,MUTYH,SNX2,RSF1,SUPT6H,TMEM131L,NUDT21,WDHD1,ZW10,ZMYM3,ZFYVE9,PLCD1,PLK1,NUP93,PRPS2,CDCA3,CCP110,LAMP1
Drug	5782_DN	Bupropion hydrochloride [31677-93-7]; Down 200; 14.4uM; PC3; HT_HG-U133A	Broad Institute CMAP Down	0.0001707	0.008777	23	200	EPHB2,STX2,MDM2,SCARA3,APBA2,ST6GAL1,CARD8,CYFIP2,ALDH4A1,GLS2,TTLL5,BAX,THSD1,MAGEF1,SEMA5A,PCBP2,CENPF,RAD54B,B3GNTL1,ID2,NDE1,MLLT10,CTDSPL
Drug	4598_DN	Vancomycin hydrochloride [1404-93-9]; Down 200; 2.6uM; PC3; HT_HG-U133A	Broad Institute CMAP Down	0.0001707	0.008777	23	200	EPHB2,ACTN1,ADARB1,CEP164,CCDC88A,NOX1,B9D1,TTLL5,MCF2L,DAGLA,HIP1,ADGRG1,HMGB1,HROB,ARL15,FAM210B,CNTNAP2,INCENP,NDE1,BTG2,GSTCD,ELK3,CTDSPL
Drug	CID000000458	S-methylmethionine	Stitch	0.0001762	0.009051	13	81	CDCA7L,COPS3,SPTBN1,CREG1,UHRF2,CCND2,CD44,MMD,TYMS,HSP90AB1,RB1,RDX,LIG1
Drug	ctd:D004298	Dopamine	CTD	0.000177	0.009079	26	240	ABAT,ABL2,PARP1,FN1,SLC25A5,TUBB,MT2A,G6PD,BAX,PRDX3,C1QBP,TMEM97,GSTA1,PCMT1,HIF1A,HMGCS2,PGD,TUFM,PHB,HSP90AB1,COL12A1,TNC,VCAN,PROS1,KPNA2,RANGAP1
Drug	ctd:C472511	dimethylarsinous acid	CTD	0.0001781	0.0091	18	138	PARP1,FGFR1,FN1,GTSE1,DEPDC1,CASP1,ODC1,GSTM3,RPUSD4,CD44,CDK4,AURKB,HIF1A,HMGB1,HMMR,CLU,RRM2B,VCAN
Drug	3243_UP	Trichostatin A, from Streptomyces sp.; Up 200; 0.1uM; MCF7; HT_HG-U133A	Broad Institute CMAP Up	0.0001782	0.0091	21	175	STX2,MAN1A1,WDR19,FYN,RGL1,SYT11,GMPR,NXN,BEX4,MMD,BACE1,SERPINB5,SERPINI1,PLCD1,NME7,CCDC28A,REEP1,LRRC49,NXPE3,NAV2,CRISPLD2
Drug	ctd:D017974	Uranium Compounds	CTD	0.0001782	0.0091	21	175	DNAJC8,XRCC6,GCDH,SYT11,GLO1,GLUL,OAT,CYB5B,MTMR4,PDCD2,HMGB1,HNRNPC,UBB,LPXN,IL27RA,HSP90AB1,PON2,PRIM2,COCH,STMN1,EIF4A1
Drug	CID000122653	5-Erfic	Stitch	0.0001807	0.009157	5	12	ADK,AHCY,ATIC,TYMS,IMPDH2
Drug	CID004472505	2-amino-4-methoxy-3-butenoic acid	Stitch	0.0001807	0.009157	5	12	SHMT1,GOT1,GOT2,MAT2B,ODC1
Drug	CID016058649	BM-I	Stitch	0.0001807	0.009157	5	12	MDM2,LGR5,CD44,RARS1,PHC1
Drug	CID000335628	ASTA Z 7557	Stitch	0.0001808	0.009157	10	51	ABCC4,ALDH1A1,ALDH9A1,ASRGL1,ALDH7A1,MYBL2,GLA,YBX1,CR2,GSTCD
Drug	CID000448763	1tom	Stitch	0.0001808	0.009157	10	51	MLH1,MUTYH,MYBL2,AURKA,BUB1,BUB1B,GPSM2,PLK1,INCENP,MAD2L1
Drug	ctd:D013866	Thioguanine	CTD	0.0001808	0.009157	10	51	ABCC4,MYBL2,KIF2C,CDC25B,CDKN3,PKP2,CTSL,IMPDH2,RFC3,LIG1
Drug	2161_DN	Picrotoxinin [17617-45-7]; Down 200; 13.6uM; HL60; HT_HG-U133A	Broad Institute CMAP Down	0.0001823	0.009221	22	188	UBE4B,RRM1,PLK4,MBTPS1,SLC39A8,BRCA1,NFATC3,BUB1,TCF4,TSN,POT1,PSMC3,PTPN11,TMEM231,IPO5,RARS1,DTNA,LAMP1,RFC5,LMNB1,ZNF197,CAPRIN1
Drug	ctd:C077990	alvocidib	CTD	0.0001877	0.00947	12	71	MDM2,PARP1,BIRC5,BAX,CCNA2,CCNB1,AIFM1,CDK1,CDK4,BTG2,RB1,LYN
Drug	CID000021908	deltoin	Stitch	0.0001877	0.00947	12	71	RRM1,FMN1,PDE5A,ALDH7A1,WWOX,NDUFV1,GLA,TCF4,PON2,PON3,PSMB4,KNL1
Drug	CID000005746	mitomycin C	Stitch	0.0001892	0.009535	26	241	STX2,FANCD2,MLH1,MRE11,TPST1,APEX1,GRHL3,WWOX,SPTBN1,BAX,NBN,BRCA1,WDHD1,TOP2B,CHEK1,TYMS,RAD54B,SAMHD1,XRCC5,DYM,ACD,RB1,RECQL,ESCO2,FANCI,GSTCD
Drug	CID000068152	3-OH	Stitch	0.0001908	0.009585	11	61	ACACA,GCDH,HIBADH,OXCT1,PCCA,PCCB,MMD,PLK1,MCCC1,HIBCH,ALDH5A1
Drug	CID000007047	quinoline	Stitch	0.0001908	0.009585	11	61	ABCC4,ALDH1A1,SRP14,SYNE1,ODC1,ISCU,TSPAN7,PIGM,REXO2,PARPBP,KPNB1
Drug	CID000086368	rm x	Stitch	0.000191	0.009585	4	7	MRE11,EXO1,RAD54B,PCLAF
Drug	CID000000760	glyoxylate	Stitch	0.000193	0.009646	21	176	ABAT,ME2,SHMT1,ARMC9,G6PD,GLS2,WWOX,BCAT2,MCCC2,NUP210,GOT1,GOT2,OAT,OXCT1,PFKM,PGD,TUFM,HSD17B4,NCAPG2,TXNL4B,LDHB
Drug	992_UP	Trichostatin A, Streptomyces sp.; Up 200; 0.1uM; MCF7; HT_HG-U133A_EA	Broad Institute CMAP Up	0.000193	0.009646	21	176	STX2,CYFIP2,WDR19,FYN,GPRC5B,RGL1,SYT11,GMPR,TACC1,NXN,MMD,NPL,SERPINB5,SERPINI1,CCDC28A,LZTFL1,DOCK4,REEP1,NAV2,TESC,CRISPLD2
Drug	CID000017961	P-19	Stitch	0.000193	0.009646	21	176	MDM2,HACD3,COPS8,BUB1B,PPP1R9B,CASP1,CIT,CCNA2,CCND2,CCNF,GTF2A2,CD44,CDK4,PTTG1,HNRNPD,IL27RA,HSPD1,ID2,RB1,SCPEP1,PSMD14
Drug	CID004307039	13,14-dihydro-15-ketoprostaglandin E2	Stitch	0.0001945	0.009695	17	127	MT2A,ENAH,ZFR,INVS,PBK,SLC28A3,ST13,SYNE1,CIT,SEC23IP,TYMS,HSP90AB1,EXOSC10,KNTC1,PSMB4,PTDSS1,IPO5
Drug	CID000005394	temozolomide	Stitch	0.0001945	0.009695	17	127	DLEU1,MDM2,PARP1,MLH1,BIRC5,BAX,BUB1,PRC1,CCNG1,CDK1,TP53BP1,CDK4,AURKB,HIF1A,CHEK1,APTX,MELK
Drug	CID000000390	uridine 5'-diphosphoglucuronic acid	Stitch	0.0001968	0.009795	22	189	ABAT,IFT80,GPX8,CHSY1,PAICS,SEPHS1,WWOX,HPSE,C7,YBX1,CFTR,TUFM,UGT2B17,EIF5B,TRIT1,DHX9,KARS1,QARS1,ESCO2,MRPS7,AASS,GSTCD
Drug	CID006368594	AC1OC6D1	Stitch	0.0001984	0.009863	15	104	ALCAM,FOXM1,SMARCE1,KDM1A,NPM1,TCF4,YBX1,HDAC1,CDK4,POU2F1,RBBP7,L1CAM,COIL,CTDSPL,HNRNPR
Drug	ctd:D000966	Antimony Potassium Tartrate	CTD	0.0002	0.009932	13	82	PPIH,AKR1B1,SNRPA,GLA,UBE2C,ZWINT,CCNB2,TSPAN7,CDKN3,PTTG1,TYMS,CKS2,LIPA
Drug	CID000000192	ADP-Rib	Stitch	0.0002005	0.009942	28	269	MDM2,FANCD2,PARP1,FMN1,MRE11,BIRC5,CCAR1,NMNAT2,BAX,NDUFV1,CASP1,TERF1,CCNA2,AIFM1,TOP2B,CDK4,AURKB,CHEK1,TUFM,NMNAT3,LRIG1,DYM,MYEF2,DNMT1,RB1,APLF,LIG1,LMNB1
Drug	ctd:C472791	3-(4'-hydroxy-3'-adamantylbiphenyl-4-yl)acrylic acid	CTD	0.0002038	0.01009	51	607	NUSAP1,MDM2,AKR1B1,SRSF3,AQP3,CEP70,ALDH4A1,EIF3I,ATP5F1A,PBK,STOX1,ST13,NDUFS5,UHRF2,KIF2C,NPM1,TCF19,YBX1,ODC1,NFS1,COMMD3,CCNG1,CCT6A,GALNT6,PCBP2,EDA2R,CDK4,CDKN3,PTTG1,CCT3,YPEL1,TYMS,GPSM2,SLAIN1,DNAJB5,DEF6,CNTNAP2,PROS1,PRPS2,ILF2,PCLAF,PSMA4,APTX,KARS1,BTG2,CRYZL1,DNA2,KPNA2,TBL1XR1,EIF4A1,TMEM19
Drug	4710_UP	Trichostatin A, from Streptomyces sp.; Up 200; 0.1uM; MCF7; HT_HG-U133A	Broad Institute CMAP Up	0.0002089	0.01033	21	177	MAP2,WDR19,CCDC88A,FYN,GPRC5B,THSD1,SEPTIN6,RGL1,SYT11,NXN,SLC7A8,BEX4,MMD,BACE1,YPEL1,SERPINB5,SERPINI1,NME7,DIXDC1,TESC,CRISPLD2
Drug	1400_UP	Trichostatin A, from Streptomyces sp.; Up 200; 0.1uM; HL60; HG-U133A	Broad Institute CMAP Up	0.0002123	0.01045	22	190	MAN1A1,EXTL2,PCNX2,FGFR1,GPR65,CCDC88A,ATP2C1,CENPI,SOAT1,RGL1,TM7SF2,SERPINI1,PLA2G4A,GPSM2,PLEKHA5,PLCD1,NME7,METTL7A,LZTFL1,ARHGEF3,RECQL,EPB41L2
Drug	CID000013342	vinblastine	Stitch	0.0002123	0.01045	22	190	ABCC4,MAP2,MBNL1,TUBA1B,ASRGL1,TUBB,OLFM4,BAX,ODC1,AIFM1,TTL,TOP2B,PCNT,CFTR,TYMS,PRKD3,DDC,KARS1,TUBA1A,STMN1,MRPS7,GSTCD
Drug	CID000541529	AC1LBSPF	Stitch	0.0002127	0.01045	8	34	BIRC5,BAX,CCND2,AIFM1,CDK4,SAMHD1,PRCP,RB1
Drug	CID000001064	NSC243743	Stitch	0.0002127	0.01045	8	34	WWOX,CALD1,SYNE1,GSTA1,HADH,PCMT1,PHB,ACD
Drug	CID000165138	3'-deoxyguanosine	Stitch	0.0002127	0.01045	8	34	ALDH9A1,AKR1B1,GFM2,GLO1,CCNA2,CCNB1,POLA2,EIF5B
Drug	CID000038347	4-HC	Stitch	0.0002151	0.01056	12	72	PARP1,ALDH1A1,ALDH9A1,ASRGL1,GTSE1,OLFM4,ALDH7A1,PEG10,CCNG1,TOP2B,CR2,GSTCD
Drug	ctd:C049032	pinosylvin	CTD	0.0002209	0.01083	15	105	RRM2,TUBA1B,TUBB,BIRC5,METAP2,CCNA2,CDK4,CENPF,CBX3,CKS2,HSP90AB1,ID2,CDCA2,RB1,CDK2AP1
Drug	CID005326396	I-bB	Stitch	0.0002216	0.01084	11	62	SNRPA,FAIM2,NPM1,HMGB2,KPNB1,KPNA2,IPO5,RANBP9,RECQL,COIL,HNRNPR
Drug	CID000003840	kojic acid	Stitch	0.000222	0.01085	25	230	MBNL1,MND1,FBN2,CCAR1,PBK,MAGEF1,GLO1,ZNF483,GMPR,DAGLA,AIFM1,MTREX,HIP1,HLA-DMA,HMMR,TTK,SYF2,TRAM2,DOCK4,INCENP,KARS1,HIBCH,UBR7,KCTD17,SHCBP1
Drug	CID005379697	AC1NTF1E	Stitch	0.000225	0.01097	9	43	STRBP,MRRF,G6PD,MYBL2,CCND2,PIGM,TUFM,MRPL11,MCCC1
Drug	CID000003134	6-DMAP	Stitch	0.000225	0.01097	9	43	HPSE,SYNE1,CCNA2,CCNB1,CCNB2,CDK1,HLA-DMA,TUBA1A,KIF22
Drug	CID000107674	selenide ion	Stitch	0.0002259	0.01098	21	178	FN1,GPX8,APEX1,MT1G,SEPHS1,MT2A,SLC12A2,MTIF2,G6PD,MYBL2,WWOX,NBN,GLO1,PRDX3,GOT1,GOT2,NFS1,UCP2,PCLAF,RDX,GSTCD
Drug	ctd:D000965	Antimony	CTD	0.0002265	0.01098	13	83	PPIH,AKR1B1,SNRPA,GLA,UBE2C,ZWINT,CCNB2,TSPAN7,CDKN3,PTTG1,TYMS,CKS2,LIPA
Drug	CID000000744	AC1L19XE	Stitch	0.0002265	0.01098	13	83	ACADSB,ACAT1,TEAD2,TUBB,APOB,OGDHL,G6PD,WWOX,GCDH,CASP1,OXCT1,IVD,ESCO2
Drug	ctd:D004390	Chlorpyrifos	CTD	0.0002265	0.01098	73	960	H2AZ2,ACACA,MAP2,ASIC1,PAIP2,TUBA1B,PARP1,DGLUCY,NDC80,AP2B1,FGF2,ALCAM,MRE11,FN1,SH3BGRL,SPAG5,GBA3,SLC12A2,CCAR1,PDE5A,ATM,DKK3,ALDH7A1,MYO5A,SPTBN1,BAX,TTBK2,NCAPG,GOT1,TCF4,NRCAM,GPX2,CASP1,GSTA1,CCNA2,CCNB1,CCND2,GSTM3,GSTM4,OXCT1,CCNB2,BEX4,TOP2A,TOP2B,HELLS,CDKN3,ZNF346,CTSC,HMGB1,HMGN1,HMGN2,TSN,CHEK1,HNRNPD,PRKD3,UCHL3,UCP2,DCAF12,PON2,MOXD1,IL1R1,HYDIN,RNF144B,MLEC,MATR3,CDCA2,BTG2,KIF1…
Drug	CID000100788	Araf-TC	Stitch	0.0002275	0.01102	14	94	UBE4B,RRM1,RRM2,ADK,AHCY,ATIC,NMNAT2,GMPR,TOP2B,PLCB4,PLCD1,RRM2B,NMNAT3,IMPDH2
Drug	2055_DN	Chlorpheniramine maleate [113-92-8]; Down 200; 10.2uM; PC3; HT_HG-U133A	Broad Institute CMAP Down	0.0002288	0.01105	22	191	UBE4B,ZNF107,USP48,B9D1,BUB1,SEL1L3,GMDS,NID1,TTC28,SEC23IP,HADH,PLCD1,CEP85,VCAN,COCH,DYNC2H1,LAMP1,LIMK2,EIF4A1,NUTF2,DCTN4,QRSL1
Drug	7397_DN	Alexidine dihydrochloride [22573-93-9]; Down 200; 6.8uM; PC3; HT_HG-U133A	Broad Institute CMAP Down	0.0002288	0.01105	22	191	UBE4B,SALL2,CDC40,SETMAR,ARRB2,GPRC5B,NMNAT2,SEPTIN6,COPS8,TCF4,SEC23IP,ZW10,HELLS,DSCC1,IL27RA,EIF5B,KDM4A,EMSY,DNA2,LIMK2,ELK3,LYN
Drug	CID000000264	butyrate	Stitch	0.0002295	0.01106	61	767	ABAT,H2AZ2,ACAT1,ESD,ME2,ZNF512B,TEAD2,FN1,HACD3,ST6GAL1,APOB,WDR19,GBA3,ATP2C1,TPX2,ALDH4A1,POLD3,KDM1A,MYH10,BAX,NEU3,BUB1B,GLUL,TCF4,ODC1,HIBADH,GSTA1,CCNB1,GSTM3,GSTM4,TGFBI,OXCT1,AIFM1,CD44,CDK1,HADH,PCBP2,HDAC1,CDK4,PIGM,HIF1A,CFTR,HMGB1,HMGB2,HMGN1,HMGN2,HMGN3,TYMS,CLU,HSPD1,PON2,PON3,HMGN5,PSMC3,ALDH5A1,TNFSF15,RB1,LAMB1,SCPEP1,CKAP2,QRSL1
Drug	CID000002958	daunorubicin semiquinone	Stitch	0.0002296	0.01106	29	285	ABCC4,MBNL1,AKR1B1,ASRGL1,ATAD2,POLD3,BAX,NPM1,ZFP90,SYNE1,PRC1,GSTA1,GSTM3,GSTM4,GTF2A2,TGDS,TOP2B,CCT3,POLA2,TYMS,PRKD3,PMPCB,EI24,SAMHD1,PSMA4,LDHB,MRPS7,LMNB1,GSTCD
Drug	ctd:D015474	Isotretinoin	CTD	0.0002304	0.01109	63	799	MAN1A1,ACACA,H2BC4,AP2B1,FGFR1,ALCAM,FN1,SHMT1,BIRC5,RNF38,WDR61,FUT8,G6PD,SOAT1,MSRB1,ECHDC1,BAX,NBN,BCAT2,MCCC2,GCSH,SLC39A8,GLDC,GLUL,TMEM97,CALD1,NUDT21,GPX2,ODC1,DIRAS3,AIFM1,TM7SF2,HADH,PCCB,NPL,HIP1,ELOVL5,CBX3,PGD,CRIPT,HSD3B1,HSPD1,PMPCB,EI24,PON3,ATF2,VCAN,DIXDC1,PROS1,CLSTN3,PSMA4,SIRPA,MCCC1,DDC,COCH,PTPRG,HIBCH,DPYSL2,SLC26A3,TBL1XR1,FADS1,LMNB1,LYN
Drug	CID000088505	DNA-PK inhibitor	Stitch	0.0002354	0.0113	6	19	XRCC6,TOP2B,CHEK1,SUMF2,XRCC5,TUBA1A
Drug	ctd:C479128	HS 1200	CTD	0.0002354	0.0113	6	19	PARP1,BAX,CCNA2,AIFM1,CDK4,RB1
Drug	CID000001111	succinyl-coenzyme A	Stitch	0.0002383	0.01142	20	166	ACAT1,ME2,ANXA6,SPAG5,PGM2L1,GCDH,MCCC2,PRDX3,OXCT1,GCAT,HADH,PCCA,PCCB,MMD,TUFM,UROS,NME7,HSPD1,BDH2,ALDH5A1
Drug	CID000001115	NSC406942	Stitch	0.0002407	0.01152	48	565	ME2,AKR1B1,ANAPC7,RNF34,APEX1,NT5C3B,APOB,GBA3,ATP2C1,MTIF2,ATOX1,G6PD,INVS,WWOX,MYO5A,PGM2L1,HPSE,MYO5C,GJA3,GLA,CSNK1G1,RAB29,NCAPD3,CCT6A,HADH,SNF8,CHD4,PFKM,POLA2,TUFM,TYMS,ANLN,CPVL,HSPD1,GNPTAB,RTTN,RAB15,PTDSS1,NCAPG2,DPAGT1,APMAP,LAMP1,RFC3,EIF2S3,SCPEP1,LYN,LYZ,M6PR
Drug	ctd:C061133	tamibarotene	CTD	0.0002429	0.01161	50	596	RRM2,FBN2,FGFR1,SRSF3,NIPSNAP1,CAMK1,FYN,PLK4,MYH10,NAP1L1,CREG1,RNF115,BLMH,BRCA1,DAGLA,NEMP1,NUDT21,ODC1,RUNX2,CCNF,CCNG1,RHOQ,CD44,TMPO,CD74,SERINC5,TOP2A,TOP2B,PCMT1,HLA-DMA,CBX3,RCC1,PGD,UROS,HSP90AB1,LZTFL1,BCLAF1,MDM1,ITPR2,BTG2,KIF2A,IPO5,SMC4,RFC5,LMNB1,EIF2S3,NUTF2,LYN,CAPRIN1,SMAD2
Drug	2694_UP	Trichostatin A, Streptomyces sp.; Up 200; 1uM; HL60; HT_HG-U133A	Broad Institute CMAP Up	0.0002442	0.01165	21	179	EPHB2,PCNX2,TPST1,ASRGL1,ARMC9,CYFIP2,WDR19,CEP70,GCDH,RGL1,SYT11,GMPR,SLC7A8,PKIG,BACE1,SERPINI1,DNAJB5,NME7,LZTFL1,ARHGEF3,CRISPLD2
Drug	4585_DN	Captopril [62571-86-2]; Down 200; 17.2uM; PC3; HT_HG-U133A	Broad Institute CMAP Down	0.0002442	0.01165	21	179	NUSAP1,MBNL1,ETV5,RSRC1,GTSE1,ZFR,FBXO21,MYH10,PEG10,NBN,CALD1,CDC27,HELLS,CHD4,USP1,CEP57,DHX9,BBX,RAD21,EIF4A1,DCAF7
Drug	1273_DN	Cephalexin monohydrate [23325-78-2]; Down 200; 11uM; HL60; HT_HG-U133A	Broad Institute CMAP Down	0.0002465	0.0117	22	192	STX2,ABCC4,RRM1,CDC40,ATAD2,ATM,PHTF1,MBTPS1,UHRF1BP1L,BUB1,GSTM4,TMPO,TSN,ATF2,VCAN,MATR3,PTPN11,DTNA,RANBP9,GSTCD,CAPRIN1,EPB41L2
Drug	942_DN	prazosin hydrochloride; Down 200; 10uM; MCF7; HT_HG-U133A_EA	Broad Institute CMAP Down	0.0002465	0.0117	22	192	CDC40,DNAJC8,SKIL,ZFR,BAX,GPR87,NFATC3,BTG3,EML4,TAF1B,RCC1,RAD54B,MED20,ATF2,IL1R1,TANC2,EMSY,PARPBP,PHTF2,CCDC6,LMNB1,DCAF7
Drug	6713_DN	Monobenzone [103-16-2]; Down 200; 20uM; PC3; HT_HG-U133A	Broad Institute CMAP Down	0.0002465	0.0117	22	192	UBE4B,HJURP,NPM3,GTSE1,BIRC5,MBTPS1,SPTBN1,AURKA,BUB1,APOBEC3C,PSRC1,UBE2C,CENPA,CENPE,TSN,HMMR,PLK1,DHX9,KIF14,PARPBP,EIF4A1,BORA
Drug	4487_DN	Clomipramine hydrochloride [17321-77-6]; Down 200; 11.4uM; PC3; HT_HG-U133A	Broad Institute CMAP Down	0.0002465	0.0117	22	192	ARMC9,PLK4,WWOX,BAX,SLC39A8,SEPTIN6,SLC9A7,APOBEC3C,IL33,WDHD1,TMPO,HADH,POLA2,PLEKHB1,FAM210B,MAP2K6,CCP110,INCENP,MLLT10,LIMK2,GSTCD,MPHOSPH9
Drug	CID000001054	pyridoxine	Stitch	0.0002548	0.01207	14	95	ABAT,ABCB7,SHMT1,ALDH7A1,GAMT,BCAT2,MTMR2,GOT1,GOT2,OAT,MMD,IMPDH2,DDC,ALDH5A1
Drug	CID000000620	AC1Q6S1V	Stitch	0.0002565	0.01214	11	63	RRM1,RRM2,ADK,ADSL,NPM1,PAPSS1,POLA2,NME7,RRM2B,DDC,RDX
Drug	CID000073318	8-OHdG	Stitch	0.0002583	0.01221	17	130	MLH1,SESN3,APEX1,MTHFD1,MUTYH,SPTBN1,BAX,NBN,CENPK,GOT2,ODC1,MMD,HSD17B4,XRCC5,HDGFL3,DPAGT1,GSTCD
Drug	7094_DN	lomustine; Down 200; 100uM; PC3; HT_HG-U133A	Broad Institute CMAP Down	0.0002637	0.01237	21	180	EPHB4,ZNF512B,ST6GAL1,FAM111A,GAMT,TTLL5,MAGEF1,AURKA,PSRC1,TCF4,TAF1B,CCNA2,TOP2A,PCM1,PATZ1,SIPA1L1,SDC3,ESPL1,MAP2K6,PTPN13,CCDC25
Drug	ctd:D000872	Anthocyanins	CTD	0.0002638	0.01237	8	35	PDE5A,ATM,CA1,CASP1,CCNB1,CDK1,CHEK1,PLA2G2A
Drug	CID005005498	alsterpaullone	Stitch	0.0002638	0.01237	8	35	FANCD2,PARP1,ATM,CCNA2,CCNB1,CCNB2,CDK1,CDC25B
Drug	ctd:C005095	malachite green	CTD	0.0002638	0.01237	8	35	AHCY,CCNB1,AIFM1,CDK1,PCCA,CDK4,CHEK1,HSPD1
Drug	CID000000934	nickel	Stitch	0.0002646	0.01237	47	552	ACAT1,ASIC1,ADARB1,FANCD2,ALDH1A1,SET,TUBB,NT5C3B,GBA3,MT1G,MT2A,CEP70,ATIC,POLD3,G6PD,WWOX,PEG10,METAP2,CA1,CACNA1D,CACNB4,CIT,GSTA1,CDC20,MMD,NPL,HIF1A,TUFM,TYMS,UBE2G2,ANLN,PLCB4,PLCD1,HSP90AB1,HSPD1,REXO2,IMPDH2,UBQLN4,DDC,TUBA1A,LAMP1,ECT2,LIG1,HASPIN,ADI1,LYZ,EPB41L2
Drug	1773_DN	Chrysene-1,4-quinone [100900-16-1]; Down 200; 15.4uM; HL60; HG-U133A	Broad Institute CMAP Down	0.0002654	0.01237	22	193	ACACA,ZNF512B,ADK,HACD3,GINS2,SPTBN1,RAB29,TCF4,NCAPH,CCNA2,CCND2,ZW10,BUB3,TSN,UBE2G2,SAMHD1,VCAN,EIF5B,TOMM22,CD302,RANGAP1,RFC3
Drug	CID000000640	NSC23615	Stitch	0.0002654	0.01237	22	193	RRM1,RRM2,AHCY,SCARA3,CDCA7L,APOB,POLD3,MUTYH,BAX,HPSE,APOBEC3C,SEMA5A,CIT,MMD,HEXB,POLA2,TYMS,RRM2B,PON2,PON3,LIG1,LIPA
Drug	7364_DN	Dilazep dihydrochloride [20153-98-4]; Down 200; 6uM; PC3; HT_HG-U133A	Broad Institute CMAP Down	0.0002654	0.01237	22	193	ORAI2,SCMH1,NMNAT2,NFIC,NUP210,SYNE1,TAF1B,ODF2,TNFRSF11B,TIAM1,PCBP2,ZMYM3,RCC1,PLA2G15,IL27RA,DEF6,SIRPA,DTNA,PHTF2,LMNB1,EML1,LYN
Drug	3229_DN	Hycanthone [3105-97-3]; Down 200; 11.2uM; MCF7; HT_HG-U133A	Broad Institute CMAP Down	0.0002654	0.01237	22	193	HJURP,NDC80,CARD8,MT1G,THSD1,HPSE,BICD1,MCF2L,DAGLA,CACNA1D,CD44,EXO1,CENPF,RAD54B,KIF14,CD302,DNA2,DTNA,ABLIM1,LYZ,CTDSPL,BORA
Drug	7375_DN	Pentolinium bitartrate [52-62-0]; Down 200; 7.4uM; PC3; HT_HG-U133A	Broad Institute CMAP Down	0.0002654	0.01237	22	193	EPHB2,SCARA3,SH3GL2,ORAI2,PAICS,ALDH4A1,FAM168A,COPS8,NUP210,TNFRSF11B,WDHD1,TIAM1,NNT,CENPF,GDAP1,TSN,PARVB,PLCD1,CENPO,KIF2A,RANGAP1,PHTF2
Drug	7181_UP	Ursolic acid [77-52-1]; Up 200; 8.8uM; MCF7; HT_HG-U133A	Broad Institute CMAP Up	0.0002654	0.01237	22	193	MAN1A1,CCDC88A,NOX1,ATM,SOAT1,GAMT,LIMD1,CD44,TMPO,PARVB,HROB,LPXN,PLCD1,IL27RA,HMGN5,INCENP,DHX9,LYPD1,HERC6,RNASEH2B,RECQL,TMEM19
Drug	ctd:D002737	Chloroprene	CTD	0.0002705	0.0126	96	1349	EPHX1,RIDA,SPTLC3,ESD,ETV5,STING1,MDM2,ADARB1,XRN2,GPR65,FN1,LEO1,ANXA6,MYO1B,COPG2,STIL,SPAG5,MT2A,MOB1B,STK33,CCAR1,PDE5A,G6PD,PDZRN3,SOAT1,TTC39C,SPTBN1,CREG1,SLC39A8,SEPTIN6,FFAR4,AURKA,NEK2,GLUL,MCF2L,BEX2,IL33,PSRC1,KIF2C,CACNA1D,TCF4,TUT4,CALD1,NRCAM,EML4,UBE2C,GPX2,PRDM5,TNFRSF11B,CCNB1,GSTM3,TIAM1,CDK1,CDC20,ZNF346,CMTM3,CENPA,HLA-DMA,PDK4,CTSC,PGD,HNRNPL,CKS2,UCP2,GPSM2,PLCB4,HSP90AB1,T…
Drug	ctd:C036042	dicyclohexyl phthalate	CTD	0.0002712	0.01261	65	836	EPHB4,ABCC4,ACAT1,STRBP,EZH2,AP2B1,MLH1,ALDH1A1,ANXA6,OLFM4,BIRC5,APOB,ARMC9,SKIL,MSN,GBA3,NOX1,SLC12A2,CADPS,SMARCE1,PDE5A,FUT8,ATP5F1A,XRCC6,ALDH7A1,MBTPS1,GJA3,C1QBP,CALD1,YBX1,ODC1,RUNX2,GSTA1,CCNB1,TGFBI,GLMN,TIAM1,CCNB2,HSD17B10,CDK1,CDC20,NNT,TOP2B,HDAC1,CDK4,HIP1,CENPF,CFL2,CTSC,UCHL3,UCP2,PRMT1,HSD17B4,EXOSC10,PMPCB,POT1,SDC3,ARHGEF3,PRSS2,DHX9,ITPR2,TUBA1A,LMNB1,PLXNC1,SMAD2
Drug	CID000000834	cystathionine	Stitch	0.0002728	0.01267	15	107	AHCY,SHMT1,MTHFD1,MCCC2,MAT2B,ODC1,CIT,GCAT,ISCU,MMD,PMPCB,IMPDH2,MCCC1,ALDH5A1,DPAGT1
Drug	ctd:C448659	17-(dimethylaminoethylamino)-17-demethoxygeldanamycin	CTD	0.000278	0.0129	7	27	PARP1,BUB1B,EML4,CDK4,PTTG1,HIF1A,CHEK1
Drug	CID000070065	Pb-D	Stitch	0.000279	0.01293	18	143	FANCD2,MRE11,PLK4,ALDH7A1,UIMC1,NBN,BRCA1,BUB1,ODC1,HSD17B10,PHB,HSD17B4,PLK1,PAF1,PRSS2,DNMT1,RBBP7,ECT2
Drug	CID000012533	octadecanal	Stitch	0.0002816	0.01296	5	13	ALDH9A1,ALDH7A1,WWOX,CDKN3,CTSC
Drug	CID000091754	pyridaben	Stitch	0.0002816	0.01296	5	13	ADK,WWOX,ODC1,HEXB,PARK7
Drug	CID005326843	aloisine A	Stitch	0.0002816	0.01296	5	13	CCNA2,CCNB1,CCNB2,CDK1,CFTR
Drug	CID000000205	allo-threonine	Stitch	0.0002818	0.01296	16	119	RIDA,ADK,SHMT1,WWOX,HIBADH,CIT,SLC7A8,GCAT,NPL,CBY1,HSPD1,REXO2,DHX9,MAP4K2,ARMC1,LYZ
Drug	CID005460240	tungstopterin	Stitch	0.0002833	0.01296	17	131	MDM2,FANCD2,MLH1,SCARA3,MRE11,APOB,SMO,UIMC1,NBN,BUB1,BUB1B,TTK,PRKD3,SUMF2,ID2,PROS1,RB1
Drug	6220_DN	Cycloheximide [66-81-9]; Down 200; 14.2uM; MCF7; HT_HG-U133A	Broad Institute CMAP Down	0.0002846	0.01296	21	181	H2AZ2,UBE4B,BAP1,FOXM1,MTIF2,NINL,PHTF1,SLC39A8,CCNF,CCNG1,MTMR4,TIAM1,PDCD2,ATF2,ERCC6L,LRRC49,MELK,PHTF2,RFX5,ABLIM1,ELK3
Drug	6276_UP	Trichostatin A, from Streptomyces sp.; Up 200; 0.1uM; MCF7; HT_HG-U133A	Broad Institute CMAP Up	0.0002846	0.01296	21	181	STX2,ETV5,FN1,WDR19,CCDC88A,FYN,THSD1,RGL1,SYT11,RAB29,NXN,BEX4,MMD,BACE1,SERPINI1,NME7,IFT22,CCDC28A,REEP1,CRISPLD2,SCPEP1
Drug	CID000189906	butocrolol	Stitch	0.0002848	0.01296	14	96	POLD3,SNRPA,XRCC6,BAX,C1QBP,CASP1,CCND2,CDK4,HNRNPD,KNTC1,QARS1,RARS1,RB1,LIG1
Drug	ctd:C063855	microcystin RR	CTD	0.0002848	0.01296	14	96	ESD,CCT8,BAX,C1QBP,GSTA1,CDK4,SERPINB5,NAXE,PMPCB,PRPS2,IMPDH2,PSMB4,RFC5,NUTF2
Drug	1856_DN	Nifedipine [21829-25-4]; Down 200; 11.6uM; HL60; HT_HG-U133A	Broad Institute CMAP Down	0.0002856	0.01296	22	194	ASIC1,FYN,SOAT1,PHTF1,ERC1,TTBK2,PRDX3,GMDS,TCF4,CASP1,SRGAP2,WDHD1,NABP2,VCAN,KIAA0586,ZNF232,DHX9,ITPR2,KIF2A,DNASE2,SMC4,ZNF197
Drug	2655_DN	Domperidone maleate; Down 200; 7.4uM; MCF7; HT_HG-U133A	Broad Institute CMAP Down	0.0002856	0.01296	22	194	UBE4B,RRM1,SHMT1,ZFR,ATM,SNX2,SLC39A8,BUB1,SEL1L3,MTMR2,TSN,POT1,PON2,PSMC3,DHX9,PTPN11,PARPBP,LAMP1,MLLT10,RFC3,NEIL3,QRSL1
Drug	4129_DN	Fluticasone propionate [80474-14-2]; Down 200; 8uM; MCF7; HT_HG-U133A	Broad Institute CMAP Down	0.0002856	0.01296	22	194	MDM2,FGFR1,FN1,AQP3,CCDC88A,ATM,SPTBN1,THSD1,TBCEL,CASP1,PHF3,TMPO,PCM1,RAD54B,PLCD1,MED20,CENPO,CNTNAP2,DHX9,PHTF2,LAMP1,LIMK2
Drug	1581_DN	Chlorthalidone [77-36-1]; Down 200; 11.8uM; HL60; HG-U133A	Broad Institute CMAP Down	0.0002856	0.01296	22	194	MAN1A1,MBNL1,RRM1,USP48,HACD3,ATM,MUTYH,UHRF1BP1L,NAP1L1,NFATC3,MTMR2,NUDT21,PCM1,HNRNPD,PRKD3,CEP85,TRAM2,IFT46,PTPN11,TMEM231,RARS1,PHTF2
Drug	5794_DN	Methazolamide [554-57-4]; Down 200; 17uM; PC3; HT_HG-U133A	Broad Institute CMAP Down	0.0002856	0.01296	22	194	FMOD,FN1,CCDC88A,GLS2,BAX,BICD1,MCF2L,ODF2,TIAM1,RCC1,PLEKHB1,HROB,RAD54B,TNC,FAM210B,SNPH,TMEM132A,HERC6,ALDH5A1,TCTN1,LMNB1,ELK3
Drug	7493_UP	ST021200; Up 200; 10uM; PC3; HT_HG-U133A	Broad Institute CMAP Up	0.0002856	0.01296	22	194	EPHB2,OGDHL,GLS2,TTLL5,BAX,TCF4,TAF1B,SEMA5A,ODF2,RCC1,ZFYVE9,CENPO,KDM4A,SLCO3A1,ST7L,NXPE3,TMEM231,TCTN1,RNASEH2B,LAMP1,KCTD17,LMNB1
Drug	4662_DN	Menadione [58-27-5]; Down 200; 23.2uM; PC3; HT_HG-U133A	Broad Institute CMAP Down	0.0002856	0.01296	22	194	STX2,UBE4B,ETV5,FGFR1,ORAI2,CEP164,VWA8,PEG10,TTBK2,NUP210,EML4,PHF3,TMPO,HELLS,METTL7A,S100PBP,DOCK4,NXPE3,NAV2,DNA2,MLLT10,LIMK2
Drug	1396_DN	Dexamethasone acetate [1177-87-3]; Down 200; 9.2uM; HL60; HG-U133A	Broad Institute CMAP Down	0.0002856	0.01296	22	194	MBNL1,ADK,MRE11,THUMPD1,WDR19,CCDC88A,WDR61,WWOX,NAP1L1,GMDS,CCNA2,CDC27,LSM5,PON2,PTPN11,RAD21,KPNB1,RB1,RCN2,ECT2,LMNB1,SHCBP1
Drug	CID000447545	neocarzinostatin chromophore	Stitch	0.0002903	0.01316	29	289	MBNL1,USP9Y,BIRC5,FKBP7,EIF3I,ATP5F1A,MYBL2,SSRP1,NDUFV1,GNL1,CAMLG,NXN,CCNA2,CCNB1,CCNB2,HEXB,HMGN2,PFKM,ZNF81,FTO,PLK1,ARHGEF3,MDM1,PSMC5,KIFC1,LFNG,EIF2S3,ADI1,ENSA
Drug	CID000003430	Fumadil B	Stitch	0.0002956	0.01336	10	54	MAP2,FGF2,FGFR1,METAP1,METAP2,CDK4,PLEKHB1,HSP90AB1,CDK2AP1,EIF2S3
Drug	CID000060791	AC1L1TXN	Stitch	0.0002956	0.01336	10	54	FGF2,FGFR1,HAUS1,METAP1,METAP2,CDK4,PLEKHB1,TXNDC5,RB1,EIF2S3
Drug	CID000137994	tempol	Stitch	0.0002977	0.01344	24	221	MDM2,FANCD2,PARP1,AP2B1,MLH1,ANAPC7,MRE11,BIRC5,NOX1,WWOX,ERC1,BAX,NBN,GCDH,SSRP1,PRDX3,AIFM1,PTTG1,CHEK1,PRMT1,XRCC5,VCAN,KARS1,DNMT1
Drug	CID000091605	AC1O0B8G	Stitch	0.0003034	0.01362	27	262	ACTN1,FANCD2,PARP1,FBN2,FOXM1,SMC2,NUP133,CCAR1,POLD3,XRCC6,MYH10,SPTBN1,BAX,ARL6IP1,BUB1,BUB1B,NCAPD3,ODC1,CYB5B,TMPO,CTSC,PLA2G4A,MOXD1,IL1R1,LAMB1,LAMP1,MAD2L1
Drug	ctd:D002087	Butyrates	CTD	0.0003038	0.01362	23	208	PARP1,APEX1,BIRC5,BAX,SSRP1,GSTA1,CCNA2,CCNB1,CCND2,AIFM1,CDK1,CDC20,HDAC1,CDK4,CFTR,HMGB2,HMGCS2,TYMS,CLU,HSP90AB1,HSPD1,ID2,RB1
Drug	1951_DN	Trichostatin A, from Streptomyces sp.; Down 200; 0.1uM; PC3; HG-U133A	Broad Institute CMAP Down	0.0003069	0.01362	21	182	NDC80,GTSE1,THUMPD1,DNAJC2,RBM22,AURKA,DBF4,NFIC,MTMR2,TMPO,BUB3,PCNT,CENPA,HMGB2,DNAJC7,PLK1,IL27RA,SIPA1L1,CSTF1,LMNB1,DCTN4
Drug	1108_UP	leukotoxin B (12,13-EODE); Up 200; 0.2uM; MCF7; HT_HG-U133A_EA	Broad Institute CMAP Up	0.0003071	0.01362	22	195	AP2B1,HSDL2,THUMPD1,MYO1B,SMC2,ORAI2,ATM,SOAT1,PHTF1,GMDS,RAB29,TGFBI,CENPF,EIF5B,NAV2,DNA2,IPO5,CRISPLD2,RCN2,RECQL,RFC1,EPB41L2
Drug	5089_DN	Gliclazide [21187-98-4]; Down 200; 12.4uM; PC3; HT_HG-U133A	Broad Institute CMAP Down	0.0003071	0.01362	22	195	EPHB2,FBN2,CARD8,ALDH7A1,VWA8,SPTBN1,BAX,COPS8,PRDX3,TAF1B,CCNF,PATZ1,SDC3,INCENP,ITPR2,TMEM132A,KIF2A,DYNC2H1,PHTF2,RECQL,MLLT10,LMNB1
Drug	2071_DN	Pirenzepine dihydrochloride [29868-97-1]; Down 200; 9.4uM; PC3; HT_HG-U133A	Broad Institute CMAP Down	0.0003071	0.01362	22	195	UBE4B,RSRC1,ZNF512B,SCARA3,CCDC88A,CSGALNACT1,COPS8,NUP210,NID1,RCC1,ZFYVE9,VCAN,FAM169A,SDC3,DHX9,IVD,TCTN1,RNASEH2B,PHTF2,LAMP1,MLLT10,LMNB1
Drug	4260_DN	Picrotoxinin [17617-45-7]; Down 200; 13.6uM; PC3; HT_HG-U133A	Broad Institute CMAP Down	0.0003071	0.01362	22	195	STX2,ACADSB,MDM2,ADARB1,FGFR1,WWOX,BAX,CSNK1G1,RCC1,PLA2G15,PLA2G4A,DNAJB5,ARL15,FAM210B,EMSY,PTK7,BTG2,COCH,TMEM132A,TMEM231,HERC6,LAMP1
Drug	6510_DN	Scopoletin [92-61-5]; Down 200; 20.8uM; MCF7; HT_HG-U133A	Broad Institute CMAP Down	0.0003071	0.01362	22	195	ACADSB,BAP1,ADK,FGFR1,PIK3R3,KANK1,BRCA1,TACC1,GSTM4,TGFBI,RCC1,PLA2G15,RAD54B,B3GNTL1,LRIG1,SIPA1L1,FAM169A,SDC3,EMSY,LYPD1,SMC4,LAMP1
Drug	6561_UP	STOCK1N-35874; Up 200; 14uM; PC3; HT_HG-U133A	Broad Institute CMAP Up	0.0003071	0.01362	22	195	ACTN1,AP2B1,ARRB2,SPTBN1,BAX,BRCA1,DAGLA,PDCD2,RCC1,CHD4,ZFYVE9,CHST3,VCAN,CNTNAP2,SDC3,EMSY,ALDH5A1,IPO5,PHTF2,CELSR2,LMNB1,DCAF7
Drug	1932_DN	Metolazone [17560-51-9]; Down 200; 11uM; PC3; HG-U133A	Broad Institute CMAP Down	0.0003071	0.01362	22	195	NET1,RRM1,ADK,MRE11,CENPI,SNX2,PEG10,NAP1L1,NFS1,WDHD1,PCBP2,TOP2B,CBX3,CHEK1,PLEKHA5,HSP90AB1,MATR3,PTPN11,RAD21,IPO5,RCN2,DCAF7
Drug	1303_DN	Arecoline hydrobromide [300-08-3]; Down 200; 17uM; HL60; HT_HG-U133A	Broad Institute CMAP Down	0.0003071	0.01362	22	195	UBE4B,MBNL1,RRM1,PIK3R3,CCDC88A,PHTF1,GLUL,NEMP1,EML4,TMPO,TSN,CEP85,REEP1,PTPN11,TOMM22,KIF2A,PARPBP,DTNA,MLLT10,RFC3,CAPRIN1,EPB41L2
Drug	630_DN	colchicine; Down 200; 1uM; SKMEL5; HG-U133A	Broad Institute CMAP Down	0.0003071	0.01362	22	195	MBNL1,CDC40,FGFR1,PIK3R3,CCDC88A,SPTBN1,NAP1L1,GCDH,KANK1,GLUL,CALD1,MTMR4,TMX4,CDC27,ZMYM4,PCM1,GPSM2,FTO,VCAN,EIF5B,MATR3,LIG1
Drug	2202_DN	Gossypol [303-45-7]; Down 200; 7.8uM; HL60; HT_HG-U133A	Broad Institute CMAP Down	0.0003071	0.01362	22	195	EPHB4,ACADSB,ZNF512B,MKI67,TACC3,ORAI2,FUT8,GCDH,KANK1,BUB1,NCAPH,CCNB1,CENPA,CENPF,ZKSCAN5,KIF23,NDE1,ERCC6L,NXPE3,TMEM231,MLLT10,KIF20A
Drug	3923_DN	Flunisolide [3385-03-3]; Down 200; 9.2uM; MCF7; HT_HG-U133A	Broad Institute CMAP Down	0.0003071	0.01362	22	195	AP2B1,SKIL,CEP164,KHDRBS3,ATM,SPTBN1,BICD1,SUPT6H,CA1,TNFRSF11B,ZKSCAN5,ZFYVE9,PLCD1,SDC3,DIXDC1,NDE1,LYPD1,BTG2,DTNA,DTX3,LAMB1,AAGAB
Drug	1922_DN	Khellin [82-02-0]; Down 200; 15.4uM; PC3; HG-U133A	Broad Institute CMAP Down	0.0003071	0.01362	22	195	TCEAL4,ADK,ACSL4,SCG5,SMC2,SOAT1,UHRF1BP1L,PEG10,NAP1L1,DBF4,TOP2B,CBX3,HMGB2,LSM5,PLCD1,EIF5B,ANP32E,RAD21,RCN2,RECQL,ECT2,RFX5
Drug	CID000010350	3-deoxyhexonic acid	Stitch	0.0003171	0.01405	26	249	ARL6,ATP6V1C2,AKR1B1,ATAD2,PAICS,EIF3I,PLK4,NDUFA4,NONO,IL33,PRC1,GSTM3,CD74,PCBP2,NPL,HIP1,CFL2,LSM5,PHB,PLA2G2A,VCAN,CEP57,RAD21,PRSS35,DPYSL3,RPL5P34
Drug	ctd:C030935	benz(a)anthracene	CTD	0.0003182	0.01408	90	1254	EPHX1,SPEF2,SPC25,ETV5,RRM1,RRM2,MDM2,REEP2,ZNF512B,PARP1,CDC40,NDC80,MKI67,FRAS1,DCDC2,XRN2,LEO1,DNAJC8,GRAMD1A,VASH1,BIRC5,BLOC1S2,TRUB2,ZC3H7A,THYN1,CEP70,PDE5A,SPATA7,SPTBN1,PBK,BAX,INKA2,SYNE2,C7,ASCC3,PSRC1,UBFD1,NPHP1,ZNF704,TCF19,NRCAM,YBX1,SYNE1,PCDHAC2,GPRIN3,NCAPH,COMMD3,CCNA2,CCND2,CCNG1,PKIG,DDIAS,PEBP1,TTL,ZMYM3,ZNF346,HMGB1,HMGN2,TTK,PGD,HNRNPC,PIMREG,ZNF367,CHST3,HSPD1,TNC,DNAH2,P…
Drug	CID000369401	paullone	Stitch	0.0003222	0.01421	6	20	PARP1,SLC12A2,CCNA2,CCNB1,CCNB2,CDK1
Drug	CID000176885	ECyd	Stitch	0.0003222	0.01421	6	20	BIRC5,CASP1,CCNB1,HIF1A,TYMS,HSD17B4
Drug	ctd:C016274	bromoacetate	CTD	0.0003233	0.01421	9	45	MLH1,MRE11,ATM,BRCA1,AIFM1,ATP23,MAP2K6,BTG2,LIG1
Drug	CID000005802	5-bromouracil	Stitch	0.0003233	0.01421	9	45	MLH1,APEX1,MUTYH,POLA2,TYMS,RRM2B,GTF2IRD1,RECQL,LIG1
Drug	CID000069362	3-hydroxyisovaleric acid	Stitch	0.0003233	0.01421	9	45	ACACA,NBN,GCDH,MCCC2,PCCA,PCCB,BDH2,MCCC1,IVD
Drug	CID005473386	AC1NV8O5	Stitch	0.0003233	0.01421	9	45	ABCC4,SPAG5,SLC28A3,BLMH,GGH,GOT1,GOT2,IMPDH2,MRPS7
Drug	CID000072253	S)-HPMPA	Stitch	0.0003244	0.01424	8	36	RRM1,RRM2,AHCY,POLD3,POLA2,RRM2B,PRPS2,IMPDH2
Drug	7527_DN	CP-645525-01 [287190-82-3]; Down 200; 10uM; PC3; HT_HG-U133A	Broad Institute CMAP Down	0.00033	0.01435	22	196	EPHB4,NPM3,FGF2,FGFR1,VWA8,BAX,BICD1,ORC1,CENPF,PATZ1,GDAP1,RCC1,ZFYVE9,FAM169A,NXPE3,TMEM231,PARPBP,TCTN1,CELSR2,LMNB1,GSTCD,DCAF7
Drug	2031_DN	Hesperetin [520-33-2]; Down 200; 13.2uM; HL60; HG-U133A	Broad Institute CMAP Down	0.00033	0.01435	22	196	KIF18A,BAP1,FOXM1,CCDC88A,ATP2C1,DPH5,RSF1,NUP205,DBF4,MIS18A,CDC27,NNT,TSN,RCC1,ZFYVE9,POU2F1,MATR3,CLPB,HIBCH,RARS1,DTNA,RECQL
Drug	3342_DN	Trimipramine maleate salt [521-78-8]; Down 200; 9.8uM; MCF7; HT_HG-U133A	Broad Institute CMAP Down	0.00033	0.01435	22	196	STX2,SCD5,MDM2,BAP1,APBA2,PAICS,CEP164,SUPT6H,GMPR,TUT4,CASP1,SLC7A8,ZNF277,ADGRG1,SIPA1L1,IFT140,REEP1,NEK9,BTG2,DTNA,AGO1,CTDSPL
Drug	2827_DN	Azathymine, 6 [932-53-6]; Down 200; 31.4uM; MCF7; HT_HG-U133A	Broad Institute CMAP Down	0.00033	0.01435	22	196	MAN1A1,ACADSB,NPM3,TPST1,POMGNT1,ARMC9,ATP2C1,PLK4,UHRF1BP1L,NEMP1,CCNA2,TIAM1,CD44,RAD54B,FAM210B,HMGN5,DHX9,DTNA,PHTF2,LMNB1,CCDC25,EML1
Drug	1575_DN	Diperodon hydrochloride [537-12-2]; Down 200; 9.2uM; HL60; HG-U133A	Broad Institute CMAP Down	0.00033	0.01435	22	196	MRE11,DNAJC8,CEP164,MYBL2,MBTPS1,SLC28A3,GCDH,NDUFB6,NFATC3,BTG3,ZMYM3,TP53BP1,METTL7A,EXOSC10,GTF2IRD1,HIBCH,DNASE2,RANGAP1,DTNA,RFX5,CCDC25,DCAF7
Drug	5294_DN	Felodipine [72509-76-3]; Down 200; 10.4uM; MCF7; HT_HG-U133A	Broad Institute CMAP Down	0.00033	0.01435	22	196	H2AZ2,MDM2,ADARB1,USP48,ATP2C1,INVS,FAM168A,COPS8,SUPT6H,TACC1,NXN,CYB5B,HNRNPD,PRKD3,FAM169A,ARHGEF3,MAP2K6,ITPR2,LYPD1,DNA2,GNPDA1,LMNB1
Drug	5333_DN	Zidovudine, AZT [30516-87-1]; Down 200; 15uM; MCF7; HT_HG-U133A	Broad Institute CMAP Down	0.00033	0.01435	22	196	MDM2,NPM3,ARMC9,MT1G,ATP2C1,SCMH1,SPTBN1,SLC39A8,MTMR2,TACC1,NXN,SEC23IP,CBX3,RCC1,DNAJC7,POT1,FAM210B,REEP1,NDE1,ANP32E,KPNB1,KIF20A
Drug	2021_DN	Cyproheptadine hydrochloride [969-33-5]; Down 200; 12.4uM; HL60; HG-U133A	Broad Institute CMAP Down	0.00033	0.01435	22	196	MBNL1,SPC25,ADK,SMC2,NAP1L1,NDUFB6,GGH,NUP210,SEC23IP,PCMT1,NDE1,CLPB,DNA2,RAD21,RANBP9,RCN2,RECQL,RFC3,ELK3,LYZ,HNRNPR,DCAF7
Drug	978_DN	pyrvinium pamoate; Down 200; 1.25uM; MCF7; HT_HG-U133A_EA	Broad Institute CMAP Down	0.0003308	0.01437	21	183	STX2,ASF1B,MRPS14,B9D1,PHTF1,CENPN,BAX,BRCA1,ORC1,TMPO,RCC1,TRAM2,MAP2K6,ERCC6L,PCLAF,MDM1,RARS1,PHTF2,LMNB1,MPHOSPH9,CTDSPL
Drug	ctd:D010795	Phthalic Acids	CTD	0.0003337	0.01447	60	762	EPHX1,ACACA,MRPL37,ME2,RSU1,ACSL4,AHCY,CC2D2A,ASRGL1,RNF34,THUMPD1,SEPHS1,CADPS,ATF7IP,MOB1B,SMARCE1,ATP5F1A,SOAT1,UIMC1,SPTBN1,RSF1,NFIC,PRDX3,TCEAL8,OAT,NFS1,NXN,ZNF496,GSTA1,CCND2,SLC7A8,PEBP1,TTL,HDAC1,ELOVL5,DNAJC7,YPEL1,HSD3B1,CNN3,DNAJC18,CR2,CTSL,PROS1,PRPS2,SLCO3A1,MELK,NEK9,DDC,HDGFL3,ANP32E,KIF2A,IPO5,CRISPLD2,TBL1XR1,RFX5,APLF,KLHL5,FADS1,CAPRIN1,SMAD2
Drug	ctd:C030370	2-methoxy-5-(2',3',4'-trimethoxyphenyl)tropone	CTD	0.0003391	0.01469	31	320	TUBA1B,AP2B1,SET,TUBB,MT1G,MT2A,MRPS14,CCT8,MBTPS1,GLUL,PRUNE2,RHOQ,CD74,PLEKHB1,UBB,SERPINI1,CLU,HSP90AB1,HSPD1,LRIG1,CNTNAP2,DOCK4,MATR3,PSMC3,PTPN11,RANBP9,LAMP1,ABLIM1,FADS1,NUTF2,CAPRIN1
Drug	ctd:C494474	perchlorate	CTD	0.0003396	0.0147	17	133	TACC3,BIRC5,MYBL2,NEDD8,NFIC,CA1,KIF2C,PAPSS1,CCNA2,HIF1A,CCT3,HMGN3,HSPD1,ID2,POU2F1,DNMT1,LMNB1
Drug	CID006452212	AC1O54Y4	Stitch	0.0003404	0.01472	11	65	AKR1B1,B9D1,G6PD,INTU,WWOX,NFIC,PGD,IDE,ALDH5A1,LDHB,AASS
Drug	CID000000033	chloroacetaldehyde	Stitch	0.0003453	0.01491	10	55	ABCC4,AHCY,ALDH1A1,ALDH9A1,SHMT1,MUTYH,ALDH7A1,CFTR,ACD,DPAGT1
Drug	CID000000610	glucosiduronate	Stitch	0.0003536	0.01501	20	171	ABCC4,EXTL2,AKR1B1,CHSY1,G6PD,CSGALNACT1,WWOX,HPSE,GLA,TGDS,CD44,HMMR,PGD,UGT2B17,CHST3,VCAN,DHX9,LAMP1,MRPS7,LSAMP
Drug	2812_DN	Austricine [10180-88-8]; Down 200; 14.2uM; MCF7; HT_HG-U133A	Broad Institute CMAP Down	0.0003543	0.01501	22	197	USP48,GTSE1,CAMK1,CENPI,PLK4,BICD1,TACC1,CACNA1D,CASP1,MTMR4,ZW10,CDC27,PLEKHB1,PPM1G,RAB15,ITPR2,CD302,TMEM231,DTNA,LAMB1,CTDSPL,CAPRIN1
Drug	2547_DN	Norgestrel-(-)-D [797-63-7]; Down 200; 12.8uM; HL60; HT_HG-U133A	Broad Institute CMAP Down	0.0003543	0.01501	22	197	MKI67,PIK3R3,CEP70,ZFR,BAX,SLC39A8,CCND2,GLMN,PCM1,NPL,CENPA,PATZ1,RCC1,DNAJC7,KIF23,POT1,DHX9,ALDH5A1,RANGAP1,LAMP1,AAGAB,NUTF2
Drug	1825_UP	Heptaminol hydrochloride [543-15-7]; Up 200; 22uM; PC3; HT_HG-U133A	Broad Institute CMAP Up	0.0003543	0.01501	22	197	MBNL1,RRM1,MDM2,ZNF107,CEP70,OGDHL,ZFR,MAGEF1,NID1,IL33,NEMP1,EML4,ZNF277,TM7SF2,NNT,GDAP1,ZFYVE9,CEP57,PTPN11,LYN,EPB41L2,HNRNPR
Drug	3268_DN	Cyclobenzaprine hydrochloride [6202-23-9]; Down 200; 12.8uM; MCF7; HT_HG-U133A	Broad Institute CMAP Down	0.0003543	0.01501	22	197	STX2,ADARB1,ALCAM,VASH1,SKIL,CENPI,ATM,BAX,NCBP1,BEX4,PCM1,CENPF,PRKD3,LPXN,METTL7A,HMGN5,UPF3A,NAV2,KIF2A,ALDH5A1,DYNC2H1,CTDSPL
Drug	7185_DN	Ticarcillin sodium [4697-14-7]; Down 200; 9.4uM; MCF7; HT_HG-U133A	Broad Institute CMAP Down	0.0003543	0.01501	22	197	STX2,DNAJC8,GTSE1,WDR19,SCMH1,PLK4,AURKA,FAM168A,NFATC3,MTMR2,TACC1,PSRC1,NCAPH,TIAM1,TLR5,CD44,CENPE,HMMR,ARL15,KIF20B,KIF14,LAMB1
Drug	5322_DN	Benserazide hydrochloride [14919-77-8]; Down 200; 13.6uM; MCF7; HT_HG-U133A	Broad Institute CMAP Down	0.0003543	0.01501	22	197	MDM2,GTSE1,PLK4,PHTF1,BAX,GCDH,TMEM97,NXN,CYB5B,WDHD1,TIAM1,HIP1,RCC1,POT1,ALDH5A1,TCTN1,KPNB1,LMNB1,NEIL3,CTDSPL,QRSL1,EPB41L2
Drug	6103_DN	Podophyllotoxin [518-28-5]; Down 200; 9.6uM; MCF7; HT_HG-U133A	Broad Institute CMAP Down	0.0003543	0.01501	22	197	EPHB2,MDM2,FGF2,FGFR1,FN1,DNAJC8,AQP3,CEP164,FBXO21,PRDX3,GMPR,CACNA1D,TGFBR3,PCM1,PDK4,PARVB,PLCD1,GNPTAB,HERC6,DTX3,PLXNC1,GSTCD
Drug	6558_DN	5194442; Down 200; 20uM; MCF7; HT_HG-U133A	Broad Institute CMAP Down	0.0003543	0.01501	22	197	RRM1,ALCAM,SKIL,SNX2,MBTPS1,ERC1,SLC39A8,NUP210,CASP1,ODF2,GSTM4,HIP1,POT1,KDM4A,TOMM22,NAV2,LAMP1,MLLT10,RFC3,AAGAB,LYN,CAPRIN1
Drug	7149_UP	Aconitine [302-27-2]; Up 200; 6.2uM; PC3; HT_HG-U133A	Broad Institute CMAP Up	0.0003543	0.01501	22	197	ETV5,NPM3,FGF2,SCG5,ST6GAL1,SKIL,TAF5L,WWOX,VWA8,METAP2,TTC28,PCM1,RCC1,ZFYVE9,PLCD1,ARL15,EMSY,LYPD1,DPYSL3,RANGAP1,LMNB1,AASS
Drug	1977_UP	Miconazole [22916-47-8]; Up 200; 9.6uM; HL60; HG-U133A	Broad Institute CMAP Up	0.0003543	0.01501	22	197	ETV5,ACTN1,ADK,MRE11,ATP2C1,SMO,INVS,UHRF1BP1L,NAP1L1,BICD1,ISCU,TMPO,R3HDM1,CBY1,GPSM2,PLCD1,FTO,METTL7A,LZTFL1,MAP2K6,BBX,RB1
Drug	6792_DN	Ramipril [87333-19-5]; Down 200; 9.6uM; MCF7; HT_HG-U133A	Broad Institute CMAP Down	0.0003543	0.01501	22	197	FGFR1,USP48,SKIL,ATP2C1,CENPI,ATM,PDZRN3,BICD1,BRCA1,NFATC3,WDHD1,PHF3,NNT,PCM1,PLCB4,METTL7A,IFT22,LRIG1,CEP57,TMEM231,DPYSL2,AAGAB
Drug	2544_DN	Medrysone [2668-66-8]; Down 200; 11.6uM; HL60; HT_HG-U133A	Broad Institute CMAP Down	0.0003543	0.01501	22	197	RIDA,NET1,ATP2C1,CENPI,ZFR,SOAT1,SNX5,MBTPS1,SLC39A8,BUB1,SEL1L3,TMEM131L,NUDT21,CCNB1,RCC1,CHEK1,DNAJC7,PRMT1,NEK9,PTPN11,RANGAP1,LAMP1
Drug	4613_DN	Bepridil hydrochloride [74764-40-2]; Down 200; 10uM; PC3; HT_HG-U133A	Broad Institute CMAP Down	0.0003543	0.01501	22	197	UBE4B,RRM1,SCARA3,HSDL2,LGR5,PHTF1,BAX,THSD1,BUB1,NID1,NFS1,CCNA2,BEX4,METTL7A,MAP2K6,NDE1,PTMS,PTPN13,RARS1,RFC3,LIMK2,CAPRIN1
Drug	CID005460845	glycyl radical	Stitch	0.0003548	0.01501	7	28	RIDA,RRM1,RRM2,ADK,WWOX,OXCT1,RRM2B
Drug	CID003465283	1n2v	Stitch	0.0003548	0.01501	7	28	SPG21,CEP70,APOBEC3C,HADH,TRIT1,SMC4,LIPA
Drug	CID000000800	indole-3-acetaldehyde	Stitch	0.0003548	0.01501	7	28	ALDH1A1,ALDH9A1,MT2A,ALDH7A1,CTSC,DDC,ALDH5A1
Drug	ctd:C443641	poly(propyleneimine)	CTD	0.0003548	0.01501	7	28	DBF4,CDK1,PCCB,CDK4,HSPD1,PSMA4,PSMB4
Drug	CID000000593	NSC20261	Stitch	0.0003635	0.01533	24	224	RRM1,RRM2,ASRGL1,NELFCD,NT5C3B,POLD3,SLC28A3,SSRP1,TAF1B,GTF2A2,GTF3A,PFKM,POLA2,GTF3C3,TYMS,NME7,RRM2B,POU2F1,PRIM2,IMPDH2,AGPAT4,DNA2,DPAGT1,LIG1
Drug	CID000000801	auxin	Stitch	0.0003635	0.01533	24	224	ACSL4,ALDH9A1,ARL2,ALDH7A1,HPSE,NEDD8,COPS8,DBF4,TERF1,TM7SF2,HADH,TYMS,UBB,HSD17B4,IL27RA,HSP90AB1,TRIT1,APTX,DDC,TUBA1A,CD302,SAE1,CDK2AP1,COPS4
Drug	CID004369285	BIA 3-335	Stitch	0.0003645	0.01533	13	87	DLEU1,MDM2,RUNX2,CCNA2,CD44,CDK4,HEXB,SUMF2,ID2,RB1,RFC1,RFC3,RFC5
Drug	CID000003206	EHNA	Stitch	0.0003645	0.01533	13	87	RRM1,RRM2,ADK,ADSL,AHCY,NT5C3B,PDE5A,ATIC,ATP5F1A,ALDH7A1,PDCD2,RRM2B,PAF1
Drug	CID000004564	NU2058	Stitch	0.0003669	0.01533	4	8	CCNA2,CCNB1,CDK1,TOP2B
Drug	CID000010931	senecioate	Stitch	0.0003669	0.01533	4	8	NBN,MCCC2,CFTR,MCCC1
Drug	CID000007123	2-naphthoic acid	Stitch	0.0003669	0.01533	4	8	SOAT1,ODC1,OXCT1,RARS1
Drug	CID000198155	v 110	Stitch	0.0003669	0.01533	4	8	MKI67,ALDH9A1,NELFCD,DTNA
Drug	CID006420157	GC Q	Stitch	0.0003669	0.01533	4	8	RRM1,RRM2,MLH1,RRM2B
Drug	CID000167665	5,6-dihydroxy-8-aminoquinoline	Stitch	0.0003669	0.01533	4	8	G6PD,WWOX,HLA-DMA,CTSC
Drug	CID000446832	AC1L9K5A	Stitch	0.0003669	0.01533	4	8	FMOD,GLA,OXCT1,DHX9
Drug	ctd:D003520	Cyclophosphamide	CTD	0.0003713	0.01548	50	607	EPHX1,RRM1,RRM2,PARP1,MLH1,ALCAM,ALDH1A1,PROCR,APEX1,APOB,FYN,XRCC6,KDM1A,SOAT1,MYH10,GAMT,BAX,SSRP1,ST13,NFATC3,BTG3,NID1,CASP1,ODC1,GSTA1,CCNA2,CCND2,ATG3,CD74,CDC20,BUB3,EDA2R,TOP2A,AURKB,HIF1A,CCT3,PLA2G4A,HSP90AB1,HSPD1,RRM2B,ID2,ATF2,CTSL,MELK,COCH,DNMT1,LDHB,LMNB1,BSCL2,EPB41L2
Drug	CID000001023	pyrophosphate	Stitch	0.0003714	0.01548	53	654	NPM2,ARL6,ACSL4,ANAPC7,FN1,SHMT1,APEX1,MYO1B,POLD3,MBTPS1,NMNAT2,MYH10,WWOX,EAPP,MYO5A,SRP9,SRP14,GPR87,MYO5C,GLUL,MAT2B,UBE2C,PAPSS1,GTF2A2,PEBP1,CDC27,HLA-DMA,CFTR,PFKM,POLA2,TYMS,UBE2E2,UBE2G2,ALG8,PLCB4,PLCD1,NMNAT3,DIXDC1,TRAM2,CEP57,PRPS2,PRPSAP2,TRIT1,AGPAT4,KARS1,CARS2,QARS1,ALDH5A1,DPAGT1,RARS1,RFC5,LIG1,EIF2S3
Drug	ctd:D002857	Chromium	CTD	0.0003744	0.01552	25	238	NET1,USP9Y,PARP1,PPIH,AKR1B1,MT2A,SNRPA,BAX,UBE2C,ZWINT,CCNB2,CDK1,HDAC1,PTTG1,HIF1A,HMGN2,HNRNPH2,TYMS,PLK1,CHST3,ZNF711,DAXX,DNMT1,CRISPLD2,SMAD2
Drug	CID000006261	1-methyl-2-nitro-1-nitrosoguanidine	Stitch	0.0003744	0.01552	25	238	DLEU1,RRM1,MDM2,PARP1,NDC80,MLH1,MRE11,APEX1,ATM,MUTYH,NBN,ODC1,CCNF,CCT6A,TIAM1,AIFM1,EXO1,CD74,HMGB2,CHD4,CHEK1,IMPDH2,PTPRG,DHX40,GSTCD
Drug	CID000000096	acetoacetate	Stitch	0.0003751	0.01552	16	122	ACACA,ACAT1,SLC12A2,WWOX,MCCC2,NDUFV1,OAT,HIBADH,OXCT1,HSD17B10,HADH,HMGCS2,PFKM,BDH2,MCCC1,LRPPRC
Drug	ctd:D012834	Silver	CTD	0.0003782	0.01552	129	1933	NUSAP1,EPHX1,KIF18A,ABCC4,ABAT,MAP2,SHISA5,STRBP,ESD,HJURP,STING1,MDM2,TMEM205,REEP2,H2BC4,IFITM3,SLC9B2,MKI67,FGF2,ALCAM,ALDH1A1,TACC3,TEAD2,FRAS1,SORBS2,FMOD,FN1,PIK3R3,BIRC5,ST6GAL1,DEPDC1,SHTN1,SKIL,SPAG5,DNAJC2,MT1G,MT2A,NOX1,SCMH1,ATF7IP,PPP4R2,MOB1B,ENAH,CEP70,MTBP,FYN,G6PD,PDZRN3,SOAT1,GAMT,SPTBN1,BAX,RDM1,SEPTIN6,RGL1,KANK1,TMTC3,TACC1,UHRF2,RAB29,KIF2C,GAS2L3,SYNE1,GPX2,CASP1,NXN,CIT,ZW…
Drug	1611_UP	Zaprinast [37762-06-4]; Up 200; 14.8uM; HL60; HG-U133A	Broad Institute CMAP Up	0.0003803	0.01552	22	198	MAN1A1,GPR65,HSDL2,THUMPD1,SOAT1,UHRF1BP1L,NCAPG,DBF4,BUB1,NUDT21,NCAPH,NNT,CENPE,PRKD3,GPSM2,KIF20B,CEP57,CDCA3,BBX,KIF11,RECQL,ECT2
Drug	1722_DN	Propafenone hydrochloride [34183-22-7]; Down 200; 10.6uM; HL60; HG-U133A	Broad Institute CMAP Down	0.0003803	0.01552	22	198	MAN1A1,ACACA,MBNL1,HJURP,THUMPD1,ERC1,MAGEF1,BRCA1,CASP1,PHF3,CD44,PCBP2,HNRNPD,PLCD1,ATF2,PPM1G,TRAM2,CDCA3,APTX,MDM1,DHX9,RANBP9
Drug	7220_UP	Estriol [50-27-1]; Up 200; 13.8uM; MCF7; HT_HG-U133A	Broad Institute CMAP Up	0.0003803	0.01552	22	198	NPM3,PIK3R3,CEP164,NOX1,PLK4,WWOX,BAX,GPR3,ZNF277,CD74,PCM1,PDK4,GDAP1,ELOVL5,RCC1,ZFYVE9,GNPTAB,SNPH,TRAF3IP1,RB1,LAMP1,LIMK2
Drug	5110_DN	Aztreonam [78110-38-0]; Down 200; 9.2uM; PC3; HT_HG-U133A	Broad Institute CMAP Down	0.0003803	0.01552	22	198	EPHB2,STX2,SCD5,SKIL,ARRB2,ALDH7A1,PRDX3,TM7SF2,TMPO,PCM1,YPEL1,MED20,ZNF711,VCAN,TANC2,NEK9,DHX9,EHF,TMEM132A,LAMP1,EML1,CTDSPL
Drug	6246_DN	Saquinavir mesylate [149845-06-7]; Down 200; 5.2uM; MCF7; HT_HG-U133A	Broad Institute CMAP Down	0.0003803	0.01552	22	198	RRM1,ATM,WDR61,HPSE,MAGEF1,SLC39A8,BRCA1,NUDT21,CYB5B,AIFM1,CD44,NNT,GDAP1,LSM5,HSP90AB1,MAP2K6,DHX9,PARPBP,DNASE2,RANGAP1,MLLT10,CAPRIN1
Drug	6687_DN	Nafronyl oxalate [3200-06-4]; Down 200; 8.4uM; PC3; HT_HG-U133A	Broad Institute CMAP Down	0.0003803	0.01552	22	198	EPHB2,SALL2,ST6GAL1,NBEA,ATP2C1,WWOX,UHRF1BP1L,CENPF,PDK4,ZKSCAN5,PLCD1,FAM210B,CNTNAP2,KDM4A,INCENP,NDE1,PTK7,ITPR2,TMEM132A,TMEM231,WDR62,LYN
Drug	1970_DN	Amiloride hydrochloride dihydrate [17440-83-4]; Down 200; 13.2uM; HL60; HG-U133A	Broad Institute CMAP Down	0.0003803	0.01552	22	198	NPM3,SETMAR,ANXA6,PHTF1,CENPN,MYO5A,RGL1,DBF4,EXO1,TMPO,R3HDM1,TSN,NABP2,IL27RA,SMARCAL1,CD302,IPO5,RANGAP1,DTNA,RDX,CCDC6,ECT2
Drug	6307_DN	Ampicillin trihydrate [7177-48-2]; Down 200; 10uM; PC3; HT_HG-U133A	Broad Institute CMAP Down	0.0003803	0.01552	22	198	EPHB2,ETV5,SETMAR,ORAI2,ARRB2,VWA8,TTLL5,SYT11,NUP210,GPR3,CALD1,ZNF277,NNT,RCC1,POLA2,PLCD1,TRAF3IP1,PTMS,LYPD1,TCTN1,DYNC2H1,LIMK2
Drug	1435_DN	Aztreonam [78110-38-0]; Down 200; 9.2uM; HL60; HG-U133A	Broad Institute CMAP Down	0.0003803	0.01552	22	198	ADK,ACSL4,CCDC88A,SLC39A8,BRCA1,TACC1,METAP2,TMPO,CENPF,CBX3,HMGB2,HSD17B4,DSCC1,ID2,TRIT1,MATR3,RAD21,RCN2,RECQL,SHCBP1,NEIL3,ELK3
Drug	6224_DN	Amodiaquin dihydrochloride dihydrate [6398-98-7]; Down 200; 8.6uM; MCF7; HT_HG-U133A	Broad Institute CMAP Down	0.0003803	0.01552	22	198	EPHB4,USP48,SCMH1,SPATA7,UHRF1BP1L,VWA8,ECHDC1,SPTBN1,GPR87,NFIC,SUPT6H,NUP210,TIAM1,ZNF277,CD44,ZMYM4,POT1,ATF2,ITPR2,FOCAD,DYNC2H1,ABLIM1
Drug	6241_DN	Naltrexone hydrochloride dihydrate [16676-29-2]; Down 200; 9.6uM; MCF7; HT_HG-U133A	Broad Institute CMAP Down	0.0003803	0.01552	22	198	EPHB2,SHMT1,SKIL,MUTYH,GLS2,UHRF1BP1L,HPSE,NFATC3,SEL1L3,ZMYM4,PCM1,GDAP1,POT1,ARL15,FAM210B,DHX9,TMEM231,PARPBP,RANGAP1,LAMB1,MORC4,DCTN4
Drug	3396_DN	Propranolol hydrochloride [318-98-9]; Down 200; 13.6uM; MCF7; HT_HG-U133A	Broad Institute CMAP Down	0.0003803	0.01552	22	198	NPM3,ORAI2,CEP164,TTLL5,THSD1,INKA2,SUPT6H,DAGLA,CASP1,ELOVL5,PARVB,PLCD1,REEP1,NEK9,NXPE3,ALDH5A1,RB1,LAMP1,MLLT10,PLXNC1,ZNF197,ELK3
Drug	7399_DN	Methotrimeprazine maleat salt [7104-38-3]; Down 200; 9uM; PC3; HT_HG-U133A	Broad Institute CMAP Down	0.0003803	0.01552	22	198	SHMT1,CEP164,ALDH4A1,TTLL5,SEPTIN6,BRCA1,COPS8,CSNK1G1,BUB1,TNFRSF11B,PATZ1,RAD54B,CNTNAP2,INCENP,NDE1,PTK7,TMEM132A,PARPBP,DNA2,RARS1,PHTF2,QRSL1
Drug	7243_DN	Urosiol [128-13-2]; Down 200; 10.2uM; PC3; HT_HG-U133A	Broad Institute CMAP Down	0.0003803	0.01552	22	198	ETV5,ZNF512B,CARD8,MBTPS1,NMNAT2,UHRF1BP1L,NFATC3,EML4,PHF3,PCBP2,B3GNTL1,RFX7,KDM4A,NDE1,PTK7,IVD,KIF15,TMEM132A,MAP4K2,EML1,GDF11,QRSL1
Drug	6564_DN	STOCK1N-35696; Down 200; 15uM; PC3; HT_HG-U133A	Broad Institute CMAP Down	0.0003803	0.01552	22	198	EXTL2,ACTN1,NPM3,ZNF512B,GPR87,THSD1,TBCEL,TMPO,PARVB,ZKSCAN5,HNRNPD,HSP90AB1,CEP85,CNTNAP2,DIXDC1,MAP2K6,MDM1,AGPAT4,PSMC3,IVD,TNFSF15,RANGAP1
Drug	ctd:C044361	M-VAC protocol	CTD	0.0003843	0.01567	9	46	ANAPC7,RACGAP1,GON7,GGH,TMEM97,HIBADH,C18orf54,TOP2A,NUF2
Drug	ctd:D048628	Ketolides	CTD	0.0003918	0.01596	45	531	UBE4B,FUNDC1,RSU1,SPG21,USP48,AKR1B1,ASRGL1,ANXA6,SEPHS1,ENAH,ATIC,ATOX1,MBD5,CLUAP1,WWOX,BLMH,GGH,NCAPG,SMPDL3B,NPHP1,DNAJC13,CCT6A,TSPAN7,CD44,SERINC5,TOP2B,CCT3,BACE1,UBE2G2,CLU,CNN3,BTF3L4,IDE,TMEM170B,ILF2,PSMB7,PSMC3,PSMC5,SIRPA,BLOC1S6,THRAP3,RNASEH2B,DPYSL3,LAMP1,FADS1
Drug	CID000019233	alpha-L-rhamnoside	Stitch	0.0003938	0.01602	14	99	ADK,IFITM3,GBA3,WWOX,PGM2L1,GLA,MAT2B,TGDS,PGD,UBB,HSPD1,GTF2IRD1,DHX9,LYZ
Drug	ctd:C089730	rosiglitazone	CTD	0.0004072	0.01638	108	1571	EPHX1,ABAT,ACACA,ACADSB,ACAT1,MRPL37,MDM2,ACSL4,FBN2,MKI67,FGFR1,ALDH1A1,ALDH9A1,AKR1B1,MRPS28,FN1,SLC25A5,HSDL2,ANXA6,BIRC5,ST6GAL1,APOB,MRPL45,MSN,GBA3,MT2A,FAM111A,SLC12A2,MRPL48,MRPS14,FYN,G6PD,ATP5F1A,BAX,NDUFA4,NDUFV1,NDUFS5,GLO1,SEL1L3,NID1,CREB3L3,GOT2,CA1,EML4,OAT,RUNX2,TNFRSF11B,CCNA2,CCNB1,CCND2,THBS2,CD44,CD70,HSD17B10,HADH,CDK4,HIF1A,SMIM3,PDK4,ADGRG1,HMGCS2,PFKM,UBB,SERPINB5,UBE2G2,…
Drug	1157_UP	LY 294002; Up 200; 0.1uM; HL60; HT_HG-U133A	Broad Institute CMAP Up	0.0004078	0.01638	22	199	NPM3,PCNX2,ARMC9,SKIL,NOX1,B9D1,GAMT,THSD1,LIMD1,SLC7A8,ZNF277,GDAP1,IL27RA,MED20,MAP2K6,INCENP,ZNF232,TMEM231,DTNA,PHTF2,LIMK2,PLXNC1
Drug	6575_UP	Gly-His-Lys acetate salt; Up 200; 1uM; MCF7; HT_HG-U133A	Broad Institute CMAP Up	0.0004078	0.01638	22	199	STX2,RRM1,ADK,ZNF107,DNAJC8,SOAT1,GCDH,BICD1,MTMR2,ATG3,TMPO,NNT,CENPA,NME7,POT1,ATF2,IFT140,REEP1,HDGFL3,COCH,WDR62,RARS1
Drug	1615_UP	Brinzolamide [138890-62-7]; Up 200; 10.4uM; HL60; HG-U133A	Broad Institute CMAP Up	0.0004078	0.01638	22	199	MAN1A1,IFITM3,DNAJC8,ATP2C1,ZFR,SOAT1,UHRF1BP1L,BAX,MTMR2,METAP2,GOT2,NUDT21,CCND2,RCC1,PLCD1,PON2,IVD,KPNB1,RDX,ECT2,AAGAB,CAPRIN1
Drug	1185_UP	haloperidol; Up 200; 10uM; HL60; HT_HG-U133A	Broad Institute CMAP Up	0.0004078	0.01638	22	199	EPHX1,ASIC1,MDM2,PCNX2,IFITM3,FUT8,PLK4,BAX,MYO5C,PCM1,GDAP1,DNAJB5,METTL7A,GTF2IRD1,NDE1,BTG2,TMEM231,DNASE2,DTNA,PHTF2,LAMP1,EPB41L2
Drug	5769_DN	Papaverine hydrochloride [61-25-6]; Down 200; 10.6uM; PC3; HT_HG-U133A	Broad Institute CMAP Down	0.0004078	0.01638	22	199	EPHB2,ABL2,ACTN1,NPM3,BAP1,FGFR1,SCARA3,FMOD,BAX,NCBP1,BICD1,PRDX3,CASP1,TIAM1,RCC1,YPEL1,HROB,SDC3,TRAF3IP1,KIF2A,KIF20A,LIMK2
Drug	7294_UP	Imipenem [74431-23-5]; Up 200; 13.4uM; PC3; HT_HG-U133A	Broad Institute CMAP Up	0.0004078	0.01638	22	199	REEP2,SCG5,THOC5,B9D1,ALDH4A1,TTLL5,THSD1,BICD1,SYT11,SYNE1,PCM1,METTL7A,FAM210B,CNTNAP2,NDE1,LYPD1,BTG2,HERC6,DTNA,DTX3,CELSR2,CTDSPL
Drug	5534_UP	Mefenamic acid [61-68-7]; Up 200; 16.6uM; MCF7; HT_HG-U133A	Broad Institute CMAP Up	0.0004078	0.01638	22	199	EPHB2,SCARA3,SCG5,GAMT,TTLL5,SPTBN1,NFATC3,CACNA1D,CD70,HIP1,PDK4,ZKSCAN5,HOXB9,RAD54B,ANAPC13,L1TD1,LRIG1,SIPA1L1,TRAF3IP1,BTG2,CD302,PLXNC1
Drug	4537_DN	Orphenadrine hydrochloride [341-69-5]; Down 200; 13uM; PC3; HT_HG-U133A	Broad Institute CMAP Down	0.0004078	0.01638	22	199	EPHB2,SPTLC3,ST6GAL1,CEP164,CCDC88A,NOX1,B9D1,SPTBN1,BAX,THSD1,SEPTIN6,SYT11,SUPT6H,RCC1,PLEKHB1,ZKSCAN5,RAB36,FAM210B,MAP2K6,PTMS,TMEM19,CTDSPL
Drug	5634_DN	Flurbiprofen [5104-49-4]; Down 200; 16.4uM; MCF7; HT_HG-U133A	Broad Institute CMAP Down	0.0004078	0.01638	22	199	SPTLC3,FGFR1,ORAI2,AQP3,NOX1,GLS2,NFATC3,MTMR2,GPR3,TTC28,ATG3,PHF3,PDK4,PARVB,B3GNTL1,ZNF711,ZNF32,KDM4A,DOCK4,IFT140,EMSY,AAGAB
Drug	1763_DN	Yohimbine hydrochloride [65-19-0]; Down 200; 10.2uM; HL60; HG-U133A	Broad Institute CMAP Down	0.0004078	0.01638	22	199	KIF18A,ABCC4,MAN1A1,ZNF512B,DGLUCY,AP2B1,WWOX,RSF1,TAF1B,WDHD1,PCMT1,PATZ1,CSTF1,NUP93,CDCA3,TOMM22,CD302,DPYSL2,RARS1,RBBP7,RDX,CCDC6
Drug	6495_DN	Methylatropine nitrate [52-88-0]; Down 200; 11uM; MCF7; HT_HG-U133A	Broad Institute CMAP Down	0.0004078	0.01638	22	199	STX2,ACADSB,AP2B1,TPST1,NOX1,SCMH1,VWA8,TTLL5,HPSE,NFATC3,PHF3,TLR5,HIP1,PRKD3,CLU,SDC3,IVD,KIF2A,HERC6,TCTN1,LAMP1,AAGAB
Drug	CID006437867	D dB	Stitch	0.0004094	0.01643	12	77	RSF1,NEDD8,COPS8,MCF2L,GOT1,GOT2,ODC1,SEC23IP,CENPC,UBB,AASS,GSTCD
Drug	CID005466602	GV	Stitch	0.0004116	0.01647	16	123	NPM2,TACC3,CCDC88A,CFAP20,MBTPS1,NPM1,CCNB1,GLMN,CCNB2,CDK1,PLA2G2A,PLK1,ACD,PSMB4,TUBA1A,COIL
Drug	1672_UP	Trichostatin A, from Streptomyces sp.; Up 200; 0.1uM; MCF7; HT_HG-U133A	Broad Institute CMAP Up	0.0004119	0.01647	20	173	STX2,ACSL4,ALCAM,WDR19,MT2A,FYN,SOAT1,THSD1,RGL1,RAB29,NXN,MMD,SERPINB5,SERPINI1,NME7,CCDC28A,REEP1,CD302,CRISPLD2,GSTCD
Drug	1050_UP	Trichostatin A, Streptomyces sp.; Up 200; 0.1uM; MCF7; HT_HG-U133A_EA	Broad Institute CMAP Up	0.0004119	0.01647	20	173	STX2,EXTL2,WDR19,MT2A,FYN,SOAT1,RGL1,TACC1,RAB29,NXN,MMD,NPL,BACE1,PLA2G15,NME7,MED20,CCDC28A,REEP1,LRRC49,CRISPLD2
Drug	7499_UP	trichostatin A, Streptomyces sp.; Up 200; 1uM; MCF7; HT_HG-U133A	Broad Institute CMAP Up	0.0004123	0.01647	21	186	ETV5,ADARB1,FN1,ORAI2,WDR19,FYN,SEPTIN6,RGL1,SYT11,GMPR,TACC1,NXN,TLR5,MMD,PLA2G15,SERPINB5,SERPINI1,CCDC28A,LZTFL1,NAV2,CRISPLD2
Drug	ctd:D009853	Omeprazole	CTD	0.0004174	0.01666	35	382	RIDA,ACACA,ESD,PARP1,ALDH1A1,HSDL2,ST6GAL1,PAICS,GAMT,UHRF1BP1L,NAP1L1,SLC39A8,NDUFS5,GGH,ARL6IP1,C1QBP,C4BPA,TMEM97,C7,GPX2,ZWINT,TGFBI,PCCB,HLA-DMA,CFTR,HMGN1,PLA2G4A,HSD17B4,PON2,PSMC3,PSMC5,PTMS,SFXN1,COPS4,CAPRIN1
Drug	CID000506018	HPMPApp	Stitch	0.0004201	0.01673	5	14	RRM1,RRM2,POLA2,RRM2B,PRPS2
Drug	CID003033960	S 464	Stitch	0.0004201	0.01673	5	14	ACACA,FGF2,BAX,CCNA2,TOP2B
Drug	ctd:C047723	benzophenone	CTD	0.0004321	0.01717	6	21	NUSAP1,ALDH1A1,CCNB1,CDK1,TXNL4B,STMN1
Drug	CID005288710	DB08124	Stitch	0.0004321	0.01717	6	21	GFM2,CFTR,RFC1,RFC3,RFC5,PHC1
Drug	CID000010334	Dithiol	Stitch	0.0004372	0.01736	14	100	RRM1,RRM2,ME2,FANCD2,NOX1,WWOX,PRDX3,NNT,TOP2B,RRM2B,SAMHD1,PSMC3,DTNA,NUTF2
Drug	4323_DN	Dicumarol [66-76-2]; Down 200; 11.8uM; PC3; HT_HG-U133A	Broad Institute CMAP Down	0.0004431	0.01757	21	187	NUSAP1,STX2,PAICS,THOC5,CCDC88A,NOX1,ZFR,ATM,PEG10,BICD1,BUB1,SLC9A7,PHF3,TMPO,CHD4,RFX7,ZNF711,TANC2,DHX9,TNFSF15,TMEM19
Drug	5572_UP	Trichostatin A, Streptomyces sp.; Up 200; 0.1uM; MCF7; HT_HG-U133A	Broad Institute CMAP Up	0.000444	0.01757	20	174	EPHB2,STX2,WDR19,CCDC88A,FYN,PEG10,SEPTIN6,RGL1,SYT11,NXN,BEX4,MMD,NPL,SERPINB5,SERPINI1,NME7,CCDC28A,DIXDC1,NXPE3,CRISPLD2
Drug	CID000001177	arabinosyluracil	Stitch	0.000444	0.01757	33	354	ABAT,STING1,RRM1,RRM2,ADK,AHCY,MLH1,TRMT112,APEX1,NT5C3B,APOB,TRUB2,SNRPA,SLC28A3,CIT,TGDS,EXO1,TMPO,SNF8,LSM5,HNRNPD,TYMS,UGT2B17,RRM2B,PPM1G,PRPS2,TRIT1,DDC,QARS1,DPAGT1,GSTCD,COIL,HNRNPR
Drug	CID000024766	chondroitin sulfate	Stitch	0.0004461	0.01764	37	413	EXTL2,ACSL4,ADSL,FGF2,ALCAM,FMOD,FN1,CHSY1,POLD3,CSGALNACT1,NEU3,THSD1,HPSE,NID1,SEMA5A,PAPSS1,TGFBR3,THBS2,CD44,HEXB,HMGB1,HMMR,UGT2B17,CHST3,COL12A1,TNC,VCAN,SDC3,CTSL,PRSS2,KIAA0586,HDGFL3,DPYSL3,L1CAM,LAMB1,CKAP2,LYZ
Drug	CID000014286	2-acetylpyridine	Stitch	0.0004477	0.01764	7	29	RRM1,RRM2,MSN,NNT,RRM2B,IDE,IMPDH2
Drug	CID000091458	aucubin	Stitch	0.0004477	0.01764	7	29	RRM1,GPX8,GBA3,G6PD,GSTA1,GSTM3,RRM2B
Drug	ctd:C034192	ellipticine	CTD	0.0004477	0.01764	7	29	MDM2,PARP1,BAX,CCNB1,CDK1,TOP2A,TOP2B
Drug	CID000004261	MS-275	Stitch	0.0004628	0.01822	18	149	PARP1,FGFR1,XRCC6,BAX,NBN,BTG3,METAP2,RUNX2,CCNB1,CCND2,AIFM1,HDAC1,CDK4,CHEK1,HSP90AB1,XRCC5,DNMT1,RB1
Drug	ctd:D002066	Busulfan	CTD	0.0004659	0.01827	10	57	PARP1,APEX1,ATM,NPM1,GSTA1,CDC25B,CDK4,CHEK1,PHB,RB1
Drug	CID000004609	oxaliplatin	Stitch	0.0004744	0.01827	19	162	EPHX1,MLH1,HAT1,BIRC5,PAICS,MT2A,SPTBN1,BAX,CCNA2,TGDS,PTTG1,HMGB1,HMGB2,TYMS,PPM1G,DYM,BDH2,RB1,GSTCD
Drug	ctd:C507134	ON 01910	CTD	0.0004744	0.01827	19	162	MAN1A1,H2AZ2,ETV5,PARP1,TUBB,FYN,BAX,AURKA,CCNB1,CCND2,CD44,CDK1,CHEK1,PLK1,ID2,CLSTN3,BCLAF1,RANGAP1,LMNB1
Drug	6735_DN	Neostigmine bromide [114-80-7]; Down 200; 13.2uM; PC3; HT_HG-U133A	Broad Institute CMAP Down	0.0004759	0.01827	21	188	RSRC1,CDC40,GTSE1,ZFR,MYH10,PEG10,NBN,PHF3,CD44,CDC27,USP1,FAM169A,DIXDC1,DHX9,BBX,RAD21,SMC4,LAMP1,ABLIM1,EIF4A1,DCAF7
Drug	CID006420160	2f34	Stitch	0.0004759	0.01827	21	188	MDM2,FOXM1,APBA2,SNRPA,PGM2L1,NEDD8,COPS8,METAP2,TBCEL,CIT,TNFRSF11B,CCNA2,HSD17B10,UBB,BTF3L4,UBQLN4,PSMD2,UBA2,SAE1,GSTCD,NUTF2
Drug	CID009576822	2-formylpyridine thiosemicarbazonato copper(II	Stitch	0.0004772	0.01827	3	4	RRM1,RRM2,RRM2B
Drug	CID003693744	4-nitro-benzohydrazide	Stitch	0.0004772	0.01827	3	4	RRM1,RRM2,RRM2B
Drug	CID009549260	GSJ	Stitch	0.0004772	0.01827	3	4	SPAG5,CIT,CTSC
Drug	ctd:C545239	2'-epi-2'-O-acetylthevetin B	CTD	0.0004772	0.01827	3	4	CCNB1,AIFM1,CDK1
Drug	CID000171604	5-HPQ	Stitch	0.0004772	0.01827	3	4	G6PD,WWOX,HLA-DMA
Drug	CID000151512	12-octadecenoic acid	Stitch	0.0004772	0.01827	3	4	ACACA,G6PD,PGD
Drug	CID000065690	Dacisteine	Stitch	0.0004772	0.01827	3	4	RRM1,RRM2,RRM2B
Drug	CID006433120	AC1O5FM9	Stitch	0.0004772	0.01827	3	4	XRCC6,XRCC5,GSTCD
Drug	CID000127528	AC1L2S5P	Stitch	0.0004772	0.01827	3	4	GLS2,BLMH,PGD
Drug	ctd:C550258	MLN 8237	CTD	0.0004772	0.01827	3	4	PARP1,AURKA,AURKB
Drug	CID003034633	BPYTA	Stitch	0.0004772	0.01827	3	4	RRM1,RRM2,RRM2B
Drug	CID001638752	2-formylpyridine thiosemicarbazone	Stitch	0.0004772	0.01827	3	4	RRM1,RRM2,RRM2B
Drug	CID000445650	1fl3	Stitch	0.0004772	0.01827	3	4	CCNB1,CCNB2,MAD2L1
Drug	CID005281635	gentisein	Stitch	0.0004772	0.01827	3	4	GBA3,NBN,LYZ
Drug	CID000061926	allyl methyl trisulfide	Stitch	0.0004772	0.01827	3	4	ODC1,PCLAF,GSTCD
Drug	CID000000839	hydroxyglutamic acid	Stitch	0.0004772	0.01827	3	4	ALDH4A1,GOT1,GOT2
Drug	CID000168629	2'-azido-2'-deoxyuridine	Stitch	0.0004772	0.01827	3	4	RRM1,RRM2,RRM2B
Drug	DB04132	S-Hexylglutathione	Drug Bank	0.0004772	0.01827	3	4	GLO1,GSTA1,GSTM4
Drug	CID000029352	p-propoxyphenol	Stitch	0.0004772	0.01827	3	4	RRM1,RRM2,RRM2B
Drug	CID000442448	AC1L9CUH	Stitch	0.0004772	0.01827	3	4	HSD17B10,HADH,HSD17B4
Drug	CID000442449	AC1L9CUK	Stitch	0.0004772	0.01827	3	4	HSD17B10,HADH,HSD17B4
Drug	CID000440189	5-hydroxymethyl-dCMP	Stitch	0.0004772	0.01827	3	4	RRM1,RRM2,TYMS
Drug	909_UP	HC toxin from Helminthosporium carbonum; Up 200; 0.1uM; MCF7; HT_HG-U133A_EA	Broad Institute CMAP Up	0.0004783	0.01829	20	175	ETV5,ALCAM,PROCR,WDR19,MT2A,FYN,THSD1,RGL1,GMPR,BEX4,MMD,NPL,BACE1,NME7,DIXDC1,HMGN5,REEP1,LRRC49,CRISPLD2,GSTCD
Drug	CID000124875	cGpGp	Stitch	0.0004799	0.01831	8	38	HJURP,SPAG5,ALDH7A1,GMDS,TGFBI,GTF3A,CTSC,CTDSPL
Drug	CID000004987	K00014	Stitch	0.0004799	0.01831	8	38	RACGAP1,CCNB1,CCNB2,CDK1,CDC25B,CDK4,RB1,ECT2
Drug	CID000119058	AC1L3O4T	Stitch	0.0004806	0.01832	25	242	ACADSB,FANCD2,PPIH,FKBP3,TEAD2,G6PD,WWOX,GCDH,NDUFA4,HPSE,NDUFB6,NDUFV1,NDUFS5,BLMH,UHRF2,NFS1,NNT,CDKN3,PHB,UCP2,EXOSC10,SAMHD1,APTX,DHX9,DPAGT1
Drug	CID000000743	glutarate	Stitch	0.0004847	0.01846	14	101	ABCC4,ACACA,TEAD2,WWOX,BCAT2,GCDH,GGH,NUP210,GOT1,GOT2,OXCT1,PCCB,IVD,ALDH5A1
Drug	ctd:D016190	Carboplatin	CTD	0.0004959	0.01887	15	113	STX2,PARP1,ALDH1A1,AKR1B1,SMO,BAX,BLMH,BRCA1,CD44,CDC25B,TOP2A,TYMS,CLU,HSD17B4,PSMB4
Drug	CID000002578	BCNU	Stitch	0.0005018	0.01907	24	229	ACTN1,EZH2,SORBS2,ASRGL1,GPR65,PIK3R3,OLFM4,ST6GAL1,MBTPS1,GAMT,TTLL5,SRP14,BICD1,ODC1,PRC1,TNFRSF11B,TGDS,HADH,TOP2B,PFKM,CR2,PPM1G,MAP4K2,GSTCD
Drug	CID000000612	lactate	Stitch	0.0005082	0.01924	40	461	EPHB4,ACACA,ASIC1,MBNL1,ME2,AKR1B1,SET,ATIC,G6PD,ATP5F1A,INTU,WWOX,BCAT2,HPSE,NDUFV1,BLMH,GGH,GLO1,GOT1,GOT2,CIT,TGFBI,HSD17B10,HADH,HIF1A,PDK4,PFKM,PGD,TUFM,HSD17B4,HSPD1,MCCC1,CLPB,SLC27A1,TNFSF15,DPAGT1,LDHB,LIG1,LRPPRC,AASS
Drug	CID000034750	dimethyl suberimidate	Stitch	0.0005088	0.01924	11	68	ASRGL1,MTHFD1,WWOX,NNT,CDKN3,HMGB1,PFKM,TYMS,EIF5B,PRSS2,DNASE2
Drug	CID000000459	CPD-4	Stitch	0.0005101	0.01924	13	90	FANCD2,ACSL4,WWOX,BLMH,METAP1,AURKA,NFS1,PAPSS1,TOP2B,TUFM,UBB,SAMHD1,LYRM4
Drug	CID000000939	alphaNMN	Stitch	0.0005101	0.01924	13	90	UBE4B,BEX3,G6PD,INTU,NMNAT2,WWOX,NBN,C1QBP,NNT,PTTG1,HSP90AB1,NMNAT3,LIG1
Drug	6717_DN	Promethazine hydrochloride [58-33-3]; Down 200; 12.4uM; PC3; HT_HG-U133A	Broad Institute CMAP Down	0.0005108	0.01924	21	189	EPHB2,UBE4B,NPM3,FGFR1,MBTPS1,BRCA1,BUB1,APOBEC3C,CASP1,ORC1,GDAP1,TNC,CNTNAP2,MAP2K6,TRAF3IP1,TMEM231,RB1,PHTF2,MLLT10,LIMK2,CTDSPL
Drug	1285_UP	Ketoconazole [65277-42-1]; Up 200; 7.6uM; HL60; HT_HG-U133A	Broad Institute CMAP Up	0.0005108	0.01924	21	189	ACACA,TMEM147,POMGNT1,SKIL,SOAT1,NCBP1,MAGEF1,NFATC3,GSTM3,GCAT,PCM1,UCP2,SIPA1L1,FAM210B,TRAM2,DOCK4,INCENP,APTX,KIF14,CRISPLD2,MLLT10
Drug	2672_UP	Trichostatin A, Streptomyces sp.; Up 200; 0.1uM; HL60; HT_HG-U133A	Broad Institute CMAP Up	0.0005108	0.01924	21	189	EPHB2,MAN1A1,MDM2,PCNX2,TPST1,GPR65,CYFIP2,CEP70,RGL1,CALD1,TNFRSF11B,SLC7A8,PKIG,SERPINI1,PLEKHA5,METTL7A,SIPA1L1,DOCK4,TRAF3IP1,INCENP,PHTF2
Drug	CID000005350	sulforaphane	Stitch	0.0005108	0.01924	21	189	PARP1,APEX1,MT2A,WWOX,BAX,CASP1,TNFRSF11B,GSTA1,CCNB1,GSTM3,GSTM4,HDAC1,CDK4,HMGB1,REXO2,MAP2K6,TXNL4B,ARNT2,RB1,MRPS7,GSTCD
Drug	4121_DN	Ginkgolide A [15291-75-5]; Down 200; 9.8uM; MCF7; HT_HG-U133A	Broad Institute CMAP Down	0.0005108	0.01924	21	189	MAN1A1,MBNL1,RRM1,MDM2,WWOX,SLC39A8,BUB1,NUDT21,GSTM4,GDAP1,LRIG1,DIXDC1,DHX9,NXPE3,PTPN11,DTNA,RANBP9,LAMP1,RFC3,CTDSPL,CAPRIN1
Drug	CID015991562	liu	Stitch	0.0005142	0.01935	28	285	ACACA,RRM1,NDC80,MLH1,POLD3,G6PD,MBTPS1,MYO5A,NBN,MCCC2,METAP1,GLA,NFIC,TGDS,PCCB,TOP2B,CDK4,HIF1A,PHB,TYMS,TNC,RRM2B,MCCC1,CLPB,QARS1,RB1,LRPPRC,SCPEP1
Drug	6820_UP	Trichostatin A, from Streptomyces sp.; Up 200; 0.1uM; MCF7; HT_HG-U133A	Broad Institute CMAP Up	0.0005149	0.01935	20	176	ETV5,WDR19,CCDC88A,FYN,GPRC5B,SEPTIN6,RGL1,SYT11,RAB29,NXN,BEX4,MMD,YPEL1,SERPINB5,SERPINI1,NME7,CCDC28A,NXPE3,CRISPLD2,RCBTB1
Drug	ctd:D004042	Dietary Fats, Unsaturated	CTD	0.0005206	0.01955	12	79	EPHX1,ACADSB,GCDH,GPX2,GSTA1,GSTM3,GSTM4,UCP2,SMARCAL1,PRPS2,BDH2,SLC27A1
Drug	CID000002286	BADGE	Stitch	0.0005381	0.02014	10	58	EPHX1,PARP1,ARMC9,C1QBP,GCAT,AIFM1,MMD,UCP2,ATF2,SMAD2
Drug	ctd:D000616	Aminoglutethimide	CTD	0.0005381	0.02014	10	58	NPM3,RTRAF,PRDX3,NUP210,CCT6A,HSD17B10,HMGB2,HSD17B4,IMPDH2,PSMB4
Drug	CID000000649	dihydrouracil	Stitch	0.0005381	0.02014	10	58	ABAT,ADSL,MRRF,MUTYH,XRCC6,TYMS,GNPTAB,DPYSL2,DPYSL3,NEIL3
Drug	CID000000869	malonyl-coenzyme A	Stitch	0.00054	0.02018	16	126	ACACA,ACADSB,FOXM1,RNF34,ATIC,MCCC2,BTG3,GOT2,OXCT1,HADH,PCCA,PCCB,PDK4,HMGCS2,MCCC1,SLC27A1
Drug	CID000013588	cyclopentenone	Stitch	0.00054	0.02018	16	126	AHCY,MT2A,GLS2,ERC1,GSTA1,CCNA2,CCNG1,AURKB,HIF1A,PGD,UBB,ATF2,MAP2K6,SLCO3A1,RB1,GSTCD
Drug	CID000388945	epo906	Stitch	0.0005452	0.02033	15	114	TUBA1B,PARP1,TUBB,INVS,BAX,GLA,BUB3,HIF1A,HMMR,HSP90AB1,DHX9,BTG2,CLPB,TUBA1A,STMN1
Drug	CID000000535	1-aminocyclopropane-1-carboxylic acid	Stitch	0.0005452	0.02033	15	114	ACACA,ESD,MDM2,ADK,ACSL4,HPSE,GLA,GLO1,GOT1,GOT2,CA1,PCCA,PCMT1,APTX,ADI1
Drug	4307_DN	Pempidine tartrate [546-48-5]; Down 200; 13uM; PC3; HT_HG-U133A	Broad Institute CMAP Down	0.0005479	0.02037	21	190	STX2,SET,CCDC88A,CENPI,ZFR,ALDH7A1,MYH10,TCF4,CALD1,PHF3,TMPO,R3HDM1,PCBP2,CHD4,HROB,DHX9,BBX,HERC6,RFC5,ABLIM1,DCAF7
Drug	1971_UP	Trichostatin A, from Streptomyces sp.; Up 200; 0.1uM; HL60; HG-U133A	Broad Institute CMAP Up	0.0005479	0.02037	21	190	MAN1A1,EXTL2,PCNX2,TPST1,GPR65,WDR19,CCDC88A,FYN,MYH10,THSD1,RGL1,SERPINI1,PLA2G4A,GPSM2,NME7,METTL7A,ATP6V0E2,ARHGEF3,SPDL1,DPYSL2,RCN2
Drug	6318_DN	Methotrexate [59-05-2]; Down 200; 8.8uM; PC3; HT_HG-U133A	Broad Institute CMAP Down	0.0005479	0.02037	21	190	EPHB2,HJURP,ETV5,MKI67,PHTF1,AURKA,PSRC1,TCF4,SRGAP2,CCNA2,CENPA,CENPF,PARVB,PLK1,IFT22,POU2F1,NDE1,DPYSL3,CDCA8,KIF20A,LIMK2
Drug	ctd:C028031	cadmium acetate	CTD	0.000553	0.02051	19	164	EPHX1,MDM2,PARP1,SLC25A5,TUBB,APEX1,SMO,BAX,SSRP1,CREG1,CCNB1,AIFM1,CDK1,CDK4,CCT3,UGT2B17,RB1,LAMP1,MAD2L1
Drug	ctd:D064704	Levofloxacin	CTD	0.000553	0.02051	19	164	EPHX1,RRM2,HACD3,TUBB,CDK1,CDKN3,PTTG1,ELOVL5,HMGB2,HMGN2,CKS2,ATP6V0E2,DDC,CD302,KPNB1,KPNA2,STMN1,CCDC6,LMNB1
Drug	5209_UP	Trichostatin A, Streptomyces sp.; Up 200; 0.1uM; MCF7; HT_HG-U133A	Broad Institute CMAP Up	0.0005539	0.02051	20	177	STX2,MAP2,ETV5,FN1,WDR19,FYN,SOAT1,SEPTIN6,RGL1,GMPR,RAB29,NXN,BEX4,MMD,BACE1,SERPINB5,SERPINI1,NME7,METTL7A,DIXDC1
Drug	7324_UP	Trichostatin A, from Streptomyces sp.; Up 200; 0.1uM; MCF7; HT_HG-U133A	Broad Institute CMAP Up	0.0005539	0.02051	20	177	STX2,ETV5,WDR19,FYN,TTBK2,RGL1,SYT11,RAB29,TTC28,NXN,BEX4,MMD,SERPINB5,SERPINI1,CCDC28A,DIXDC1,REEP1,NAV2,CRISPLD2,RCBTB1
Drug	CID000001135	thymine	Stitch	0.0005567	0.02054	30	315	STING1,RRM1,RRM2,MLH1,FOXM1,APEX1,COPS3,MTCP1,MTIF2,G6PD,MUTYH,SPTBN1,SSRP1,HPSE,CENPK,BLMH,BUB1,TMPO,SNF8,CFTR,PFKM,POLA2,TYMS,IDE,IVD,DNMT1,DPAGT1,DPYSL3,LIG1,HNRNPR
Drug	CID000073087	DZNep	Stitch	0.000559	0.02054	7	30	EZH2,ADK,AHCY,PRDX3,MAT2B,TYMS,IMPDH2
Drug	CID000000075	3-aminopropanal	Stitch	0.000559	0.02054	7	30	FANCD2,ALDH9A1,SMO,ALDH7A1,CASP1,ODC1,ALDH5A1
Drug	CID000513869	AC1LAHG0	Stitch	0.000559	0.02054	7	30	RRM1,RRM2,CHEK1,TYMS,HSD17B4,RRM2B,MCCC1
Drug	CID000093587	AC1Q4UMG	Stitch	0.000559	0.02054	7	30	EPHX1,APEX1,KDM1A,YBX1,CIT,ACD,PHC1
Drug	CID000441443	canaline	Stitch	0.000559	0.02054	7	30	ABAT,SHMT1,BCAT2,GOT1,GOT2,OAT,ODC1
Drug	ctd:C011309	mezerein	CTD	0.000559	0.02054	7	30	PARP1,ODC1,CCNB1,HELLS,CHEK1,RAD21,STMN1
Drug	CID000011756	ethylmalonic acid	Stitch	0.000559	0.02054	7	30	ACADSB,TEAD2,PCCB,MMD,HSPD1,IVD,LRPPRC
Drug	CID000000762	GTP - Na	Stitch	0.0005665	0.02078	69	925	FAM13B,ADK,TUBA1B,ADSL,SCARA3,FN1,NELFCD,TUBB,GFM2,NUP133,CCT8,ATIC,POLD3,EIF3I,DEPDC1B,MYO5A,SRP9,SRP14,SSRP1,NUP205,GLA,CSNK1G1,NUP210,GMPR,TAF1B,SEMA5A,SRGAP2,ODC1,RHOQ,CCT6A,GTF2A2,GTF3A,TIAM1,CTSC,RCC1,POLA2,HNRNPD,GTF3C3,TUFM,PRKD3,GPSM2,PLCB4,NME7,POU2F1,PRIM2,EIF5B,NUP93,ARHGEF3,DEPDC7,TRAM2,PRPS2,IMPDH2,ARHGAP11A,PTPN11,TUBA1A,DNA2,MAP4K2,KPNB1,RANGAP1,NUP107,RPL5P34,LAMB1,ECT2,KIF20A,KL…
Drug	ctd:C037123	cadmium sulfate	CTD	0.0005668	0.02078	29	301	ABCC4,ABL2,H2AZ2,ADK,ACSL4,PARP1,SRSF3,MT2A,TMEM97,RAB29,IL33,GPX2,GSTM4,CCNG1,TSPAN7,PGD,HNRNPD,TYMS,UBB,NUCKS1,PLA2G4A,HSP90AB1,POU2F1,XRCC5,ATF2,IFT140,ZSCAN26,DDC,RFX5
Drug	CID000028371	AC1L1F6S	Stitch	0.0005692	0.02083	6	22	ACACA,WWOX,NFS1,ISCU,PCCB,AASS
Drug	ctd:C428264	indioside D	CTD	0.0005692	0.02083	6	22	PARP1,ATP5F1A,BAX,PARK7,HNRNPL,HSPD1
Drug	CID000000323	coumarin	Stitch	0.0005704	0.02086	17	139	PPIH,PROCR,SPAG5,ATP5F1A,BAX,ST13,GLA,NFIC,GOT1,GOT2,OAT,GSTA1,GSTM3,GSTM4,PMPCB,PROS1,GSTCD
Drug	CID000002971	decylubiquinone	Stitch	0.0005776	0.02108	8	39	PARP1,WWOX,BAX,CCNB1,CDK4,UCP2,SAMHD1,DHX9
Drug	CID011953892	SureCN757196	Stitch	0.0005776	0.02108	8	39	STX2,ARRB2,ATIC,NPL,TYMS,HSPD1,SUMF2,ENSA
Drug	CID000067184	N-bromosuccinimide	Stitch	0.0005784	0.02108	11	69	ASRGL1,GBA3,WWOX,NBN,SYNE1,NPL,KIF23,PRSS2,RARS1,DTNA,LYZ
Drug	CID000003115	Stallimycin	Stitch	0.0005852	0.02124	12	80	PAICS,SSRP1,NUP210,GTF2A2,TOP2B,CENPC,HMGB1,HMGB2,TYMS,NUP107,LIG1,LMNB1
Drug	4273_DN	Flunixin meglumine [42461-84-7]; Down 200; 8.2uM; PC3; HT_HG-U133A	Broad Institute CMAP Down	0.0005873	0.02124	21	191	STX2,ETV5,CDC40,FGF2,SET,ZFR,ATM,PHF3,TMPO,CDC27,PCBP2,CHD4,PLCD1,IFT22,RFX7,CNTNAP2,TANC2,PCLAF,DHX9,SMC4,RFC5
Drug	4563_DN	Thiostrepton [1393-48-2]; Down 200; 2.4uM; PC3; HT_HG-U133A	Broad Institute CMAP Down	0.0005873	0.02124	21	191	EPHB2,UBE4B,ARMC9,CENPI,CSGALNACT1,BAX,GPR87,CSNK1G1,APOBEC3C,PSRC1,CCNF,TMPO,CENPF,RCC1,PLEKHB1,DNAJB5,ZNF32,FAM210B,FAM131B,INCENP,LMNB1
Drug	4302_UP	Trichostatin A, from Streptomyces sp.; Up 200; 0.1uM; PC3; HT_HG-U133A	Broad Institute CMAP Up	0.0005873	0.02124	21	191	ABAT,MAP2,SH3GL2,AQP3,CYFIP2,ALDH4A1,FYN,G6PD,GPRC5B,ADGRB2,THSD1,RGL1,SYT11,GMPR,NXN,TIAM1,SERPINI1,SOSTDC1,CNTNAP2,HMGN5,CRISPLD2
Drug	497_UP	2-propylpentanoic acid; Up 200; 1000uM; ssMCF7; HG-U133A	Broad Institute CMAP Up	0.0005873	0.02124	21	191	STX2,ORAI2,CYFIP2,FYN,NMNAT2,TM7SF3,ADGRB2,BICD1,BTG3,RAB29,TTC28,CD44,BACE1,PRKD3,PLCD1,METTL7A,REEP1,ACD,BBX,HIBCH,CTDSPL
Drug	1665_UP	2-propylpentanoic acid; Up 200; 500uM; MCF7; HT_HG-U133A	Broad Institute CMAP Up	0.0005873	0.02124	21	191	MDM2,FN1,FYN,ALDH7A1,GPRC5B,RAB29,BEX4,PRKD3,CBY1,METTL7A,REEP1,LYPD1,BBX,TESC,DNASE2,KCTD17,LMNB1,DNAI4,CCDC25,CTDSPL,QRSL1
Drug	2857_DN	Mycophenolic acid [24280-93-1]; Down 200; 12.4uM; MCF7; HT_HG-U133A	Broad Institute CMAP Down	0.0005873	0.02124	21	191	EPHB2,HJURP,NDC80,PHTF1,BICD1,AURKA,TMEM97,MCF2L,CACNA1D,NRCAM,SRGAP2,CCNF,CENPA,PATZ1,HMMR,PLK1,GTF2IRD1,TTC23,FAM210B,ITPR2,DTNA
Drug	1418_DN	Pargyline hydrochloride [306-07-0]; Down 200; 20.4uM; HL60; HG-U133A	Broad Institute CMAP Down	0.0005873	0.02124	21	191	MBNL1,BAP1,SET,SHTN1,CCDC88A,DPH5,ZFR,ATM,CLUAP1,UBFD1,NCAPH,SEC23IP,LSM5,MATR3,DHX9,KPNB1,PIGK,LMNB1,ELK3,EPB41L2,HNRNPR
Drug	CID000022230	m189	Stitch	0.0005954	0.02152	20	178	ME2,FN1,APOB,PAICS,G6PD,WWOX,GLA,GLO1,CIT,OXCT1,HSD17B10,HADH,PCCB,MMD,HIF1A,PFKM,HSD17B4,HSPD1,ARNT2,LDHB
Drug	CID000000466	mannose-1-phosphate	Stitch	0.0005964	0.02153	19	165	AKR1B1,GBA3,G6PD,BAX,PGM2L1,BLMH,GLA,GMDS,MAT2B,TIAM1,TGDS,HADH,PFKM,ALG8,PLCB4,VCAN,DPAGT1,ADI1,M6PR
Drug	ctd:D014303	Trinitrotoluene	CTD	0.0005979	0.02157	29	302	EPHX1,MRPL37,TMEM147,ALDH1A1,MRRF,MRPS28,NIPSNAP1,TUBB,APEX1,MT2A,SNRPA,MRPS27,SMPDL3B,TMEM97,OAT,ODC1,PAPSS1,GSTM4,CCT6A,GTF3A,AIFM1,PBX2,SNF8,PHB,HSPD1,PMPCB,ATP6V0E2,MRPL1,PSMB4
Drug	CID000010413	hydroxybutyrate	Stitch	0.0005986	0.02157	15	115	ABAT,ACACA,ACAT1,AKR1B1,G6PD,WWOX,GLUL,OAT,HIBADH,OXCT1,NNT,BDH2,ALDH5A1,DPAGT1,ELK3
Drug	CID000000765	9-beta-D-arabinofuranosylguanine	Stitch	0.0006012	0.02163	64	845	RIDA,ETV5,ACTN1,ADARB1,ADK,ARL6,AHCY,MLH1,MRRF,TRMT112,TUBB,GFM2,MTIF2,PDE5A,POLD3,SNRPA,FUT8,ALDH7A1,MBTPS1,NCBP1,BLMH,BRD8,NCAPG,GMPR,MCF2L,CAMLG,ODC1,CIT,DIRAS3,RHOQ,TIAM1,GCAT,AIFM1,PCMT1,CDKN3,PDCD2,RCC1,POLA2,TUFM,TYMS,PRKD3,PLCB4,PLCD1,NME7,TNC,NMNAT3,LRIG1,EIF5B,MRPL11,DOCK4,IMPDH2,PSMD2,TUBA1A,ANP32E,TESC,DNMT1,LAMP1,KIF20A,LIMK2,RCBTB1,EIF2S3,GSTCD,BSCL2,NUTF2
Drug	CID000004093	methacrylic acid	Stitch	0.0006043	0.02163	5	15	NDC80,MMD,CPVL,HIBCH,LYZ
Drug	CID000077487	monomethyl succinate	Stitch	0.0006043	0.02163	5	15	ANAPC7,MMD,PFKM,PAF1,ESCO2
Drug	CID005287621	AF I	Stitch	0.0006043	0.02163	5	15	ACACA,SPAG5,GLS2,PCNT,CCT3
Drug	ctd:C503536	HS-1199	CTD	0.0006043	0.02163	5	15	PARP1,CCNA2,AIFM1,CDK4,RB1
Drug	ctd:D009762	o-Aminoazotoluene	CTD	0.0006043	0.02163	5	15	ABCC4,MDM2,BAX,CCNG1,FOXA3
Drug	CID000013140	acryloyl chloride	Stitch	0.0006043	0.02163	5	15	FGF2,HPSE,PCLAF,PTPN11,TXNL4B
Drug	CID000004112	NSC 117356	Stitch	0.0006123	0.02189	25	246	ABCC4,RRM1,RRM2,ASRGL1,TUBB,OLFM4,SHMT1,MTHFD1,ATIC,WWOX,SPTBN1,GGH,MAT2B,SYNE1,PRC1,GTF3A,TYMS,RRM2B,CR2,IMPDH2,PCLAF,SLCO3A1,TUBA1A,DNASE2,MRPS7
Drug	CID000111332	anecortave acetate	Stitch	0.0006194	0.0221	10	59	MDM2,FGFR1,RUNX2,CCNA2,CD44,CDK4,SUMF2,ID2,TRIT1,RB1
Drug	ctd:C038983	1,3-dimethylthiourea	CTD	0.0006194	0.0221	10	59	EPHX1,APEX1,MT2A,SLC12A2,BAX,HPSE,PCMT1,CLU,HSPD1,TNC
Drug	4274_DN	Fenoprofen calcium salt dihydrate [53746-45-5]; Down 200; 7.2uM; PC3; HT_HG-U133A	Broad Institute CMAP Down	0.0006291	0.02235	21	192	UBE4B,FGF2,SET,PAICS,ATP2C1,ZFR,TM7SF3,THSD1,BICD1,PHF3,TMPO,CHD4,RAD54B,B3GNTL1,ID2,FAM210B,FAM169A,DHX9,RFC5,FANCI,GSTCD
Drug	4288_DN	PNU-0230031 [267429-39-0]; Down 200; 10uM; PC3; HT_HG-U133A	Broad Institute CMAP Down	0.0006291	0.02235	21	192	SPC25,PIK3R3,FYN,WWOX,NEMP1,TUT4,ODF2,ZW10,CENPA,CENPF,HMMR,UCP2,ZNF711,KIF14,DPYSL3,DTNA,PHTF2,KIF20A,AASS,ELK3,CAPRIN1
Drug	6914_UP	carmustine; Up 200; 100uM; MCF7; HT_HG-U133A	Broad Institute CMAP Up	0.0006291	0.02235	21	192	MAN1A1,ETV5,MDM2,NPM3,ZNF107,MYO1B,ATM,PLK4,HPSE,FAM168A,MTMR2,NCAPD3,WDHD1,TGDS,UPF3A,PTPN13,RNASEH2B,RCN2,LAMP1,RCBTB1,MPHOSPH9
Drug	ctd:D011692	Puromycin Aminonucleoside	CTD	0.0006291	0.02235	21	192	FN1,APEX1,CHSY1,BIRC5,APOB,AQP3,MSN,MYH10,BAX,BCAT2,HPSE,PRDX3,AIFM1,CD44,HADH,HSPD1,VCAN,CTSL,DDC,RBBP7,LAMB1
Drug	1634_UP	2-propylpentanoic acid; Up 200; 1000uM; MCF7; HT_HG-U133A	Broad Institute CMAP Up	0.0006291	0.02235	21	192	ETV5,EXTL2,REEP2,TPST1,FYN,GPRC5B,HPSE,RAB29,MMD,BACE1,PRKD3,DNAJB5,METTL7A,GNPTAB,ARHGEF3,REEP1,LYPD1,BBX,TESC,ELK3,LYN
Drug	CID000006035	bromodeoxyuridine	Stitch	0.0006329	0.02238	34	376	MAP2,MKI67,MLH1,FGF2,FGFR1,FN1,NELFCD,OLFM4,BAX,NEU3,CENPK,BUB1B,ODC1,CCNA2,CCNB1,CCND2,TGFBI,CD44,CDK1,TOP2B,CDK4,CDKN3,PTTG1,POLA2,TYMS,HSPD1,TNC,MAP2K6,NDE1,DPYSL3,RB1,L1CAM,GSTCD,SCPEP1
Drug	CID000002497	Dequalinium-14	Stitch	0.0006343	0.02238	4	9	GOT2,SYNE1,PIGM,CFTR
Drug	CID006605258	CGK733	Stitch	0.0006343	0.02238	4	9	MDM2,BAX,ODC1,CHEK1
Drug	CID000129611	Eg-6	Stitch	0.0006343	0.02238	4	9	FGF2,TTLL5,BLMH,CHEK1
Drug	ctd:D012794	Sialic Acids	CTD	0.0006343	0.02238	4	9	PARP1,NOX1,BAX,CASP1
Drug	CID003033954	Thymocartin	Stitch	0.0006343	0.02238	4	9	FN1,TMPO,TOP2B,HSPD1
Drug	CID003067467	AC1MIDVA	Stitch	0.0006343	0.02238	4	9	MSN,HNRNPD,CPVL,RB1
Drug	6551_UP	trichostatin A, Streptomyces sp.; Up 200; 1uM; MCF7; HT_HG-U133A	Broad Institute CMAP Up	0.0006396	0.02252	20	179	STX2,ACSL4,FN1,WDR19,FYN,THSD1,SEPTIN6,TTBK2,RGL1,SYT11,TACC1,NXN,BEX4,MMD,SERPINB5,SERPINI1,NME7,CCDC28A,NXPE3,CRISPLD2
Drug	1644_UP	radicicol, diheterospora chlamydosporia; Up 200; 0.1uM; MCF7; HT_HG-U133A	Broad Institute CMAP Up	0.0006396	0.02252	20	179	AP2B1,FGFR1,ALCAM,ZFR,PLK4,SPTBN1,TMEM97,CASP1,PHF3,GTF3C3,ZFYVE9,LPXN,HSP90AB1,MED20,POT1,TANC2,BTG2,HIBCH,MORC4,LMNB1
Drug	CID000015103	selenomethionine	Stitch	0.0006435	0.02264	16	128	ACAT1,ADSL,GPX8,CAMK1,NUP133,ATOX1,MAT2B,HADH,CFL2,HSD17B4,REXO2,IMPDH2,ALDH5A1,DPYSL2,RARS1,NUP107
Drug	CID000000544	arsenite	Stitch	0.0006468	0.02274	32	347	ABCC4,H2AZ2,ACAT1,PARP1,PIK3R3,APEX1,AQP3,MT1G,MT2A,MTHFD1,CCAR1,BUB1B,CCNB1,CCNB2,CDK1,MMD,PTTG1,HIF1A,UBB,HSP90AB1,HSPD1,ATF2,MAP2K6,PSMB4,ARNT2,MRPS7,LIG1,EIF2S3,EIF4A1,GSTCD,NUTF2,CAPRIN1
Drug	ctd:C059262	cidofovir	CTD	0.0006477	0.02275	27	275	STRBP,MDM2,TRIAP1,ATAD2,MT2A,PPP4R2,BAX,BCAT2,GPR87,INKA2,GOT1,RUNX2,PRC1,ISCU,AURKB,HIF1A,PDK4,CTSC,SERPINB5,UBE2G2,RRM2B,FAM210B,DLGAP5,BTG2,COCH,NCAPD2,DPYSL3
Drug	CID000007189	AC1L1O7J	Stitch	0.0006543	0.02296	14	104	EPHX1,MDM2,AKR1B1,BIRC5,BAX,HPSE,ST13,ODC1,CCNA2,CCNB1,EXO1,CDK1,TYMS,DYM
Drug	CID000008784	cinnamoate	Stitch	0.0006558	0.02299	11	70	FBN2,APBA2,SMC2,GBA3,KHDRBS3,METAP2,OXCT1,CTSC,APTX,MCCC1,SLC26A3
Drug	CID000005040	NSC226080	Stitch	0.0006618	0.02318	60	783	MDM2,SPG21,FBN2,FGFR1,FKBP3,FN1,PIK3R3,SESN3,FKBP7,ALDH4A1,ATIC,ATM,EIF3I,FYN,MBTPS1,MYH10,MYO5A,BAX,NCBP1,GLUL,METAP2,IL33,NPM1,CASP1,CCNA2,CCNB1,CCND2,CCNF,CCNG1,GLMN,AIFM1,CCNB2,SEC23IP,CDK4,HIF1A,PFKM,DNAJC7,PRKD3,HSP90AB1,ID2,GTF2IRD1,VCAN,EIF5B,DIXDC1,MAP2K6,PROS1,PSMA4,PSMB4,PSMB7,PSMC3,ARNT2,RB1,RDX,CCDC6,AGO1,EIF2S3,EIF4A1,PSMD14,M6PR,QRSL1
Drug	CID000032756	dermatan sulfate	Stitch	0.0006728	0.02339	23	220	EXTL2,ADSL,FGF2,FGFR1,FMOD,FN1,CCDC88A,NEU3,HPSE,C7,TGFBR3,CD44,HEXB,CTSC,TYMS,CHST3,SUMF2,TNC,VCAN,SDC3,PRSS2,LAMB1,M6PR
Drug	3562_DN	D-cycloserine [68-41-7]; Down 200; 39.2uM; MCF7; HT_HG-U133A	Broad Institute CMAP Down	0.0006736	0.02339	21	193	SET,SKIL,ZFR,PHF3,TMPO,PCBP2,HELLS,HNRNPL,ATXN10,INCENP,PCLAF,DHX9,LYPD1,SPATS2,IPO5,LAMB1,LAMP1,AAGAB,ABLIM1,GSTCD,CAPRIN1
Drug	1417_DN	Tranylcypromine hydrochloride [1986-47-6]; Down 200; 23.6uM; HL60; HG-U133A	Broad Institute CMAP Down	0.0006736	0.02339	21	193	MBNL1,ALCAM,SET,SMC2,NCBP1,BICD1,GLUL,RAB29,CCNA2,CCND2,CD44,CDK1,CHEK1,ATF2,CEP57,PRPS2,DHX9,DTNA,RCN2,LMNB1,CDK2AP1
Drug	1703_UP	Heptaminol hydrochloride [543-15-7]; Up 200; 22uM; MCF7; HT_HG-U133A	Broad Institute CMAP Up	0.0006736	0.02339	21	193	ALCAM,USP48,B9D1,ZFR,WWOX,NEMP1,NRCAM,SLC7A8,GSTM4,TMPO,PLCD1,RAB36,TANC2,TRAF3IP1,NDE1,NXPE3,VPS35L,RARS1,LYRM1,EIF4A1,GSTCD
Drug	4596_DN	Lidocaone hydrochloride [73-78-9]; Down 200; 14.8uM; PC3; HT_HG-U133A	Broad Institute CMAP Down	0.0006736	0.02339	21	193	EPHB2,MAN1A1,RRM1,TPST1,SH3BGRL,SHMT1,SOAT1,WWOX,SLC39A8,NFATC3,EML4,GDAP1,RCC1,SERPINI1,RFX7,RAB36,PARPBP,PHTF2,RFC3,LMNB1,CAPRIN1
Drug	7098_UP	0316684-0000 [391209-55-5]; Up 200; 10uM; PC3; HT_HG-U133A	Broad Institute CMAP Up	0.0006736	0.02339	21	193	ADK,HSDL2,B9D1,MBTPS1,NFIC,BUB1,GLUL,TMEM97,APOBEC3C,ASCC3,IL33,NUDT21,PKIG,TMPO,PDCD2,CRIPT,DHX9,DNA2,MAP4K2,RANGAP1,MLLT10
Drug	2294_DN	Dilazep dihydrochloride [20153-98-4]; Down 200; 6uM; MCF7; HT_HG-U133A	Broad Institute CMAP Down	0.0006736	0.02339	21	193	EPHB4,ACADSB,MBNL1,PIK3R3,SKIL,ARRB2,ATM,GPRC5B,MAGEF1,TACC1,LIMD1,TTC28,EML4,TMPO,PLEKHB1,ASB9,IL27RA,IFT140,MDM1,TESC,DTNA
Drug	3054_DN	Monobenzone [103-16-2]; Down 200; 20uM; HL60; HT_HG-U133A	Broad Institute CMAP Down	0.0006736	0.02339	21	193	MDM2,MKI67,GTSE1,MYO1B,KHDRBS3,BUB1,PSRC1,UBE2C,CCNB1,TOP2A,CENPA,CENPE,CENPF,HMMR,HOXB9,RAD54B,GPSM2,PLK1,KIF23,DLGAP5,KIF20A
Drug	1958_DN	Chlortetracycline hydrochloride [64-72-2]; Down 200; 7.8uM; PC3; HG-U133A	Broad Institute CMAP Down	0.0006736	0.02339	21	193	EPHB2,KIF18A,MAN1A1,ADK,PROCR,PEG10,NAP1L1,CDC27,CHEK1,LSM5,HNRNPD,POT1,KIF20B,CEP57,PTPN11,HIBCH,RB1,RCN2,RECQL,SHCBP1,NEIL3
Drug	ctd:D010578	Petroleum	CTD	0.0006763	0.02344	28	290	EPHB2,EPHX1,ACACA,RRM1,FGFR1,ALDH9A1,CCL24,FKBP3,CAMK1,MRPL48,CCT8,EIF3I,DKK3,ATP5F1A,MYH10,GCDH,NDUFA4,NDUFS5,NPM1,HSD17B10,HIF1A,PFKM,CLU,UGT2B17,PON3,PROS1,ARNT2,LDHB
Drug	CID000000866	dl-Lysine	Stitch	0.0006763	0.02344	28	290	ABAT,MDM2,FN1,G6PD,PLK4,ALDH7A1,WWOX,MYO5A,BAX,GCDH,GLA,CSNK1G1,ODC1,CIT,TNFRSF11B,SLC7A8,NPL,REXO2,MRPL1,PRSS2,KARS1,QARS1,RARS1,LAMB1,AASS,EIF2S3,LSAMP,LYZ
Drug	ctd:D007649	Ketamine	CTD	0.0006777	0.02347	61	800	NUSAP1,LAPTM4B,RRM2,EZH2,NPM3,ARL6,PEF1,MKI67,ATP6V1C2,SCARA3,SETMAR,HACD3,KNSTRN,DPH5,CEP70,DOCK11,ADGRB2,PBK,BAX,CREG1,IKBIP,NUP205,BUB1B,GLUL,CBX1,MIS18A,MORN2,TNFRSF11B,CCNA2,TMPO,CDK1,NNT,CENPC,HMGN1,HMGCS2,PLEKHB1,HMGN3,PHB,TYMS,CLU,HSD17B4,EPHX4,MRPL50,GTF2IRD1,VCAN,MRPS15,PCLAF,HIBCH,TESC,KIF11,KPNB1,KPNA2,DPYSL3,RB1,APMAP,LAMB1,RECQL,ECT2,LDHB,APLF,KIF20A
Drug	CID000014403	NSC529592	Stitch	0.000684	0.02367	24	234	EPHX1,MDM2,PARP1,AKR1B1,FN1,BIRC5,PAICS,G6PD,WWOX,SRP9,SSRP1,CENPK,GOT1,GOT2,GSTA1,PTTG1,PRKD3,PRMT1,VCAN,IMPDH2,MCCC1,DNMT1,RB1,GSTCD
Drug	3510_UP	Trichostatin A, from Streptomyces sp.; Up 200; 0.1uM; MCF7; HT_HG-U133A	Broad Institute CMAP Up	0.0006866	0.02373	20	180	EPHB2,ETV5,SPTBN5,ALCAM,CCDC88A,FYN,SEPTIN6,RGL1,CALD1,NXN,BEX4,MMD,YPEL1,SERPINB5,SERPINI1,NME7,CCDC28A,IFT140,REEP1,NXPE3
Drug	CID000127532	N-succinimidyl-S-acetylthioacetate	Stitch	0.0006908	0.02381	8	40	RRM1,RRM2,UHRF2,SYNE1,GCAT,TNC,DAXX,KIFC1
Drug	ctd:C104586	roscovitine	CTD	0.0006908	0.02381	8	40	PARP1,BIRC5,BAX,CCNA2,AIFM1,CDK1,PLK1,RB1
Drug	CID000122749	benzamide riboside	Stitch	0.0006913	0.02381	7	31	ADK,PARP1,NMNAT2,BAX,AIFM1,NMNAT3,IMPDH2
Drug	CID000008175	decanal	Stitch	0.0006913	0.02381	7	31	RRM1,ALDH1A1,ALDH9A1,AKR1B1,ALDH7A1,INTU,WWOX
Drug	1745_UP	Dihydroergocristine mesylate [24730-10-7]; Up 200; 5.6uM; HL60; HG-U133A	Broad Institute CMAP Up	0.0006921	0.02381	19	167	EPHB2,ADARB1,SALL2,FN1,SEL1L3,NEMP1,TCF4,SEC23IP,CD44,ZFYVE9,GPSM2,METTL7A,GNPTAB,SIPA1L1,DOCK4,HDGFL3,TCTN1,WDR62,CDCA8
Drug	CID000000624	ST013873	Stitch	0.0007013	0.02409	16	129	RRM1,RRM2,APEX1,NT5C3B,APOB,GINS2,POLD3,NFIC,APOBEC3C,POLA2,TYMS,RRM2B,PRIM2,DDC,DNMT1,SAE1
Drug	CID000001132	thiamine pyrophosphate	Stitch	0.0007013	0.02409	16	129	RIDA,SHMT1,OGDHL,ATIC,WWOX,BCAT2,NDUFV1,TMPO,PDK4,HNRNPD,HSPD1,PRPS2,PRSS2,UBA2,SAE1,LRPPRC
Drug	CID000000290	AC1Q6S1N	Stitch	0.000702	0.02409	13	93	RRM1,RRM2,AHCY,ST6GAL1,BEX3,WWOX,PFKM,PLCD1,NME7,RRM2B,PRCP,DYM,DPAGT1
Drug	6883_DN	carmustine; Down 200; 100uM; PC3; HT_HG-U133A	Broad Institute CMAP Down	0.0007206	0.02446	21	194	EPHB2,FBN2,APBA2,ST6GAL1,CARD8,FYN,CSGALNACT1,SPATA7,PSRC1,TCF4,TTC28,TNC,VCAN,DEF6,MAP2K6,FAM131B,REEP1,NDE1,ST7L,ITPR2,BTG2
Drug	1925_DN	Bromocryptine mesylate [22260-51-1]; Down 200; 5.4uM; PC3; HG-U133A	Broad Institute CMAP Down	0.0007206	0.02446	21	194	BFAR,ADK,THUMPD1,ATP2C1,THYN1,PEG10,NAP1L1,MTMR2,PCBP2,RCC1,KIF3B,KIF20B,CEP57,MAP2K6,RB1,RCN2,PHTF2,RECQL,ECT2,NEIL3,EML1
Drug	7059_DN	Forskolin, from Coleus forskohlii; Down 200; 0.5uM; PC3; HT_HG-U133A	Broad Institute CMAP Down	0.0007206	0.02446	21	194	MAP2,ACTN1,PPM1H,ALDH4A1,PLK4,SPTBN1,TTBK2,RGL1,C4BPA,SYNE1,PATZ1,SAMHD1,DEF6,NDE1,DHX9,BTG2,TMEM231,GNPDA1,PHTF2,LAMP1,MLLT10
Drug	5328_DN	Betamethasone [378-44-9]; Down 200; 10.2uM; MCF7; HT_HG-U133A	Broad Institute CMAP Down	0.0007206	0.02446	21	194	ABCC4,BAP1,SALL2,FN1,GTSE1,CYFIP2,TAF5L,FAM168A,TMEM97,CYB5B,MTMR4,WDHD1,ZW10,UBP1,LZTFL1,KIAA0586,SLCO3A1,DNA2,CRISPLD2,RANGAP1,LAMB1
Drug	5235_UP	ICI 182,780; Up 200; 0.01uM; MCF7; HT_HG-U133A	Broad Institute CMAP Up	0.0007206	0.02446	21	194	ACADSB,NPM3,AP2B1,FGFR1,ST6GAL1,TAF5L,BAX,C4BPA,TNFRSF11B,SLC7A8,TSPAN7,BEX4,ADGRG1,RCC1,CHD4,METTL7A,IL1R1,BTG2,LMNB1,LYN,EPB41L2
Drug	906_DN	calmidazolium chloride; Down 200; 5uM; MCF7; HT_HG-U133A_EA	Broad Institute CMAP Down	0.0007206	0.02446	21	194	UBE4B,SPC25,GTSE1,PDZRN3,SOAT1,VWA8,NUP210,PCBP2,GDAP1,PLA2G15,USP1,MDM1,LYPD1,BBX,RNASEH2B,RCN2,ABLIM1,LIMK2,EIF4A1,MPHOSPH9,LYN
Drug	4263_DN	Primaquine diphosphate [63-45-6]; Down 200; 8.8uM; PC3; HT_HG-U133A	Broad Institute CMAP Down	0.0007206	0.02446	21	194	SALL2,TPST1,ARMC9,CARD8,FYN,WWOX,NUP210,TCF4,GDAP1,PLA2G4A,PLCD1,METTL7A,FAM210B,INCENP,ARHGAP11A,DNA2,SMC4,PHTF2,LIMK2,NEIL3,QRSL1
Drug	4312_DN	Benfotiamine [22457-89-2]; Down 200; 8.6uM; PC3; HT_HG-U133A	Broad Institute CMAP Down	0.0007206	0.02446	21	194	NUSAP1,RSRC1,SET,GTSE1,SKIL,CCDC88A,CENPI,ZFR,ATM,MYH10,TM7SF3,TCF4,PHF3,TMPO,PCBP2,CHD4,NDE1,DHX9,RFC5,ABLIM1,NUTF2
Drug	4721_DN	Alexidine dihydrochloride [22573-93-9]; Down 200; 6.8uM; MCF7; HT_HG-U133A	Broad Institute CMAP Down	0.0007206	0.02446	21	194	EPHB4,SPTLC3,MDM2,SALL2,TPST1,POMGNT1,WDR19,PDZRN3,GPRC5B,ZMYM3,RCC1,PLA2G15,IL27RA,ID2,FAM210B,TRAM2,REEP1,ERCC6L,LYPD1,LAMB1,LIMK2
Drug	346_UP	2-propylpentanoic acid; Up 200; 2000uM; MCF7; HG-U133A	Broad Institute CMAP Up	0.0007206	0.02446	21	194	UBE4B,EXTL2,ADK,FGFR1,HSDL2,ST6GAL1,ORAI2,WDR19,FYN,GLS2,SEPTIN6,BUB1,RAB29,CA1,SEMA5A,ZNF277,BEX4,DIXDC1,REEP1,DYNC2H1,ELK3
Drug	7196_DN	Kaempferol [520-18-3]; Down 200; 14uM; MCF7; HT_HG-U133A	Broad Institute CMAP Down	0.0007206	0.02446	21	194	H2AZ2,BAP1,TPST1,GALNT10,PIK3R3,ARMC9,UHRF1BP1L,BAX,MAGEF1,TACC1,BEX4,ZKSCAN5,NABP2,IL27RA,B3GNTL1,ID2,FAM210B,TRAM2,TMEM132A,RANGAP1,CTDSPL
Drug	1020_UP	2-propylpentanoic acid; Up 200; 500uM; MCF7; HT_HG-U133A_EA	Broad Institute CMAP Up	0.0007206	0.02446	21	194	ASIC1,WDR19,FYN,SOAT1,GPRC5B,SLC9A7,BTG3,RAB29,TTC28,METTL7A,B3GNTL1,DIXDC1,HMGN5,REEP1,NXPE3,TESC,MAP4K2,DYNC2H1,L1CAM,ELK3,CTDSPL
Drug	CID000003220	emodin	Stitch	0.0007294	0.02473	17	142	BFAR,FN1,HACD3,BAX,COPS8,CSNK1G1,GSTM3,CCNB2,TOP2B,CDK4,EI24,ID2,IDE,SDC3,TXNL4B,RB1,SAE1
Drug	CID000000861	D-triiodothyronine	Stitch	0.000731	0.02477	36	409	ABCB7,ACACA,ME2,ADK,FGF2,ALDH1A1,AKR1B1,SLC25A5,APOB,ATP2C1,CFAP20,EIF3I,G6PD,INTU,MYH10,MYO5A,BAX,BRD8,APOBEC3C,ESYT1,ODC1,GSTA1,CCNA2,GSTM3,GSTM4,HIF1A,PDK4,PGD,PRKD3,UCP2,DIXDC1,DYM,BCLAF1,THRAP3,RARS1,GSTCD
Drug	5987_UP	Trichostatin A, from Streptomyces sp.; Up 200; 0.1uM; MCF7; HT_HG-U133A	Broad Institute CMAP Up	0.0007365	0.02491	20	181	FN1,WDR19,FYN,GPRC5B,GCDH,THSD1,SEPTIN6,RGL1,SYT11,CACNB4,CASP1,NXN,MMD,SERPINB5,SERPINI1,DNAJB5,NME7,CCDC28A,TESC,CRISPLD2
Drug	CID000000052	2-methyl-3-hydroxybutyryl-CoA	Stitch	0.0007379	0.02491	6	23	ACADSB,ACAT1,HSD17B10,HADH,PCCB,HSD17B4
Drug	CID003034391	thioinosinic acid	Stitch	0.0007379	0.02491	6	23	ABCC4,ACACA,ADK,ADSL,ATIC,IMPDH2
Drug	CID000257281	NSC-85245	Stitch	0.0007379	0.02491	6	23	APEX1,BRCA1,CDK1,TP53BP1,RCC1,CHEK1
Drug	CID000019592	nafenopin	Stitch	0.0007416	0.02499	11	71	EPHX1,AQP3,CENPK,MCF2L,ODC1,GSTA1,TGFBI,CDK4,IDE,GSTCD,M6PR
Drug	CID000216345	Nutlin	Stitch	0.0007416	0.02499	11	71	MDM2,APEX1,BIRC5,ATM,WWOX,BAX,TNFRSF11B,HIF1A,HMMR,RB1,ECT2
Drug	CID000006329	methylamine	Stitch	0.0007623	0.02564	23	222	SET,APEX1,HAT1,PAICS,MTHFD1,WWOX,GLUL,C4BPA,SYNE1,CDC25B,MMD,HMGB2,PARVB,TYMS,PRMT1,NME7,CR2,MOXD1,PRSS2,KARS1,QARS1,ALDH5A1,KPNB1
Drug	ctd:C009250	sevoflurane	CTD	0.0007623	0.02564	23	222	EPHX1,NPM3,TUBA1B,GTSE1,AQP3,SPAG5,GPRC5B,NEK2,GOT1,HIP1,CENPE,PDK4,BACE1,FOXA3,HNRNPD,ID2,ATF2,MAP2K6,CTSL,TUBA1A,CDCA8,LIMK2,AASS
Drug	ctd:C071834	glycidamide	CTD	0.0007634	0.02566	16	130	EPHX1,ESD,NPM2,MRE11,ALDH4A1,G6PD,WWOX,PGM2L1,PRDX3,METAP2,GPX2,TNFRSF11B,ATG3,CHEK1,IL1R1,PTPN13
Drug	5112_DN	Bupivacaine hydrochloride [18010-40-7]; Down 200; 12.4uM; PC3; HT_HG-U133A	Broad Institute CMAP Down	0.0007706	0.02576	21	195	NPM3,CARD8,ALDH7A1,ADGRB2,MAGEF1,COPS8,CALD1,CASP1,SEC23IP,TM7SF2,YPEL1,CENPO,VCAN,CNTNAP2,SDC3,TRAF3IP1,ITPR2,L1CAM,CCDC25,LYN,CTDSPL
Drug	5109_DN	Mefenamic acid [61-68-7]; Down 200; 16.6uM; PC3; HT_HG-U133A	Broad Institute CMAP Down	0.0007706	0.02576	21	195	FBN2,AP2B1,MRPS14,ZFR,ATM,PEG10,TM7SF3,COPS8,TCF4,TTC28,TMPO,ZW10,YPEL1,ARL15,INCENP,APTX,COCH,EHF,LAMP1,MLLT10,CTDSPL
Drug	6234_DN	Phenazopyridine hydrochloride [136-40-3]; Down 200; 16uM; MCF7; HT_HG-U133A	Broad Institute CMAP Down	0.0007706	0.02576	21	195	BAP1,ZNF512B,MYO1B,ATP2C1,PDZRN3,BAX,SUPT6H,CD44,PCBP2,MMD,RCC1,SIPA1L1,MDM1,ARHGAP11A,LYPD1,PTPN13,DYNC2H1,RECQL,LMNB1,NEIL3,BORA
Drug	2568_DN	Tinidazole [19387-91-8]; Down 200; 16.2uM; HL60; HT_HG-U133A	Broad Institute CMAP Down	0.0007706	0.02576	21	195	UBE4B,POMGNT1,ORAI2,CCDC88A,SOAT1,NCBP1,SLC39A8,COPS8,NUP210,BUB1,TUT4,NNT,TSN,PLCB4,SIPA1L1,TMEM231,DNA2,RANGAP1,DTNA,RANBP9,QRSL1
Drug	4961_DN	Tocopherol (R,S) [10191-41-0]; Down 200; 9.2uM; MCF7; HT_HG-U133A	Broad Institute CMAP Down	0.0007706	0.02576	21	195	UBE4B,MBNL1,MDM2,ACSL4,AP2B1,VPS50,TAF5L,SPTBN1,SMPDL3B,BUB1,MTMR2,TTC28,NUDT21,CD44,BEX4,ZMYM4,CLU,PLCD1,REEP1,RANGAP1,DTNA
Drug	7144_UP	Ramipril [87333-19-5]; Up 200; 9.6uM; PC3; HT_HG-U133A	Broad Institute CMAP Up	0.0007706	0.02576	21	195	NPM3,ZNF512B,FBXO21,PLK4,WWOX,VWA8,TTLL5,SPTBN1,SLC39A8,PCM1,RCC1,ZFYVE9,CNTNAP2,FAM131B,ZKSCAN8,EMSY,RANGAP1,LMNB1,AASS,P3H2,CTDSPL
Drug	CID000019390	AC1L2E0P	Stitch	0.0007771	0.02594	29	307	FANCD2,FOXM1,BIRC5,AQP3,PAICS,CFAP20,POLD3,EIF3I,XRCC6,KDM1A,BRD8,BRCA1,NID1,GMPR,MMS19,NONO,NPM1,CCNG1,GTF2A2,ZFYVE9,CLU,PRMT1,ID2,PSMC5,RARS1,RB1,RCN2,MLLT10,GSTCD
Drug	ctd:C440975	silybin	CTD	0.0007782	0.02594	13	94	ACACA,PARP1,FGF2,APEX1,BIRC5,ATM,G6PD,BAX,CCNA2,CCNB1,CDK1,CDK4,RB1
Drug	CID000000074	acetoacetyl-S-CoA	Stitch	0.0007782	0.02594	13	94	ACACA,ACADSB,ACAT1,GCDH,OXCT1,HSD17B10,HADH,PCCA,HMGCS2,PHB,HSD17B4,BDH2,IVD
Drug	1891_DN	Trichostatin A, from Streptomyces sp.; Down 200; 0.1uM; PC3; HG-U133A	Broad Institute CMAP Down	0.0007895	0.02629	20	182	ACACA,MKI67,THUMPD1,ZC3H7A,MTIF2,NBN,AURKA,KANK1,NCAPH,WDHD1,BUB3,CENPA,HMMR,IL27RA,EXOSC10,SMARCAL1,SIPA1L1,MATR3,SCRN1,LMNB1
Drug	ctd:C015329	lycopene	CTD	0.0007902	0.02629	17	143	RRM2,BAP1,PARP1,MLH1,ATP2C1,BAX,CDK1,CDK4,HMGB1,PLA2G2A,HSD3B1,MAP2K6,KIF2A,KPNA2,RB1,RDX,LIPA
Drug	CID000000867	malonate	Stitch	0.000795	0.02643	22	209	ME2,ADSL,SDF2,APEX1,NUP133,SNRPA,WWOX,GPR87,GOT1,GOT2,CASP1,OXCT1,HADH,MMD,FOXA3,PLEKHB1,PTPRD,NAV1,ALDH5A1,NUP107,AASS,ADI1
Drug	ctd:D012906	Smoke	CTD	0.0007996	0.02656	69	937	EPHX1,MAN1A1,ETV5,EZH2,PARP1,FGF2,ATP6V1C2,FN1,PROCR,ANXA6,APBA2,ST6GAL1,APOB,LGR5,AQP3,ATP5F1A,GPRC5B,WWOX,SPTBN1,BAX,GPR87,CREG1,SLC39A8,MYO5C,BICD1,GJA3,KANK1,GLDC,SYNE2,NUP210,CALD1,NRCAM,GPX2,ZNF496,CCND2,SLC7A8,TGFBI,THBS2,CD44,CD74,CDK4,HELLS,PDK4,ADGRG1,PARVB,SERPINI1,CLU,UCP2,PKP2,PLA2G4A,METTL7A,TNC,ID2,SAMHD1,ATF2,NMNAT3,VCAN,IL1R1,RNF144B,SNPH,REEP1,MYEF2,SPDL1,NXPE3,EHF,HERC6,L1CAM,A…
Drug	CID000000750	glycine	Stitch	0.0008006	0.02657	19	169	RRM1,IFT80,SCARA3,SHMT1,PAICS,CARD8,MTHFD1,ATP5F1A,GAMT,GCSH,SSRP1,GGH,NONO,SLC7A8,GCAT,CTSC,HMGN3,NEK9,MRPS7
Drug	CID000001645	3-aminobenzamide	Stitch	0.0008017	0.02658	18	156	H2AZ2,MDM2,PARP1,NMNAT2,TERF1,AIFM1,CD44,TOP2B,HMGB2,HMGN1,POLA2,ID2,XRCC5,NMNAT3,MLEC,MYEF2,SMC4,LIG1
Drug	ctd:C093628	cyproconazole	CTD	0.000812	0.02687	31	337	EPHX1,ABCC4,MAP2,ACAT1,ACTN1,RRM2,FBN2,MKI67,ALDH1A1,MYO1B,MT2A,GLS2,TTC39C,CREG1,FAM168A,NRCAM,GPX2,GSTM3,GSTM4,TM7SF2,HMGN1,TYMS,UBB,PON3,CTSL,IMPDH2,MLEC,SIRPA,DPAGT1,RCN2,AASS
Drug	ctd:C014026	hexamethylene bisacetamide	CTD	0.0008124	0.02687	10	61	MT2A,BAX,DBF4,NPM1,CD44,CD74,CHD4,POLA2,PRIM2,RB1
Drug	ctd:C517943	1-(4-(6-bromobenzo(1,3)dioxol-5-yl)-3a,4,5,9b-tetrahydro-3H-cyclopenta(c)quinolin-8-yl)ethanone	CTD	0.0008124	0.02687	10	61	WWOX,EAPP,SPTBN1,YBX1,PEBP1,TMPO,ANLN,DNMT1,DPYSL2,STMN1
Drug	ctd:D004391	Dust	CTD	0.000819	0.02688	24	237	EPHX1,ACAT1,TUBA1B,CCL24,MRPS28,MT1G,MT2A,CREB3L3,NPM1,CASP1,ODC1,CCNA2,CCNB1,GSTM3,CCNF,CD44,CDK4,HSP90AB1,HSPD1,XRCC5,PTDSS1,PTMS,BTG2,DNMT1
Drug	CID000000258	cytovirin	Stitch	0.0008212	0.02688	8	41	ASRGL1,AQP3,HIF1A,CENPA,HNRNPD,ATF2,MOXD1,ECT2
Drug	CID005289515	U-U-U	Stitch	0.0008212	0.02688	8	41	RRM1,MLH1,TUFM,EXOSC10,EIF5B,TRIT1,KARS1,EIF4A1
Drug	1684_UP	Homatropine hydrobromide (R,S) [51-56-9]; Up 200; 11.2uM; MCF7; HT_HG-U133A	Broad Institute CMAP Up	0.0008234	0.02688	21	196	ADK,USP48,MRPS14,PLK4,SOAT1,NCBP1,BRCA1,FAM168A,TMEM97,TBCEL,WDHD1,HIP1,ZKSCAN5,NABP2,CENPO,TANC2,DHX9,CD302,DNA2,RARS1,LAMB1
Drug	7430_DN	Niflumic acid [4394-00-7]; Down 200; 14.2uM; MCF7; HT_HG-U133A	Broad Institute CMAP Down	0.0008234	0.02688	21	196	MAN1A1,ALCAM,PIK3R3,AQP3,ATM,FYN,UHRF1BP1L,SMPDL3B,MCF2L,CD44,HIP1,BACE1,ADGRG1,INCENP,KIAA0586,ARHGAP11A,PTPN13,TMEM231,DTNA,LIMK2,EML1
Drug	2099_DN	Scopolamin-N-oxide hydrobromide [6106-81-6]; Down 200; 10uM; PC3; HT_HG-U133A	Broad Institute CMAP Down	0.0008234	0.02688	21	196	UBE4B,NPM3,ARMC9,MYH10,NCBP1,COPS8,NFIC,SUPT6H,TCF4,DNAJC13,NNT,RCC1,UPF3A,NEK9,NXPE3,VPS35L,KIF2A,KPNB1,DYNC2H1,RANBP9,GDF11
Drug	6592_UP	16, 16-dimethylprostaglandin E2 methyl acetate solution; Up 200; 10uM; PC3; HT_HG-U133A	Broad Institute CMAP Up	0.0008234	0.02688	21	196	EPHB2,ASIC1,ADARB1,MEP1B,USP48,AQP3,GLS2,NCBP1,SEPTIN6,BICD1,SYT11,COPS8,TMEM131L,IL33,ODF2,GDAP1,LYPD1,TNFSF15,MLLT10,LIMK2,P3H2
Drug	5759_DN	Raloxifene hydrochloride [82640-04-8]; Down 200; 7.8uM; PC3; HT_HG-U133A	Broad Institute CMAP Down	0.0008234	0.02688	21	196	ASIC1,ZNF512B,FN1,ARMC9,PAICS,THSD1,BICD1,CALD1,HIP1,PLCD1,TNC,MOXD1,VCAN,SDC3,PTK7,TMEM231,RARS1,MLLT10,P3H2,DNAI4,CTDSPL
Drug	1794_DN	Sulfaphenazole [526-08-9]; Down 200; 12.8uM; PC3; HT_HG-U133A	Broad Institute CMAP Down	0.0008234	0.02688	21	196	MAN1A1,FGFR1,MYO1B,SOAT1,ERC1,SEPTIN6,NFIC,SUPT6H,GMDS,TCF4,CYB5B,WDHD1,NABP2,EIF5B,KIAA0586,PTPN13,TCTN1,L1CAM,CCDC25,MPHOSPH9,EML1
Drug	7480_DN	Dimaprit dihydrochloride [23256-33-9]; Down 200; 17uM; MCF7; HT_HG-U133A	Broad Institute CMAP Down	0.0008234	0.02688	21	196	MDM2,TPST1,PIK3R3,CEP164,ATP2C1,DPH5,PLK4,GPRC5B,BICD1,BRCA1,MTMR2,CASP1,ODF2,SEC23IP,PLA2G15,PRKD3,ZFYVE9,LPXN,IFT140,NDE1,KIF2A
Drug	2045_UP	Guanabenz acetate [23256-50-0]; Up 200; 13.8uM; HL60; HG-U133A	Broad Institute CMAP Up	0.0008234	0.02688	21	196	ADK,IFITM3,ATP2C1,SOAT1,BICD1,TTBK2,CYB5B,WDHD1,KYAT3,HADH,LSM5,PIMREG,KIF20B,CSTF1,HMGN5,SLCO3A1,RB1,SMC4,RECQL,ECT2,BSCL2
Drug	1181_UP	2-propylpentanoic acid; Up 200; 500uM; HL60; HT_HG-U133A	Broad Institute CMAP Up	0.0008234	0.02688	21	196	MAN1A1,SCD5,GALNT10,ARMC9,ORAI2,PAICS,THOC5,NOX1,FUT8,GAMT,MAGEF1,CALD1,LIMD1,ATG3,ZNF277,PCCA,BACE1,MAP2K6,DOCK4,REEP1,ITPR2
Drug	1834_UP	Meticrane [1084-65-7]; Up 200; 14.6uM; HL60; HT_HG-U133A	Broad Institute CMAP Up	0.0008234	0.02688	21	196	RRM2,DNTTIP2,GALNT10,ATP5F1A,VWA8,NDUFS5,GLUL,WDHD1,TM7SF2,ZW10,HMGB1,GGCT,SIPA1L1,ANP32E,MAP4K2,RARS1,DYNC2H1,MLLT10,LDHB,CCDC25,HNRNPR
Drug	4548_DN	Tinidazole [19387-91-8]; Down 200; 16.2uM; PC3; HT_HG-U133A	Broad Institute CMAP Down	0.0008234	0.02688	21	196	ACADSB,NPM3,PCNX2,ORAI2,NOX1,B9D1,GLS2,SMPDL3B,TIAM1,TNC,CNTNAP2,IL1R1,EMSY,HDGFL3,EHF,RANGAP1,LAMP1,LMNB1,PLXNC1,TMEM19,CTDSPL
Drug	1995_DN	Sulfaguanidine [57-67-0]; Down 200; 18.6uM; HL60; HG-U133A	Broad Institute CMAP Down	0.0008234	0.02688	21	196	ASIC1,FGFR1,ATM,ERC1,GCDH,KANK1,NUP210,CCNF,GSTM4,WDHD1,TM7SF2,TMPO,DNAJC7,NABP2,IL27RA,PON2,PPM1G,NEK9,CLPB,RANGAP1,EPB41L2
Drug	ctd:C029938	nickel sulfate	CTD	0.0008274	0.02698	108	1603	SPTLC3,KREMEN1,DRAM1,NET1,ESD,SLC18B1,PPM1H,PARP1,FBN2,MKI67,FGF2,ALCAM,AKR1B1,XRN2,FN1,FAM221A,APBA2,BIRC5,CAMK1,AQP3,MT1G,MT2A,STK33,NINL,GINS2,FYN,G6PD,GPRC5B,SNX5,MYH10,DOCK11,PEG10,BAX,STOX1,GCSH,MAGEF1,MYO5C,RGL1,PRDX3,NUP210,BUB1,SEL1L3,GLUL,NID1,GMPR,PRUNE2,TCF4,TAF1B,SEMA5A,ODC1,COMMD3,SLC7A8,THBS2,OXCT1,TIAM1,TSPAN7,TMX4,CD74,CYP2U1,BEX4,CDC25B,ZMYM3,PIGM,NPL,HIF1A,HIP1,HLA-DMA,CTSC,ADG…
Drug	CID000000985	palmitate	Stitch	0.0008308	0.02707	33	367	ACACA,ACADSB,SCD5,LIN9,ACSL4,FOXM1,TEAD2,APOB,GBA3,MT2A,ATIC,FYN,G6PD,BAX,BTG3,GOT2,CACNA1D,PDK4,CTSC,CFTR,PFKM,HNRNPD,UCP2,PLA2G4A,HSD17B4,PON2,PPT1,VCAN,PRSS2,SLC27A1,TNFSF15,DNASE2,LIPA
Drug	CID000031515	carboxyphosphamide	Stitch	0.000843	0.0272	5	16	ALDH1A1,ALDH9A1,ALDH7A1,AIFM1,ALDH5A1
Drug	CID000019988	benzophenone-4	Stitch	0.000843	0.0272	5	16	NDC80,SPAG5,ODC1,CTSC,TYMS
Drug	CID000101749	galgravin	Stitch	0.000843	0.0272	5	16	BAX,CCND2,CDK4,PCLAF,RB1
Drug	CID000165526	carboxybiotin	Stitch	0.000843	0.0272	5	16	ACACA,WWOX,PCCA,PCCB,MCCC1
Drug	CID003006315	AC1MHKBU	Stitch	0.000843	0.0272	5	16	RRM1,RRM2,BAX,CHEK1,RRM2B
Drug	CID000008130	heptanal	Stitch	0.000843	0.0272	5	16	ALDH1A1,AKR1B1,SPTBN1,PPT1,SLC26A3
Drug	1206_UP	17-AAG; Up 200; 1uM; PC3; HT_HG-U133A	Broad Institute CMAP Up	0.0008458	0.0272	20	183	ABL2,NPM3,FBN2,CSGALNACT1,BAX,GCDH,NFATC3,BUB1,CASP1,ZNF277,PCM1,RCC1,PARVB,HNRNPD,CLU,HSP90AB1,KDM4A,EMSY,NXPE3,MLLT10
Drug	ctd:C576882	1-(2-trifluoromethoxyphenyl)-2-nitroethanone	CTD	0.0008458	0.0272	20	183	EPHX1,ABAT,ACAT1,MDM2,ADK,ALDH1A1,HSDL2,SHMT1,BCAT2,GOT1,GSTM4,AIFM1,ISCU,PDK4,CTSC,UGT2B17,HSD3B1,HSD17B4,RRM2B,COCH
Drug	7084_UP	MS-275; Up 200; 10uM; PC3; HT_HG-U133A	Broad Institute CMAP Up	0.0008458	0.0272	20	183	SPTLC3,MAP2,ST6GAL1,AQP3,THSD1,RGL1,SYT11,IL33,SEMA5A,TNFRSF11B,TGFBR3,CLU,VCAN,CNTNAP2,DOCK4,ITPR2,ARNT2,TNFSF15,CRISPLD2,ABLIM1
Drug	6434_UP	trichostatin A, Streptomyces sp.; Up 200; 1uM; MCF7; HT_HG-U133A	Broad Institute CMAP Up	0.0008458	0.0272	20	183	MAP2,ACSL4,WDR19,FYN,THSD1,SEPTIN6,RGL1,SYT11,NXN,BEX4,MMD,PLEKHB1,SERPINB5,SERPINI1,DNAJB5,NME7,CCDC28A,DOCK4,NEK9,CRISPLD2
Drug	7088_DN	pioglitazone HCl; Down 200; 10uM; PC3; HT_HG-U133A	Broad Institute CMAP Down	0.0008458	0.0272	20	183	EPHB2,NUSAP1,ETV5,AP2B1,SPTBN1,BAX,SLC39A8,BUB1,IL33,SYNE1,RCC1,ZFYVE9,TNC,KDM4A,MAP2K6,AGPAT4,KIF14,CELSR2,LMNB1,EPB41L2
Drug	CID000000037	AC1Q5BXE	Stitch	0.0008471	0.0272	7	32	ADK,ALDH1A1,AKR1B1,G6PD,NPL,TYMS,ESCO2
Drug	CID005288068	AC1NRAS8	Stitch	0.0008471	0.0272	7	32	ABAT,ABCB7,SLC12A2,NID1,GOT2,CLNS1A,MYEF2
Drug	CID003085830	isosilybin B	Stitch	0.0008471	0.0272	7	32	MDM2,ATM,CCNA2,CCNB1,CDK1,CDC25B,CDK4
Drug	CID000015906	hydroxyethyl disulfide	Stitch	0.0008471	0.0272	7	32	RRM1,RRM2,WWOX,GSTA1,NNT,PFKM,RRM2B
Drug	ctd:C017185	delphinidin	CTD	0.0008471	0.0272	7	32	PARP1,FYN,BAX,NBN,TOP2A,HIF1A,BTG2
Drug	ctd:C103280	goniothalamin	CTD	0.0008471	0.0272	7	32	MDM2,PARP1,BAX,CCNB1,CCNB2,CDK1,CDK4
Drug	ctd:D013759	Dronabinol	CTD	0.0008491	0.02724	67	906	NUSAP1,MAP2,RRM2,MDM2,DNTTIP2,ACSL4,PARP1,ALCAM,PPIH,CRTAP,FOXM1,SRSF3,TUBB,BIRC5,MT2A,MOB1B,CCAR1,EIF3I,FYN,ATP5F1A,MUTYH,GPRC5B,MYH10,BAX,SYT11,CSNK1G1,CBX1,NONO,IL33,GOT1,SYNE1,UBE2C,CCNA2,ZWINT,CCNG1,TM7SF2,CDK1,PCBP2,PCCA,ICA1L,TOP2A,CBX3,CHD4,POLA2,PLEKHB1,HNRNPL,PHB,TYMS,CKS2,HSPD1,ID2,MFSD4A,PAF1,XRCC5,FAM169A,MAP2K6,MLEC,PCLAF,PSMC5,MCCC1,BBX,RANGAP1,L1CAM,LDHB,AGO1,COPS4,DCTN4
Drug	CID000002353	berberine	Stitch	0.0008518	0.0273	27	280	UBE4B,LIN9,PARP1,MLH1,AKR1B1,FN1,APEX1,CCDC88A,MUTYH,PBK,BAX,BLMH,GNL1,CCND2,CD44,EXO1,CD74,CDK4,HIF1A,HMGB1,CHEK1,TYMS,LRIG1,APTX,TNFSF15,LIG1,NEIL3
Drug	CID000000177	acetaldehyde	Stitch	0.0008525	0.0273	31	338	ACAT1,MDM2,ADK,ALDH1A1,ALDH9A1,PPIH,AKR1B1,FN1,SHMT1,MT1G,MT2A,CFAP20,ALDH4A1,G6PD,ALDH7A1,WWOX,BCAT2,CASP1,PAPSS1,CCNA2,CFTR,TUFM,PRKD3,REXO2,PRSS2,ACD,NDE1,PCLAF,ALDH5A1,GSTCD,LYZ
Drug	ctd:D012835	Silver Nitrate	CTD	0.0008592	0.02749	15	119	MT2A,ATM,G6PD,DBF4,BUB1,BUB1B,CCNA2,CCNB1,CDK1,CDC25B,PTTG1,CHEK1,PLK1,ID2,SMAD2
Drug	6106_DN	Metoprolol-(+,-) (+)-tartrate salt [56392-17-7]; Down 200; 5.8uM; MCF7; HT_HG-U133A	Broad Institute CMAP Down	0.0008794	0.0275	21	197	EPHB2,ABL2,ADARB1,ALCAM,USP48,CEP164,GAMT,CA1,TBCEL,CACNA1D,CASP1,SLC7A8,LPXN,ZNF711,CNTNAP2,SLCO3A1,NEK9,RB1,DTNA,DTX3,GSTCD
Drug	6232_DN	Thiethylperazine malate [52239-63-1]; Down 200; 6uM; MCF7; HT_HG-U133A	Broad Institute CMAP Down	0.0008794	0.0275	21	197	CDC40,USP48,CYFIP2,CENPI,ATM,TTLL5,GPR87,MAGEF1,SMPDL3B,BRCA1,SUPT6H,MTMR2,BTG3,GMDS,TMEM97,CENPF,MDM1,HDGFL3,DNA2,CCDC25,MPHOSPH9
Drug	4787_DN	Trimethylcolchicinic acid [3482-37-9]; Down 200; 11.6uM; MCF7; HT_HG-U133A	Broad Institute CMAP Down	0.0008794	0.0275	21	197	CENPI,SPTBN1,GCDH,TTBK2,COPS8,CSNK1G1,MCF2L,RAB29,TTC28,TIAM1,ZNF277,CD44,ZKSCAN5,ATXN10,CENPO,LRIG1,SDC3,IFT140,REEP1,TMEM231,LAMB1
Drug	1224_DN	trifluoperazine dihydrochloride; Down 200; 10uM; PC3; HT_HG-U133A	Broad Institute CMAP Down	0.0008794	0.0275	21	197	FGFR1,PIK3R3,SEPTIN6,DBF4,NUDT21,NFS1,CCNA2,ORC1,WDHD1,TMPO,ADGRG1,PLA2G4A,KIF23,B3GNTL1,KIF20B,FAM210B,ESPL1,MAP2K6,ARHGAP11A,PTK7,RANGAP1
Drug	1676_UP	Morantel tartrate [26155-31-7]; Up 200; 10.8uM; MCF7; HT_HG-U133A	Broad Institute CMAP Up	0.0008794	0.0275	21	197	EPHB4,AP2B1,ALCAM,ST6GAL1,ATM,PLK4,COPS8,CASP1,ORC1,ATG3,MMD,ELOVL5,RCC1,ZFYVE9,PLCD1,MED20,NDE1,PHTF2,LMNB1,GSTCD,CTDSPL
Drug	1930_DN	Zimelidine dihydrochloride monohydrate [61129-30-4]; Down 200; 9.8uM; PC3; HG-U133A	Broad Institute CMAP Down	0.0008794	0.0275	21	197	MAN1A1,BAP1,ADK,TACC3,PEG10,NAP1L1,NUP205,TACC1,CDC27,ZMYM4,TOP2B,CEP85,EIF5B,HDGFL3,HIBCH,RAD21,RB1,PHTF2,ECT2,LMNB1,SHCBP1
Drug	624_DN	DAPH; Down 200; 10uM; MCF7; HG-U133A	Broad Institute CMAP Down	0.0008794	0.0275	21	197	UBE4B,EZH2,ZC3H7A,SCMH1,ATOX1,PHTF1,MYO5A,SPTBN1,BAX,CAMLG,GSTM4,TGFBI,MTMR4,TMPO,ZMYM4,ADGRG1,HNRNPD,POU2F1,EIF5B,ARNT2,IPO5
Drug	5415_DN	Vigabatrin [60643-86-9]; Down 200; 31uM; MCF7; HT_HG-U133A	Broad Institute CMAP Down	0.0008794	0.0275	21	197	ETV5,NPM3,SPTBN5,FGFR1,CAMK1,ORAI2,ALDH7A1,TTBK2,SUPT6H,MCF2L,TTC28,CASP1,TNFRSF11B,RCC1,B3GNTL1,GNPTAB,TRAM2,ITPR2,WDR62,DTNA,EPB41L2
Drug	7440_UP	Bumetanide [28395-03-1]; Up 200; 11uM; MCF7; HT_HG-U133A	Broad Institute CMAP Up	0.0008794	0.0275	21	197	MDM2,ADK,CDC40,FGFR1,HSDL2,CAMK1,SOAT1,SPTBN1,FAM168A,MTMR2,BTG3,NEMP1,PHF3,TLR5,CD44,PCM1,RAD54B,POT1,HMGN5,WDR62,DYNC2H1
Drug	460_DN	deferoxamine mesylate salt; Down 200; 100uM; PC3; HG-U133A	Broad Institute CMAP Down	0.0008794	0.0275	21	197	MBNL1,MRE11,GTSE1,APBA2,CENPN,NBN,DBF4,TCF4,TMPO,PCM1,HIF1A,HMMR,GPSM2,IL27RA,CHST3,DIXDC1,CLPB,HIBCH,KIF14,RANBP9,CDCA8
Drug	5780_DN	Methantheline bromide [53-46-3]; Down 200; 9.6uM; PC3; HT_HG-U133A	Broad Institute CMAP Down	0.0008794	0.0275	21	197	EPHB2,NPM3,FGF2,GALNT10,DNAJC8,SH3GL2,ST6GAL1,CSGALNACT1,BICD1,CASP1,SEMA5A,TIAM1,GCAT,RCC1,PLEKHB1,ZFYVE9,TNC,VCAN,TMEM231,MLLT10,CELSR2
Drug	1507_DN	Bromocryptine mesylate [22260-51-1]; Down 200; 5.4uM; MCF7; HT_HG-U133A	Broad Institute CMAP Down	0.0008794	0.0275	21	197	MAN1A1,MBNL1,AP2B1,ATP2C1,PLK4,GPRC5B,BAX,NFIC,GMPR,GSTM4,IL27RA,ARL15,SDC3,NDE1,KIAA0586,ITPR2,PARPBP,DNA2,LMNB1,LYN,CTDSPL
Drug	2073_DN	Thioproperazine dimesylate [2347-80-0]; Down 200; 6.2uM; PC3; HT_HG-U133A	Broad Institute CMAP Down	0.0008794	0.0275	21	197	STX2,NPM3,SH3BGRL,APBA2,CYFIP2,CENPI,ZFR,FYN,MBTPS1,WWOX,BICD1,NFIC,CASP1,ATG3,CENPF,IL1R1,MDM1,HDGFL3,IPO5,RARS1,MLLT10
Drug	1980_DN	Idoxuridine [54-42-2]; Down 200; 11.2uM; HL60; HG-U133A	Broad Institute CMAP Down	0.0008794	0.0275	21	197	ABCC4,MBNL1,SPC25,ZNF512B,ZNF107,RNF38,PLK4,NAP1L1,MTMR2,NCAPH,ZNF277,TMPO,CBX3,RCC1,CEP57,PRPSAP2,DNA2,RAD21,LAMP1,RFX5,LYN
Drug	7153_UP	Pyrithyldione [77-04-3]; Up 200; 24uM; PC3; HT_HG-U133A	Broad Institute CMAP Up	0.0008794	0.0275	21	197	NPM3,ZNF512B,ARMC9,FYN,PLK4,CLUAP1,VWA8,NUP210,TGFBR3,WDHD1,PCM1,HOXB9,B3GNTL1,CENPO,ZNF711,VCAN,FAM210B,CNTNAP2,SDC3,MAP4K2,AAGAB
Drug	6140_DN	Estriol [50-27-1]; Down 200; 13.8uM; HL60; HT_HG-U133A	Broad Institute CMAP Down	0.0008794	0.0275	21	197	EPHX1,MDM2,PPM1H,GALNT10,FUT8,BAX,THSD1,HPSE,BICD1,CSNK1G1,ZKSCAN5,ZFYVE9,ERCC6L,SPATS2,HERC6,RANGAP1,RB1,MLLT10,LIMK2,ZNF197,GSTCD
Drug	6585_DN	GSK-3 Inhibitor IX; Down 200; 0.5uM; PC3; HT_HG-U133A	Broad Institute CMAP Down	0.0008794	0.0275	21	197	EPHB2,ASIC1,MBNL1,ACTN1,RRM1,FGF2,HSDL2,DNAJC8,ZFR,SOAT1,SEPTIN6,SEL1L3,TIAM1,CD70,PCBP2,UCP2,HSP90AB1,MAP4K2,RANGAP1,RDX,LIMK2
Drug	7259_UP	Hydroflumethiazide [135-09-1]; Up 200; 12uM; PC3; HT_HG-U133A	Broad Institute CMAP Up	0.0008794	0.0275	21	197	EPHB2,FBN2,FGF2,DNAJC8,SHMT1,BAX,RAB29,TNFRSF11B,SLC7A8,BEX4,R3HDM1,ZFYVE9,UCP2,CNTNAP2,INCENP,EMSY,LYPD1,KIF2A,TCTN1,PHTF2,CTDSPL
Drug	2003_DN	Metronidazole [443-48-1]; Down 200; 23.4uM; HL60; HG-U133A	Broad Institute CMAP Down	0.0008794	0.0275	21	197	ASIC1,ACTN1,IFITM3,FOXM1,DNAJC8,ATP2C1,BAX,DBF4,CCND2,WDHD1,RAD54B,DSCC1,SMARCAL1,POT1,PPM1G,TRAM2,NDE1,LMAN2L,CLPB,AAGAB,CDK2AP1
Drug	1386_DN	Dizocilpine maleate [77086-22-7]; Down 200; 11.8uM; HL60; HG-U133A	Broad Institute CMAP Down	0.0008794	0.0275	21	197	MRE11,THUMPD1,CCDC88A,ATP2C1,PLK4,VWA8,CREG1,NCAPG,BRCA1,HADH,ZW10,NNT,HMMR,HSD17B4,EIF5B,TRAM2,MATR3,SIRPA,NCAPG2,CD302,NEIL3
Drug	6694_DN	Loxapine succinate [27833-64-3]; Down 200; 9uM; PC3; HT_HG-U133A	Broad Institute CMAP Down	0.0008794	0.0275	21	197	EPHB2,ASIC1,NPM3,PCNX2,FYN,MAGEF1,BICD1,TCF4,TTC28,HNRNPD,CLU,METTL7A,IFT22,ID2,ARL15,FAM210B,IL1R1,MAP2K6,NDE1,BTG2,CRISPLD2
Drug	1075_DN	fluphenazine dihydrochloride; Down 200; 10uM; MCF7; HT_HG-U133A_EA	Broad Institute CMAP Down	0.0008794	0.0275	21	197	MRPS14,GPRC5B,MBTPS1,BRCA1,NCAPD3,NFS1,CCNF,NNT,ZMYM4,PCM1,PATZ1,UCP2,NABP2,SMARCAL1,GNPTAB,TRAM2,BMS1,ARHGAP11A,TMEM132A,RANGAP1,QRSL1
Drug	3768_DN	Methyl benzethonium chloride [25155-18-4]; Down 200; 8.6uM; PC3; HT_HG-U133A	Broad Institute CMAP Down	0.0008794	0.0275	21	197	TACC3,ST6GAL1,ARMC9,DPH5,ATM,TAF5L,MYH10,THSD1,BUB1,TMPO,RCC1,ZKSCAN5,RAD54B,VCAN,DEF6,HERC6,LAMP1,RFC3,CCDC25,NEIL3,CTDSPL
Drug	5771_DN	Fluorometholone [426-13-1]; Down 200; 10.6uM; PC3; HT_HG-U133A	Broad Institute CMAP Down	0.0008794	0.0275	21	197	STX2,CARD8,ALDH4A1,ATM,GLS2,GPR3,CALD1,SEMA5A,ZW10,CENPF,RCC1,ZKSCAN5,UCP2,ID2,MOXD1,VCAN,FAM169A,INCENP,RARS1,CELSR2,BORA
Drug	5675_DN	Colchicine [64-86-8]; Down 200; 10uM; MCF7; HT_HG-U133A	Broad Institute CMAP Down	0.0008794	0.0275	21	197	MDM2,ARMC9,AQP3,ALDH4A1,PLK4,SPTBN1,NCBP1,THSD1,NFATC3,TGFBR3,NNT,PCM1,PDK4,ID2,LRRC49,NXPE3,CD302,LAMP1,LMNB1,TMEM19,CTDSPL
Drug	3622_DN	Phenformin hydrochloride [834-28-6]; Down 200; 16.6uM; MCF7; HT_HG-U133A	Broad Institute CMAP Down	0.0008794	0.0275	21	197	ABL2,ASIC1,SCD5,MDM2,ADARB1,PLK4,GPRC5B,SPTBN1,INKA2,BICD1,RGL1,COPS8,DAGLA,TBCEL,PCM1,HROB,SERPINI1,PLA2G2A,NDE1,SLCO3A1,DTNA
Drug	2082_DN	Gentamicine sulfate [1405-41-0]; Down 200; 2.6uM; PC3; HT_HG-U133A	Broad Institute CMAP Down	0.0008794	0.0275	21	197	EPHB2,ASIC1,MBNL1,ETV5,ZNF512B,SPATA7,COPS8,CALD1,TAF1B,CCNF,PHF3,PCCA,TSN,IFT22,VCAN,SDC3,DNASE2,CRISPLD2,RARS1,MLLT10,CTDSPL
Drug	CID000023925	Fe(III	Stitch	0.0009047	0.02823	44	537	ABCB7,SCD5,RRM1,RRM2,ALDH9A1,RNF34,SHMT1,APEX1,HAT1,LGR5,MT1G,MT2A,G6PD,WWOX,NBN,NDUFA4,NFU1,NDUFV1,NDUFS5,BLMH,METAP1,BRCA1,METAP2,NFS1,ISCU,HIF1A,ANLN,PLCB4,PLCD1,HSPD1,MED20,PMPCB,RRM2B,SAMHD1,REXO2,PSMD2,DDC,KARS1,RDX,MRPS7,P3H2,ADI1,LYZ,CTDSPL
Drug	423_DN	staurosporine; Down 200; 0.1uM; MCF7; HG-U133A	Broad Institute CMAP Down	0.0009055	0.02823	20	184	HJURP,DNTTIP2,ZNF512B,MKI67,TACC3,GTSE1,WDR19,AURKA,DBF4,TACC1,CCNF,TMX4,CENPA,UBE2G2,PLK1,KIF20B,LYPD1,LMAN2L,KIF2A,PHTF2
Drug	6919_UP	scriptaid; Up 200; 10uM; PC3; HT_HG-U133A	Broad Institute CMAP Up	0.0009055	0.02823	20	184	ABAT,NPM3,AQP3,WDR19,FYN,G6PD,MYH10,THSD1,RGL1,SYT11,GMPR,TGFBR3,ZNF277,PHF3,SERPINI1,CRISPLD2,L1CAM,LAMP1,ABLIM1,SCPEP1
Drug	5027_UP	Etoposide [33419-42-0]; Up 200; 6.8uM; MCF7; HT_HG-U133A	Broad Institute CMAP Up	0.0009055	0.02823	20	184	MAP2,MDM2,FGF2,FMOD,PROCR,PIK3R3,AQP3,CEP164,CYFIP2,TM7SF3,GPR87,BEX4,SERPINB5,DNAJB5,CHST3,MED20,GNPTAB,BTG2,RFX5,LIMK2
Drug	CID005473385	Thioguanine (usan	Stitch	0.0009144	0.02848	12	84	ABCC4,LIN9,ADK,MLH1,SLC25A5,SLC28A3,GGH,CCT6A,TOP2B,DPAGT1,RECQL,LIG1
Drug	ctd:C010902	decabromobiphenyl ether	CTD	0.0009176	0.02856	106	1573	EPHB2,SPEF2,SKA2,RRM2,TMEM205,ADARB1,ZNF512B,NDC80,CC2D2A,FGFR1,TACC3,FRAS1,HSDL2,PIK3R3,MYO1B,MRPL45,CEP164,DNAJC2,SPC24,GBA3,MT2A,NOX1,RNF38,GINS2,POLD3,SNRPA,FBXO21,XRCC6,INVS,SPATA7,UIMC1,BAX,GCDH,NEDD1,NEK2,FAM168A,GLDC,CSNK1G1,KIF2C,NPHP1,ZNF704,NCAPD3,NRCAM,ESYT1,UBE2C,ODC1,CCNA2,CCNB1,GLMN,GTF3A,CD44,CDK1,CDC20,CDC25B,PDCD2,HIP1,CENPA,PRKD3,ANLN,TMEM106C,HSD3B1,PLCB4,DSCC1,CNN3,COL12A1,PO…
Drug	7456_DN	Chlorzoxazone [95-25-0]; Down 200; 23.6uM; MCF7; HT_HG-U133A	Broad Institute CMAP Down	0.0009386	0.02881	21	198	MDM2,SALL2,ARMC9,C1orf112,GPR87,MAGEF1,GMDS,TACC1,CASP1,GLMN,SEC23IP,GDAP1,HNRNPD,PRKD3,MED20,MAP2K6,REEP1,DTNA,LAMB1,MLLT10,ABLIM1
Drug	6096_DN	(R) -Naproxen sodium salt [26159-34-2]; Down 200; 15.8uM; MCF7; HT_HG-U133A	Broad Institute CMAP Down	0.0009386	0.02881	21	198	FGF2,ALCAM,FN1,ORAI2,CEP164,ALDH4A1,FBXO21,GAMT,SMPDL3B,TBCEL,CASP1,TNFRSF11B,PDK4,ZKSCAN5,PRKD3,DEF6,IPO5,RB1,DTNA,DTX3,LIMK2
Drug	1415_DN	Scopolamin-N-oxide hydrobromide [6106-81-6]; Down 200; 10uM; HL60; HG-U133A	Broad Institute CMAP Down	0.0009386	0.02881	21	198	MBNL1,MKI67,ALCAM,THUMPD1,ORAI2,TM7SF3,MAGEF1,NUP210,GMDS,CCNF,ISCU,HADH,DSCC1,PON2,BBX,HIBCH,KPNB1,RDX,RFX5,SFXN1,EPB41L2
Drug	4800_DN	Minoxidil [38304-91-5]; Down 200; 19.2uM; MCF7; HT_HG-U133A	Broad Institute CMAP Down	0.0009386	0.02881	21	198	SPTLC3,SALL2,FGFR1,AQP3,CEP164,WDR19,MRPS14,SPTBN1,TTBK2,SUPT6H,TACC1,TTC28,PHF3,ELOVL5,METTL7A,CENPO,SDC3,REEP1,HERC6,KCTD17,PLXNC1
Drug	1940_DN	Dehydrocholic acid [81-23-2]; Down 200; 9.6uM; PC3; HG-U133A	Broad Institute CMAP Down	0.0009386	0.02881	21	198	MBNL1,BIRC5,ATP2C1,MUTYH,SOAT1,NMNAT2,GAMT,SLC39A8,CALD1,TSN,RCC1,LSM5,CHST3,KIF23,CEP85,POT1,PPM1G,ACD,NDE1,LYPD1,MPHOSPH9
Drug	3281_DN	Betulinic acid [472-15-1]; Down 200; 8.8uM; MCF7; HT_HG-U133A	Broad Institute CMAP Down	0.0009386	0.02881	21	198	SCD5,ADARB1,NPM3,ALCAM,AQP3,ALDH4A1,SMPDL3B,CACNA1D,CASP1,PCM1,GDAP1,PLEKHB1,ASB9,ARL15,LRIG1,FAM210B,FAM169A,SDC3,KIF2A,WDR62,EPB41L2
Drug	1566_DN	Clomipramine hydrochloride [17321-77-6]; Down 200; 11.4uM; HL60; HG-U133A	Broad Institute CMAP Down	0.0009386	0.02881	21	198	H2AZ2,ACACA,MBNL1,SMC2,FBXO21,MUTYH,BRCA1,NFATC3,ASCC3,NCAPH,ORC1,CD44,NNT,LSM5,MRPS15,DIXDC1,HMGN5,MATR3,HIBCH,CD302,QRSL1
Drug	6801_DN	Pyrithyldione [77-04-3]; Down 200; 24uM; MCF7; HT_HG-U133A	Broad Institute CMAP Down	0.0009386	0.02881	21	198	SCD5,MDM2,ADK,USP48,AQP3,PLK4,ALDH7A1,GAMT,BAX,NDUFB6,RCC1,MED20,B3GNTL1,EIF5B,TRAM2,EMSY,TMEM231,RB1,LAMB1,AAGAB,CCDC25
Drug	1135_DN	minocycline; Down 200; 10.5uM; MCF7; HT_HG-U133A_EA	Broad Institute CMAP Down	0.0009386	0.02881	21	198	ZNF512B,SDF2,FN1,ARRB2,INVS,MYO5A,VWA8,MAGEF1,BLMH,NFIC,NRCAM,NXN,PCBP2,POT1,RFX7,EIF5B,ESPL1,ARHGAP11A,HIBCH,KIF2A,LYN
Drug	7515_UP	CP-645525-01 [287190-82-3]; Up 200; 10uM; MCF7; HT_HG-U133A	Broad Institute CMAP Up	0.0009386	0.02881	21	198	MDM2,REEP2,FGFR1,PLK4,NMNAT2,GLS2,TTLL5,SPTBN1,BICD1,TGDS,BEX4,POT1,LZTFL1,PON2,ATF2,LRRC49,ARHGAP11A,ITPR2,RARS1,PLXNC1,LYN
Drug	3013_DN	Propantheline bromide [50-34-0]; Down 200; 9uM; HL60; HT_HG-U133A	Broad Institute CMAP Down	0.0009386	0.02881	21	198	MAN1A1,ACADSB,UBE4B,MDM2,THOC5,CCDC88A,PLK4,MAGEF1,PRUNE2,CACNB4,PCM1,ELOVL5,SIPA1L1,IL1R1,ZKSCAN8,NEK9,TMEM231,RANGAP1,MLLT10,AAGAB,PLXNC1
Drug	CID000000937	niacin	Stitch	0.0009386	0.02881	21	198	ACACA,UBE4B,PARP1,APOB,ZFR,G6PD,NMNAT2,SYNE2,GOT1,GOT2,CALD1,OAT,NFS1,TGFBI,MMD,PTTG1,UCP2,SOSTDC1,NMNAT3,VCAN,ECT2
Drug	3003_DN	Reserpine [50-55-5]; Down 200; 6.6uM; HL60; HT_HG-U133A	Broad Institute CMAP Down	0.0009386	0.02881	21	198	EPHX1,ASIC1,MDM2,FGFR1,GALNT10,THOC5,PLK4,NFATC3,TCF4,CALD1,CCNF,HOXB9,ZNF81,MED20,KIAA0586,ZKSCAN8,NEK9,PHTF2,MLLT10,LIMK2,PLXNC1
Drug	1061_DN	nordihydroguaiaretic acid; Down 200; 1uM; MCF7; HT_HG-U133A_EA	Broad Institute CMAP Down	0.0009386	0.02881	21	198	BAP1,ZNF512B,CDC40,ARMC9,PDZRN3,SPATA7,METAP2,NXN,CCNF,PCBP2,PCM1,RCC1,ESPL1,MAP2K6,APTX,KIF2A,KPNB1,AGO1,SHCBP1,SCPEP1,NEIL3
Drug	1073_DN	genistein; Down 200; 10uM; MCF7; HT_HG-U133A_EA	Broad Institute CMAP Down	0.0009386	0.02881	21	198	EPHB4,UBE4B,GTSE1,SKIL,ZFR,ATM,PDZRN3,INVS,SPTBN1,GALNT6,PCM1,RCC1,SAMHD1,LRIG1,ARHGEF3,MAP2K6,ARHGAP11A,TXNL4B,CARS2,DNA2,LYN
Drug	5768_DN	Hexylcaine hydrochloride [532-76-3]; Down 200; 13.4uM; PC3; HT_HG-U133A	Broad Institute CMAP Down	0.0009386	0.02881	21	198	EPHB2,BAP1,FBN2,AP2B1,SCARA3,FN1,DNAJC8,MRPS14,GLS2,NUP210,CASP1,SEC23IP,RCC1,HROB,ZFYVE9,DNAJB5,SMARCAL1,ARL15,CNTNAP2,LAMP1,MPHOSPH9
Drug	CID000112041	octyl-Sepharose	Stitch	0.0009414	0.02881	11	73	FMOD,FN1,GBA3,NEU3,C1QBP,OAT,TGFBR3,CD44,PLCD1,PRSS2,IVD
Drug	CID000006344	dichloromethane	Stitch	0.0009414	0.02881	11	73	HPSE,SYNE1,COMMD3,CD44,PDCD2,HLA-DMA,BCLAF1,LYPD1,KPNB1,RB1,GSTCD
Drug	CID000012122	3-hydroxyphenylacetic acid	Stitch	0.0009426	0.02881	6	24	SET,MT2A,OXCT1,HMGB1,HMGB2,ALDH5A1
Drug	CID000000219	2-amino-3-ketobutyrate	Stitch	0.0009426	0.02881	6	24	SHMT1,WWOX,GCAT,IL1R1,TRIT1,KARS1
Drug	CID000455319	ara-C triphosphate	Stitch	0.0009426	0.02881	6	24	RRM1,RRM2,ASRGL1,POLA2,RRM2B,QRSL1
Drug	ctd:D044950	Flavanones	CTD	0.0009426	0.02881	6	24	MDM2,PARP1,ATM,BAX,CCNB1,HIF1A
Drug	CID000003136	DMNQ	Stitch	0.0009515	0.02905	13	96	PARP1,PPIH,AKR1B1,SNRPA,BAX,CCNB2,TSPAN7,CDKN3,PTTG1,HIF1A,TYMS,TUBA1A,NUP107
Drug	ctd:D010672	Phenytoin	CTD	0.0009556	0.02916	34	385	EPHX1,MDM2,RSRC1,MKI67,ALDH1A1,FMOD,FN1,SMC2,TAF9B,ATM,G6PD,SNX2,BAX,RNF115,ST13,GLUL,TUT4,NRCAM,GPX2,TERF1,GSTA1,GSTM3,CCNG1,CDK1,HMGB1,CNOT7,HSPD1,SIPA1L1,VCAN,CEP57,CTSL,DHX9,DAP3,ABLIM1
Drug	5364_DN	Anisomycin [22862-76-6]; Down 200; 15uM; MCF7; HT_HG-U133A	Broad Institute CMAP Down	0.0009688	0.02948	20	185	EPHB4,SPC25,PPM1H,SALL2,MKI67,APEX1,THYN1,KANK1,SMPDL3B,NUP210,TMEM97,NRCAM,CCNG1,PDCD2,REEP1,ZNF232,DPYSL2,CELSR2,EIF4A1,ELK3
Drug	1637_UP	Trichostatin A, Streptomyces sp.; Up 200; 0.1uM; MCF7; HT_HG-U133A	Broad Institute CMAP Up	0.0009688	0.02948	20	185	ALCAM,WDR19,MT2A,FYN,SOAT1,RGL1,GMPR,RAB29,NXN,BEX4,MMD,BACE1,SERPINI1,NME7,CCDC28A,REEP1,LRRC49,NAV2,CRISPLD2,SCPEP1
Drug	2686_UP	17-AAG; Up 200; 1uM; HL60; HT_HG-U133A	Broad Institute CMAP Up	0.0009688	0.02948	20	185	MDM2,ARMC9,FAM168A,CACNB4,CALD1,CASP1,TNFRSF11B,PKIG,TGFBR3,TIAM1,HNRNPD,GTF3C3,CLU,MTRF1L,HSP90AB1,SIPA1L1,IL1R1,BTG2,HIBCH,AASS
Drug	CID000078168	5-hydroxymethyluracil	Stitch	0.0009707	0.02948	8	42	ADSL,APEX1,MUTYH,WWOX,HPSE,NFIC,TYMS,IDE
Drug	ctd:C041517	dibenzo(a,l)pyrene	CTD	0.0009711	0.02948	30	326	IFITM3,MKI67,AKR1B1,TUBB,BIRC5,MT2A,MBD5,G6PD,DEPDC1B,ATP5F1A,KDM1A,SRP9,SRP14,NCBP1,NUP205,PRC1,GSTA1,HIF1A,HMGB1,TRIP13,PRMT1,ID2,SYF2,CTSL,MRPL11,HMGN5,THRAP3,KPNA2,MRPS7,PSMD14
Drug	ctd:D001553	Benzbromarone	CTD	0.0009711	0.02948	30	326	RIDA,ACACA,ESD,ALDH1A1,HSDL2,ST6GAL1,PAICS,GAMT,UHRF1BP1L,NAP1L1,SLC39A8,NDUFS5,GGH,ARL6IP1,C1QBP,C4BPA,TMEM97,C7,ZWINT,TGFBI,PCCB,HMGN1,HSD17B4,PON2,PSMC3,PSMC5,PTMS,SFXN1,COPS4,CAPRIN1
Drug	ctd:D003513	Cycloheximide	CTD	0.0009716	0.02948	38	446	STX2,KREMEN1,RRM2,PARP1,FGF2,FGFR1,CDCA5,G6PD,WWOX,TM7SF3,BAX,NEK2,KANK1,BRCA1,CBX1,TACC1,CAMLG,CASP1,RUNX2,TNFRSF11B,GSTA1,CCNA2,CD44,PDCD2,HIF1A,CFTR,HNRNPH2,TYMS,UCP2,LPXN,NUCKS1,PLA2G4A,DNAJB5,VIRMA,SIRPA,RB1,PIGK,MRPS7
Drug	ctd:C005219	methyl cellosolve	CTD	0.0009777	0.02964	28	297	STX2,ACAT1,ME2,BIRC5,MOB1B,SOAT1,SPTBN1,NBN,AURKA,TCEAL8,ODC1,NFS1,HMGB2,YPEL1,CLU,PLA2G4A,HSD3B1,PLK1,ID2,DNAJC18,ATF2,CTSL,PROS1,ANP32E,IPO5,LYN,CAPRIN1,SMAD2
Drug	CID000123247	CH3S	Stitch	0.0009818	0.02971	9	52	ADK,MAT2B,SYNE1,ISCU,HMGB1,HNRNPD,TYMS,IDE,ADI1
Drug	CID000121697	N-carbamoyl-L-methionine	Stitch	0.0009818	0.02971	9	52	SPG21,ATM,HPSE,GOT1,GOT2,CDK1,CDC25B,HEXB,PROS1
Drug	CID000004330	ICE inhibitor	Stitch	0.0009991	0.02982	17	146	MDM2,FANCD2,PARP1,CRTAP,BAX,NUP210,CASP1,CCNB1,AIFM1,CTSC,HNRNPD,MAP2K6,MAP4K2,RFC1,LDHB,MRPS7,LMNB1
Drug	7230_UP	Convolamine hydrochloride [500-56-1]; Up 200; 11.8uM; MCF7; HT_HG-U133A	Broad Institute CMAP Up	0.001001	0.02982	21	199	ABCC4,ABL2,REEP2,APBA2,AQP3,ALDH4A1,TTBK2,APOBEC3C,DAGLA,PCM1,ZKSCAN5,METTL7A,IL27RA,SDC3,HMGN5,HERC6,RB1,DTNA,LAMP1,NEIL3,TMEM19
Drug	5472_DN	Antimycin A [1397-94-0]; Down 200; 7.2uM; MCF7; HT_HG-U133A	Broad Institute CMAP Down	0.001001	0.02982	21	199	SHMT1,DPH5,THYN1,CENPI,B9D1,MBTPS1,SMPDL3B,MTMR2,PSRC1,NCAPH,ASB9,LZTFL1,ARL15,FAM210B,TRAM2,ESPL1,KIAA0586,ARNT2,RANGAP1,MLLT10,EPB41L2
Drug	7415_DN	Doxepin hydrochloride [1229-29-4]; Down 200; 12.6uM; MCF7; HT_HG-U133A	Broad Institute CMAP Down	0.001001	0.02982	21	199	FN1,B9D1,SPATA7,TM7SF3,BAX,GPR87,NFIC,PCCA,RCC1,CHD4,MED20,LZTFL1,ARL15,SIPA1L1,LYPD1,HIBCH,TXNL4B,KPNB1,RNASEH2B,LIMK2,EPB41L2
Drug	1210_DN	alpha-estradiol; Down 200; 0.01uM; PC3; HT_HG-U133A	Broad Institute CMAP Down	0.001001	0.02982	21	199	SHMT1,CCDC88A,ARRB2,PLK4,SPATA7,TTLL5,SEPTIN6,BICD1,SUPT6H,NUP210,SYNE1,TAF1B,TNFRSF11B,CD70,PATZ1,ZFYVE9,DEF6,CNTNAP2,SNPH,NDE1,RARS1
Drug	1776_DN	Eserine sulfate, physostigmine sulfate [64-47-1]; Down 200; 6.2uM; HL60; HG-U133A	Broad Institute CMAP Down	0.001001	0.02982	21	199	SET,CENPI,FBXO21,SNX2,TTBK2,GLUL,MTMR2,LIMD1,NCAPH,CDC27,NNT,TYMS,PLCD1,DSCC1,ATF2,DIXDC1,NUP93,TRAM2,SIRPA,RDX,RFC1
Drug	1911_DN	Acebutolol hydrochloride [34381-68-5]; Down 200; 10.8uM; PC3; HG-U133A	Broad Institute CMAP Down	0.001001	0.02982	21	199	NET1,ADK,SALL2,ATP2C1,SOAT1,FAM168A,NUDT21,DNAJC7,LSM5,HSD17B4,POU2F1,PPT1,HDGFL3,TOMM22,HIBCH,CD302,PIGK,RDX,RFX5,ABLIM1,MPHOSPH9
Drug	1972_DN	Levodopa [59-92-7]; Down 200; 20.2uM; HL60; HG-U133A	Broad Institute CMAP Down	0.001001	0.02982	21	199	ESD,MBNL1,MBTPS1,VWA8,NBN,MYO5C,BLMH,ASCC3,TMPO,ZW10,RCC1,CHEK1,PRKD3,KIF3B,RAD54B,EXOSC10,SMARCAL1,TRAM2,SIRPA,CD302,RFC5
Drug	1933_DN	Metanephrine hydrochloride DL [881-95-8]; Down 200; 17.2uM; PC3; HG-U133A	Broad Institute CMAP Down	0.001001	0.02982	21	199	EPHX1,ABCB7,MRE11,HACD3,ZFR,SPTBN1,NAP1L1,SLC39A8,MTMR2,KIF2C,PHF3,SEC23IP,ZMYM4,HSP90AB1,KIF20B,RAB36,MOXD1,KNTC1,BMS1,PTPN11,RAD21
Drug	142_UP	tolbutamide; Up 200; 100uM; MCF7; HG-U133A	Broad Institute CMAP Up	0.001001	0.02982	21	199	CDC40,ALCAM,GALNT10,ALDH4A1,VWA8,NFATC3,NUP210,SEC23IP,CD44,ZMYM4,TP53BP1,CDKN3,UCHL3,GNPTAB,POT1,PRPS2,LYPD1,SPATS2,CARS2,DTNA,SCPEP1
Drug	2043_UP	Paclitaxel [33069-62-4]; Up 200; 4.6uM; HL60; HG-U133A	Broad Institute CMAP Up	0.001001	0.02982	21	199	EPHB4,KIF18A,ZNF512B,ADK,GPR65,APBA2,SHTN1,BICD1,FAM168A,MTMR2,PKIG,CD70,KYAT3,LSM5,PLCB4,MED20,KIF23,EIF5B,CEP57,ECT2,RFX5
Drug	CID000001175	uric acid	Stitch	0.001001	0.02982	21	199	ABCC4,ADK,ADSL,APOB,G6PD,WWOX,GAMT,SPTBN1,MCCC2,HPSE,GOT1,GOT2,KSR2,CASP1,OAT,PFKM,PRPS2,PRPSAP2,IMPDH2,TNFSF15,LDHB
Drug	4615_DN	Oleandomycin phosphate [7060-74-4]; Down 200; 5uM; PC3; HT_HG-U133A	Broad Institute CMAP Down	0.001001	0.02982	21	199	EPHB2,ABL2,OLFM4,ORAI2,ADGRB2,THSD1,BICD1,NUP210,TCF4,CASP1,TGFBI,PCM1,PLA2G15,PLCD1,MOXD1,FAM210B,IFT140,TRAF3IP1,NDE1,LIMK2,CTDSPL
Drug	2872_DN	Bromperidol [10457-90-6]; Down 200; 9.6uM; MCF7; HT_HG-U133A	Broad Institute CMAP Down	0.001001	0.02982	21	199	MDM2,FGFR1,GLS2,MAGEF1,FAM168A,GSTM4,CD44,RCC1,PLA2G15,ZFYVE9,IL27RA,IFT22,B3GNTL1,ARL15,ERCC6L,MDM1,ITPR2,DNASE2,IPO5,RB1,ABLIM1
Drug	2906_DN	Meptazinol hydrochloride [59263-76-2]; Down 200; 14.8uM; HL60; HT_HG-U133A	Broad Institute CMAP Down	0.001001	0.02982	21	199	CEP164,FUT8,BCAT2,THSD1,NFIC,GMDS,TCF4,PHF3,PFKM,PLA2G15,MED20,ZNF32,ZKSCAN8,NEK9,BTG2,TMEM231,PARPBP,IPO5,RB1,PHTF2,LAMP1
Drug	7331_DN	Naftopidil dihydrochloride [57149-08-3]; Down 200; 8.6uM; MCF7; HT_HG-U133A	Broad Institute CMAP Down	0.001001	0.02982	21	199	ABCC4,ARMC9,AQP3,PLK4,PDZRN3,TTLL5,THSD1,GLUL,MTMR2,HIP1,GDAP1,RAD54B,SMARCAL1,EIF5B,REEP1,UPF3A,LYPD1,TMEM231,RANGAP1,GSTCD,CAPRIN1
Drug	7461_DN	Acetazolamide [59-66-5]; Down 200; 18uM; MCF7; HT_HG-U133A	Broad Institute CMAP Down	0.001001	0.02982	21	199	BAP1,TPST1,ALDH4A1,GPRC5B,SPTBN1,GPR87,GMDS,TACC1,CASP1,PCCA,PLA2G15,PRKD3,ATXN10,CEP85,ID2,MDM1,EMSY,TMEM132A,MLLT10,CCDC25,MPHOSPH9
Drug	5347_DN	Idazoxan hydrochloride [79944-56-2]; Down 200; 16.6uM; MCF7; HT_HG-U133A	Broad Institute CMAP Down	0.001001	0.02982	21	199	MBNL1,NPM3,DPH5,ATM,GPR87,BRCA1,COPS8,GSTM4,CD44,PATZ1,NABP2,POT1,HMGN5,REEP1,NDE1,KIAA0586,TOMM22,DNA2,KPNB1,LMNB1,EPB41L2
Drug	2045_DN	Guanabenz acetate [23256-50-0]; Down 200; 13.8uM; HL60; HG-U133A	Broad Institute CMAP Down	0.001001	0.02982	21	199	FMOD,FN1,ORAI2,CENPI,FYN,CSNK1G1,NUP210,TMEM97,TUT4,ODF2,NFS1,CCND2,SLC7A8,TMPO,MTREX,CTSL,KIAA0586,IVD,KIF2A,CELSR2,HNRNPR
Drug	4098_DN	Furazolidone [67-45-8]; Down 200; 17.8uM; PC3; HT_HG-U133A	Broad Institute CMAP Down	0.001001	0.02982	21	199	ABL2,ADARB1,PCNX2,VPS50,THOC5,ARRB2,VWA8,NCBP1,SYT11,BUB1,GMPR,SLC7A8,R3HDM1,PLEKHB1,UCP2,HMGN5,PTMS,BTG2,TNFSF15,WDR62,EIF4A1
Drug	CID000161730	2'-deoxytetrahydrouridine	Stitch	0.001015	0.02993	4	10	RRM1,RRM2,TYMS,RRM2B
Drug	CID000000173	7-KAP	Stitch	0.001015	0.02993	4	10	SHMT1,OAT,GCAT,NPL
Drug	CID006852201	nu 5	Stitch	0.001015	0.02993	4	10	SNRPA,BLMH,CCNA2,HADH
Drug	CID000151277	AC1ODU4J	Stitch	0.001015	0.02993	4	10	ASRGL1,ATM,MAT2B,CFTR
Drug	CID000126704	5'-noraristeromycin	Stitch	0.001015	0.02993	4	10	AHCY,SET,TYMS,IMPDH2
Drug	ctd:C540615	retigeric acid B	CTD	0.001015	0.02993	4	10	PARP1,BAX,CDK1,RB1
Drug	CID000188979	2-ethylhydracrylic acid	Stitch	0.001015	0.02993	4	10	ACADSB,HSD17B10,PCCB,PTPRD
Drug	CID000015078	guanazole	Stitch	0.001015	0.02993	4	10	RRM1,RRM2,RRM2B,RDX
Drug	CID000054739	imazaquin	Stitch	0.001015	0.02993	4	10	SCARA3,GRHL3,MYO5A,MYO5C
Drug	ctd:C010302	aspidin BB	CTD	0.001015	0.02993	4	10	PARP1,BAX,CCNA2,RB1
Drug	CID000082817	hafnium hydroxide	Stitch	0.001015	0.02993	4	10	TMPO,HIF1A,ESCO2,GSTCD
Drug	CID000031269	AzDA	Stitch	0.001015	0.02993	4	10	RRM1,AHCY,RRM2B,IMPDH2
Drug	CID000062648	ammonium persulfate	Stitch	0.001015	0.02993	4	10	FGFR1,GMDS,HLA-DMA,PTPN11
Drug	CID000014090	phenylglyoxal	Stitch	0.001022	0.03008	15	121	ABAT,ADK,ACSL4,AKR1B1,SHMT1,MTHFD1,WWOX,NBN,GLUL,PAPSS1,NNT,PRSS2,BDH2,RPL5P34,DHX40
Drug	CID005327336	sulfonamide analog 1	Stitch	0.001022	0.03008	22	213	ACACA,MDM2,SET,SRSF3,PAICS,AURKA,NEK2,CSNK1G1,TERF1,CCNB1,CD74,CDK1,CDK4,PFKM,SERPINI1,HSPD1,ATF2,PPM1G,IL1R1,PRSS2,RB1,EIF2S3
Drug	CID000039562	lonidamine	Stitch	0.001029	0.03027	7	33	SPG21,FANCD2,SLC25A5,BAX,TOP2B,CFTR,TYMS
Drug	CID000002532	AC1L1DW2	Stitch	0.001036	0.03039	20	186	SPTBN5,PARP1,AQP3,SPTBN1,BAX,BLMH,NFATC3,NFIC,CASP1,AIFM1,PARVB,HSP90AB1,CTSL,PSMA4,PSMB4,PSMB7,PSMC3,PTPN11,RDX,PSMD14
Drug	6891_UP	trichostatin A, Streptomyces sp.; Up 200; 1uM; MCF7; HT_HG-U133A	Broad Institute CMAP Up	0.001036	0.03039	20	186	STX2,ACSL4,FN1,WDR19,FYN,THSD1,TTBK2,RGL1,SYT11,TTC28,NXN,R3HDM1,MMD,BACE1,SERPINB5,SERPINI1,NME7,CCDC28A,CRISPLD2,RCBTB1
Drug	1323_DN	Cefadroxil [50370-12-2]; Down 200; 11uM; HL60; HT_HG-U133A	Broad Institute CMAP Down	0.001036	0.03039	20	186	MBNL1,RRM1,BAX,COPS8,BUB1,GLUL,NEMP1,LIMD1,EML4,CYB5B,CDK1,CENPA,TSN,POT1,EMSY,PTPN11,MLLT10,RFC3,CAPRIN1,EPB41L2
Drug	CID000000311	citric acid	Stitch	0.001041	0.03051	32	357	ACACA,ACAT1,RRM1,MDM2,ME2,ALDH1A1,AKR1B1,SH3BGRL,RNF34,APOB,PAICS,PDE5A,ATIC,G6PD,CPSF3,WWOX,ERC1,GOT1,GOT2,CIT,PKIG,OXCT1,ISCU,PFKM,PGD,HSPD1,REXO2,PROS1,PRSS2,BDH2,PTPRG,LDHB
Drug	ctd:C016766	sulforafan	CTD	0.001043	0.03054	41	494	EPHX1,ABCC4,RSRC1,PARP1,ALDH1A1,GPR65,SKIL,MT1G,CEP70,G6PD,MYBL2,MSRB1,BAX,HPSE,SEPTIN6,RGL1,GLO1,PRDX3,GSTA1,CCNB1,GSTM3,GXYLT2,AIFM1,CD74,SERINC5,HIF1A,HLA-DMA,FOXA3,TRIP13,PGD,CLU,MCOLN2,HSPD1,NMNAT3,SIPA1L1,IL1R1,MAP2K6,BTG2,TUBA1A,DNMT1,RB1
Drug	CID000000679	DMSO	Stitch	0.001048	0.03065	14	109	DRAM1,SHISA5,MDM2,FOXM1,SSRP1,NEDD8,CA1,BACE1,TYMS,HSPD1,RFC5,ECT2,HASPIN,LYZ
Drug	CID000000622	2'-deoxyadenosine 5'-triphosphate	Stitch	0.001048	0.03065	14	109	RRM1,RRM2,ADK,AHCY,AKR1B1,POLD3,PAPSS1,POLA2,TYMS,NME7,RRM2B,PRIM2,RFC5,LIG1
Drug	CID000159449	antimony tartrate	Stitch	0.001052	0.03075	10	63	AHCY,PPIH,AKR1B1,SNRPA,CCNB2,TSPAN7,CDKN3,PTTG1,PFKM,TYMS
Drug	CID000009285	phenazine methosulfate	Stitch	0.001057	0.03086	11	74	ABAT,ADSL,G6PD,INTU,WWOX,CENPK,HADH,SAMHD1,IVD,ALDH5A1,LDHB
Drug	CID000001130	thiamine	Stitch	0.001061	0.03091	16	134	RIDA,ADK,AKR1B1,SMC2,ATIC,G6PD,BCAT2,GCSH,NDUFV1,GLUL,MTMR2,NFS1,HIBADH,TMPO,PGD,SMC4
Drug	ctd:D004642	Emodin	CTD	0.001062	0.03091	19	173	ABCC4,BFAR,PARP1,FN1,HACD3,BIRC5,ATM,BAX,CASP1,GSTM3,CCNB2,TOP2A,CDK4,HIF1A,EI24,TXNL4B,RB1,RCN2,SAE1
Drug	5594_UP	Trichostatin A, Streptomyces sp.; Up 200; 1uM; MCF7; HT_HG-U133A	Broad Institute CMAP Up	0.001062	0.03091	19	173	STX2,MAP2,ACSL4,WDR19,FYN,SOAT1,SEPTIN6,RGL1,SYT11,NXN,BEX4,MMD,NPL,YPEL1,SERPINB5,SERPINI1,CCDC28A,DIXDC1,CRISPLD2
Drug	1122_UP	cytochalasin B; Up 200; 20.8uM; MCF7; HT_HG-U133A_EA	Broad Institute CMAP Up	0.001062	0.03091	19	173	KIF18A,DRAM1,RSU1,NPM3,FN1,WDR19,NUP210,NRCAM,GSTM4,TGFBI,PHF3,CD44,NNT,KDM4A,HDGFL3,CRISPLD2,DTNA,PHTF2,LAMP1
Drug	1829_DN	Acetohexamide [968-81-0]; Down 200; 12.4uM; PC3; HT_HG-U133A	Broad Institute CMAP Down	0.001067	0.03091	21	200	DNAJC8,CYFIP2,ATP2C1,RNF38,PLK4,UHRF1BP1L,SLC39A8,NUP210,GLUL,ZMYM4,PDCD2,RCC1,PLA2G15,CLU,HSD17B4,ID2,EIF5B,CCP110,UPF3A,SMC4,RCBTB1
Drug	2954_DN	Talampicillin hydrochloride [39878-70-1]; Down 200; 7.8uM; HL60; HT_HG-U133A	Broad Institute CMAP Down	0.001067	0.03091	21	200	KIF18A,SPC25,ADK,ORAI2,SNX2,GCDH,CPNE1,GMDS,TCF4,TAF1B,NCAPH,COMMD3,PHF3,TMPO,HELLS,PLCB4,CEP57,IVD,RB1,SMC4,SFXN1
Drug	3759_DN	Eucatropine hydrochloride [536-93-6]; Down 200; 12.2uM; PC3; HT_HG-U133A	Broad Institute CMAP Down	0.001067	0.03091	21	200	EPHB2,ABL2,MDM2,PCNX2,FMOD,APBA2,ALDH4A1,CSNK1G1,NUP210,BUB1,TAF1B,SEMA5A,SLC7A8,TGFBI,TIAM1,PDK4,ZKSCAN5,SERPINI1,POU2F1,CELSR2,CTDSPL
Drug	1939_UP	Ciprofloxacin hydrochloride [93107-08-5]; Up 200; 10.8uM; PC3; HG-U133A	Broad Institute CMAP Up	0.001067	0.03091	21	200	EPHB2,ACACA,ADK,ACSL4,CHSY1,PLK4,TMEM97,UBFD1,NXN,TGFBI,CYB5B,TMPO,TOP2B,ERCC6L,PTPN13,TOMM22,NAV2,KIF14,RAD21,DTNA,ELK3
Drug	5853_DN	Ivermectin [70288-86-7]; Down 200; 4.6uM; PC3; HT_HG-U133A	Broad Institute CMAP Down	0.001067	0.03091	21	200	STX2,ACADSB,ACTN1,PCNX2,ST6GAL1,PAICS,ZFR,CSGALNACT1,ALDH7A1,CA1,TGFBR3,PCM1,CENPF,CEP85,CNTNAP2,PTMS,RANGAP1,SMC4,PHTF2,CTDSPL,QRSL1
Drug	7315_DN	Isotretinoin [4759-48-2]; Down 200; 13.4uM; PC3; HT_HG-U133A	Broad Institute CMAP Down	0.001067	0.03091	21	200	ETV5,CDC40,FGF2,FGFR1,SCARA3,SHMT1,ORAI2,CEP164,ATM,SPTBN1,MAGEF1,IL33,NEMP1,PCBP2,PCM1,ZKSCAN5,ZNF711,SIRPA,LYPD1,HIBCH,SMC4
Drug	141_DN	chlorpropamide; Down 200; 100uM; MCF7; HG-U133A	Broad Institute CMAP Down	0.001067	0.03091	21	200	FGFR1,PIK3R3,ORAI2,ARRB2,BABAM1,CEP70,MYBL2,BAX,NRCAM,CD44,ZMYM4,PCM1,KIF20B,TRAM2,LMAN2L,ARNT2,PARPBP,TCTN1,RANBP9,BSCL2,MPHOSPH9
Drug	CID000000854	D-ribofuranose	Stitch	0.001096	0.0317	23	228	RRM1,ADK,AHCY,ATIC,SNRPA,G6PD,BAX,SRP9,BTG3,AIFM1,PFKM,TYMS,RRM2B,NMNAT3,EIF5B,IMPDH2,CLPB,QARS1,RB1,LDHB,APLF,ESCO2,MRPS7
Drug	ctd:C028577	monobutyl phthalate	CTD	0.001106	0.03192	29	314	ADARB1,ALDH9A1,TUBB,LGR5,MT2A,ARRB2,PDE5A,MUTYH,BRCA1,TCEAL8,NPM1,YBX1,RUNX2,CCND2,OXCT1,CDC25B,STXBP4,HMGB2,HNRNPH2,PHB,TYMS,LRIG1,DEPDC7,COCH,SLC25A38,QARS1,RBBP7,LDHB,QRSL1
Drug	5012_UP	Dicloxacillin sodium salt [13412-64-1]; Up 200; 8.2uM; MCF7; HT_HG-U133A	Broad Institute CMAP Up	0.001107	0.03192	20	187	MDM2,ADARB1,FMOD,FN1,CAMK1,B9D1,SPTBN1,SUPT6H,PRDX3,BUB1,EML4,TLR5,TMPO,PARVB,MED20,DTNA,PHTF2,LAMP1,LIMK2,ELK3
Drug	CID000000275	canavanin	Stitch	0.001113	0.03192	15	122	MLH1,PAICS,GCDH,COPS8,ODC1,CIT,EXO1,HEXB,UBB,UCHL3,PSMB4,KARS1,RARS1,LIG1,PSMD14
Drug	CID000000930	NADP(H	Stitch	0.001117	0.03192	43	527	EPHX1,ABAT,ACACA,ACAT1,RRM1,RRM2,ME2,FMN1,ALDH1A1,ALDH9A1,AKR1B1,SHMT1,NOX1,MTHFD1,ALDH4A1,G6PD,ALDH7A1,WWOX,GLUL,GMDS,GMPR,MAT2B,HIBADH,TM7SF2,CYP2U1,HADH,PCCA,NNT,HLA-DMA,PGD,PHB,TYMS,UGT2B17,HSD3B1,HSD17B4,RRM2B,SAMHD1,MOXD1,MCCC1,DHX9,CRYZL1,LDHB,AASS
Drug	CID000000810	isovaleryl-CoA	Stitch	0.001131	0.03192	9	53	ACADSB,TEAD2,WWOX,GCDH,MCCC2,PCCB,MCCC1,IVD,ESCO2
Drug	CID000424379	adenosylcobalamin	Stitch	0.001131	0.03192	9	53	RRM1,RRM2,PGM2L1,GLMN,PCCA,PCCB,MMD,CBY1,RRM2B
Drug	CID000005352	aflodac	Stitch	0.001132	0.03192	26	271	BAP1,ACSL4,FBN2,MLH1,AKR1B1,ASRGL1,BIRC5,ATIC,TM7SF3,NAP1L1,BAX,BUB1,BUB1B,ODC1,CIT,CCNA2,CCND2,AIFM1,HSD17B10,HMMR,CLU,IDE,TRIT1,DYM,RB1,LFNG
Drug	CID000439641	AC1L97QT	Stitch	0.001141	0.03192	8	43	FMOD,APEX1,WWOX,HLA-DMA,HSPD1,SAMHD1,PRCP,DHX9
Drug	CID000003820	kenpaullone	Stitch	0.001141	0.03192	8	43	CCNA2,CCNB1,CCNB2,CDK1,CDK4,CHEK1,MYEF2,RB1
Drug	CID000122644	2-chloro-dATP	Stitch	0.001146	0.03192	5	17	RRM1,ADK,TOP2B,POLA2,RRM2B
Drug	CID000126515	qBBr	Stitch	0.001146	0.03192	5	17	GOT1,GOT2,NPM1,PAPSS1,TYMS
Drug	ctd:C011612	diethyl sulfate	CTD	0.001146	0.03192	5	17	BAX,CCNA2,CCNB1,CDK4,CHEK1
Drug	ctd:C478160	(1,2-bis(1,2-benzisoselenazolone-3(2H)-ketone))ethane	CTD	0.001146	0.03192	5	17	APEX1,BAX,CCNB1,CDK1,CDK4
Drug	CID000068071	pinocembrin	Stitch	0.001146	0.03192	5	17	ACACA,SMC2,BAX,MCCC1,ESCO2
Drug	ctd:C008461	methyl isocyanate	CTD	0.001146	0.03192	5	17	AURKA,AURKB,PCNT,CHEK1,POT1
Drug	CID000455041	apricitabine	Stitch	0.001146	0.03192	5	17	AHCY,MT2A,CFTR,IMPDH2,DDC
Drug	CID000062368	AC1L1WZD	Stitch	0.001146	0.03192	5	17	ALDH7A1,BAX,AIFM1,CDK4,RB1
Drug	CID000020992	1,6-bismaleimidohexane	Stitch	0.001146	0.03192	5	17	BAX,NBN,BLMH,PTPN11,EIF2S3
Drug	CID000147055	2',2'-difluorodeoxyguanosine	Stitch	0.001146	0.03192	5	17	RRM1,RRM2,ADK,POLA2,RRM2B
Drug	CID003000671	NSC336628	Stitch	0.001146	0.03192	5	17	MT2A,CASP1,CCNB1,TOP2B,RCC1
Drug	ctd:C531937	6-O-angeloylenolin	CTD	0.001146	0.03192	5	17	CCNA2,AIFM1,CDK1,CDK4,RB1
Drug	CID000124504	2-methylene-3-furanone	Stitch	0.001148	0.03192	3	5	RRM1,RRM2,RRM2B
Drug	CID000028803	TTEGDA	Stitch	0.001148	0.03192	3	5	FN1,HSD17B4,PTPN11
Drug	CID000205309	EU m	Stitch	0.001148	0.03192	3	5	PDE5A,ALDH7A1,ESPL1
Drug	CID000171347	methyl protodioscin	Stitch	0.001148	0.03192	3	5	BAX,CCNB1,CDK1
Drug	ctd:C466913	NU2058	CTD	0.001148	0.03192	3	5	CDK1,TYMS,RB1
Drug	CID000126514	dendrodoine	Stitch	0.001148	0.03192	3	5	FN1,GOT1,GOT2
Drug	ctd:D002218	Carbadox	CTD	0.001148	0.03192	3	5	MDM2,MKI67,TOP2A
Drug	CID000067944	eV F	Stitch	0.001148	0.03192	3	5	NDC80,SOAT1,CA1
Drug	ctd:C053320	n-butoxyacetaldehyde	CTD	0.001148	0.03192	3	5	ALDH1A1,ALDH9A1,ALDH5A1
Drug	CID002732427	AC1NQVLK	Stitch	0.001148	0.03192	3	5	RRM1,RRM2,RRM2B
Drug	CID005384003	2-hydroxy-1-naphthylaldehyde benzoyl hydrazone	Stitch	0.001148	0.03192	3	5	RRM1,RRM2,RRM2B
Drug	CID000127537	DABIA	Stitch	0.001148	0.03192	3	5	ABAT,ALDH5A1,LYZ
Drug	CID000054040	C 5319	Stitch	0.001148	0.03192	3	5	WWOX,PGM2L1,VCAN
Drug	CID000122716	Actinomycin C2	Stitch	0.001148	0.03192	3	5	ACACA,SPTBN1,LYZ
Drug	CID003006964	A1110U	Stitch	0.001148	0.03192	3	5	RRM1,RRM2,RRM2B
Drug	CID003006985	348U87	Stitch	0.001148	0.03192	3	5	RRM1,RRM2,RRM2B
Drug	CID000160956	silicomolybdate	Stitch	0.001148	0.03192	3	5	SLC25A5,SAMHD1,PRCP
Drug	ctd:C025136	phenylacetic acid	CTD	0.001148	0.03192	3	5	ABCC4,PON2,PON3
Drug	CID000446261	dimethylbenzimidazole nucleotide	Stitch	0.001148	0.03192	3	5	GLO1,PCCB,MMD
Drug	CID000078972	perfluorophenanthrene	Stitch	0.001148	0.03192	3	5	MAP2,APEX1,CCDC88A
Drug	CID006263849	Pyrazolopyridazine 1a	Stitch	0.001148	0.03192	3	5	CCNB1,CCNB2,CDK1
Drug	CID000444862	Py-6	Stitch	0.001148	0.03192	3	5	STX2,CCDC88A,GOT2
Drug	CID000031233	p-butoxyphenol	Stitch	0.001148	0.03192	3	5	RRM1,RRM2,RRM2B
Drug	ctd:C524169	kaempferol 7-O-glucoside	CTD	0.001148	0.03192	3	5	BAX,CCNB1,CDK1
Drug	CID000442744	frangulin B	Stitch	0.001148	0.03192	3	5	IDE,PCLAF,LYZ
Drug	CID000006168	etimizol	Stitch	0.001148	0.03192	3	5	HMGB2,HMGN1,HMGN2
Drug	CID000216465	geodin	Stitch	0.001148	0.03192	3	5	WWOX,PROS1,PSMD2
Drug	CID000194420	TOFyl-CoA	Stitch	0.001148	0.03192	3	5	ACACA,BTG3,PFKM
Drug	CID000008086	LS522	Stitch	0.001148	0.03192	3	5	BLMH,CTSC,GSTCD
Drug	CID000096412	N-hydroxy-N'-methylurea	Stitch	0.001148	0.03192	3	5	RRM1,RRM2,RRM2B
Drug	CID005487772	Citrusinine-I	Stitch	0.001148	0.03192	3	5	RRM1,RRM2,RRM2B
Drug	CID000000186	acetyl phosphate	Stitch	0.001156	0.03208	13	98	ACAT1,ADK,ATP2C1,MTHFD1,GLUL,COMMD3,OXCT1,TGDS,HADH,NPL,CDKN3,PFKM,LDHB
Drug	ctd:C038491	allyl sulfide	CTD	0.001156	0.03208	13	98	EPHX1,ABCC4,ALDH1A1,BIRC5,G6PD,BAX,ODC1,CCNB1,GSTM3,GSTM4,CHEK1,PON2,PON3
Drug	CID000003017	diazinon	Stitch	0.001156	0.03208	13	98	ESD,SET,LEO1,CARD8,SSRP1,TTK,CLU,PON2,PON3,PAF1,RANGAP1,RARS1,GSTCD
Drug	1832_UP	Isoflupredone acetate [338-98-7]; Up 200; 9.6uM; PC3; HT_HG-U133A	Broad Institute CMAP Up	0.001182	0.03275	20	188	HSDL2,ORAI2,CCDC88A,ZFR,TAF5L,SNX2,BAX,GLUL,TMPO,NNT,RCC1,PARVB,ZFYVE9,EMSY,PTPN11,HIBCH,NAV2,RARS1,LMNB1,RCBTB1
Drug	7050_DN	lomustine; Down 200; 100uM; PC3; HT_HG-U133A	Broad Institute CMAP Down	0.001182	0.03275	20	188	MBNL1,RRM1,SHMT1,FAM111A,SPATA7,BUB1,TACC1,PSRC1,CALD1,CCNA2,BEX4,TNC,SIPA1L1,ESPL1,CDCA3,NDE1,KIF15,TNFSF15,LIMK2,CAPRIN1
Drug	CID000003043	dideoxyinosine	Stitch	0.001184	0.03275	11	75	RRM1,RRM2,NT5C3B,MT2A,GAMT,SLC28A3,CIT,RRM2B,KNTC1,IMPDH2,DDC
Drug	CID000348285	2-methyl-3-phenylpropionamide	Stitch	0.001184	0.03275	11	75	SCARA3,AQP3,ATP5F1A,ODC1,CD44,HMMR,DPYSL2,DPYSL3,GSTCD,CKAP2,QRSL1
Drug	CID000073680	thiazole-4-carboxamide adenine dinucleotide	Stitch	0.001188	0.03281	6	25	ADK,NMNAT2,GMPR,PGD,NMNAT3,IMPDH2
Drug	CID000010341	butenolide	Stitch	0.001188	0.03281	6	25	RRM1,RRM2,AHCY,BAX,ODC1,PRPS2
Drug	CID000001773	lometrexol	Stitch	0.001188	0.03281	6	25	MTHFD1,ATIC,GGH,SYNE1,TYMS,SIRPA
Drug	CID000000661	FAH2	Stitch	0.001192	0.03285	10	64	RRM1,SHMT1,MTHFD1,ATIC,WWOX,GGH,TYMS,HSPD1,PRSS2,PSMB4
Drug	CID000000978	p-aminobenzoic acid	Stitch	0.001192	0.03285	10	64	RRM1,MLH1,SHMT1,GGH,OAT,HSD17B10,NPL,TYMS,KARS1,GSTCD
Drug	CID000000911	fMet	Stitch	0.001192	0.03285	10	64	MRRF,FMOD,GFM2,MTHFD1,MTIF2,METAP1,CTSC,TUFM,EIF5B,QARS1
Drug	ctd:C013598	methoxyacetic acid	CTD	0.001194	0.03287	26	272	EPHX1,RRM2,ADARB1,PARP1,ALDH9A1,MT2A,ARRB2,PDE5A,MUTYH,BAX,GLUL,MTMR4,CDC25B,HDAC1,STXBP4,TYMS,CLU,GPSM2,PLK1,DEPDC7,CTSL,COCH,TUBA1A,QARS1,RBBP7,QRSL1
Drug	2835_UP	Trichostatin A, from Streptomyces sp.; Up 200; 0.1uM; MCF7; HT_HG-U133A	Broad Institute CMAP Up	0.001218	0.03351	19	175	ALCAM,WDR19,MT2A,FYN,TTBK2,RGL1,SYT11,GMPR,TGFBR3,MMD,SERPINB5,SERPINI1,NME7,IFT22,CCDC28A,DIXDC1,REEP1,LRRC49,CRISPLD2
Drug	ctd:D012176	Retinoids	CTD	0.001241	0.03401	7	34	ALDH1A1,BIRC5,ATM,BAX,CCNB1,CDK1,RB1
Drug	CID000009550	diazomethane	Stitch	0.001241	0.03401	7	34	METAP1,METAP2,SYNE1,COMMD3,OXCT1,CTSL,PSMB4
Drug	CID000024405	isopentenyladenosine	Stitch	0.001241	0.03401	7	34	ADK,CASP1,HLA-DMA,TYMS,TRIT1,KIF22,LMNB1
Drug	CID005481350	tenofovir disoproxil fumarate	Stitch	0.001241	0.03401	7	34	ABCC4,AHCY,MT2A,GLA,TCF19,HMMR,DDC
Drug	CID006914630	AC1OCACR	Stitch	0.001241	0.03401	7	34	MSN,GLA,SYNE1,CD44,NNT,CLU,RPL5P34
Drug	CID000007577	DAPM	Stitch	0.001244	0.03406	16	136	STX2,WDR19,NUP133,SNRPA,NUP210,GSTA1,GSTM3,GSTM4,ISCU,PHB,CNOT7,CCP110,UPF3A,BTG2,NUP107,GSTCD
Drug	CID000002021	NSC248616	Stitch	0.001252	0.03426	12	87	ETV5,GFM2,TGDS,TUFM,TYMS,SUMF2,TNC,PRCP,MRPS9,ST7L,MRPS7,CTDSPL
Drug	CID000006113	ethyl methanesulfonate	Stitch	0.001253	0.03428	14	111	ADSL,MLH1,SCG5,PAICS,WDR19,G6PD,MUTYH,XRCC6,GNL1,TYMS,UCHL3,XRCC5,RAD21,LIG1
Drug	4271_DN	Cloperastine hydrochloride [14984-68-0]; Down 200; 11uM; PC3; HT_HG-U133A	Broad Institute CMAP Down	0.001261	0.03434	20	189	RSRC1,SET,PAICS,CCDC88A,ZFR,FYN,SPTBN1,CSNK1G1,TCF4,PHF3,TMPO,CDC27,MAP2K6,TANC2,EMSY,DHX9,ALDH5A1,RAD21,GSTCD,DCAF7
Drug	4464_UP	2-propylpentanoic acid; Up 200; 500uM; PC3; HT_HG-U133A	Broad Institute CMAP Up	0.001261	0.03434	20	189	ABL2,ASIC1,REEP2,SCARA3,FN1,PDE5A,FYN,GLS2,ADGRB2,GMPR,TCF4,SEMA5A,TGFBR3,HIP1,DNAJB5,SOSTDC1,RAB36,VCAN,FAM131B,BTG2
Drug	2911_DN	Naftopidil dihydrochloride [57149-08-3]; Down 200; 8.6uM; HL60; HT_HG-U133A	Broad Institute CMAP Down	0.001261	0.03434	20	189	KIF18A,ADK,FN1,ATP2C1,CENPI,SOAT1,GAMT,VWA8,HPSE,TCF4,GSTM3,TMPO,RCC1,PRKD3,NABP2,MAP2K6,PARPBP,DTNA,AGO1,NEIL3
Drug	2904_UP	Trichostatin A, from Streptomyces sp.; Up 200; 0.1uM; HL60; HT_HG-U133A	Broad Institute CMAP Up	0.001261	0.03434	20	189	EPHB2,PCNX2,FGFR1,ASRGL1,VPS50,ARMC9,CSGALNACT1,MYH10,SPTBN1,RGL1,NXN,TNFRSF11B,CD70,YPEL1,SERPINI1,PLCD1,METTL7A,DOCK4,IFT46,NXPE3
Drug	5254_DN	Lorglumide sodium salt [97964-56-2]; Down 200; 8.4uM; MCF7; HT_HG-U133A	Broad Institute CMAP Down	0.001261	0.03434	20	189	MDM2,FGFR1,PIK3R3,VPS50,PLK4,BAX,NCBP1,BUB1,CD44,TMPO,MED20,TANC2,DHX9,ITPR2,PARPBP,PHTF2,CCDC6,LMNB1,CAPRIN1,EPB41L2
Drug	6831_DN	Securinine [5610-40-2]; Down 200; 18.4uM; MCF7; HT_HG-U133A	Broad Institute CMAP Down	0.001261	0.03434	20	189	STX2,EXTL2,FGFR1,SKIL,ORAI2,WDR19,CENPI,ATM,GAMT,TTBK2,TACC1,ZMYM3,PATZ1,PLEKHB1,METTL7A,IFT22,FAM210B,IFT140,LIMK2,CCDC25
Drug	CID000135411	CD437	Stitch	0.001289	0.03504	21	203	TUBA1B,AKR1B1,MRE11,CCAR1,ATP5F1A,BAX,ST13,NPM1,CCT6A,AIFM1,CCNB2,PCBP2,CDK4,EI24,ILF2,PCLAF,PSMA4,MYEF2,KARS1,TUBA1A,RARS1
Drug	ctd:C030123	coumarin	CTD	0.001289	0.03504	21	203	EPHX1,PARP1,ALDH1A1,MT2A,FAM111A,BAX,SMPDL3B,GLDC,CA1,OAT,GSTA1,ZWINT,GSTM3,CCNB2,R3HDM1,CDKN3,HLA-DMA,DSCC1,KIF20A,FADS1,AASS
Drug	1393_UP	Nocodazole [31430-18-9]; Up 200; 13.2uM; HL60; HG-U133A	Broad Institute CMAP Up	0.001303	0.03541	19	176	GPR65,SHTN1,SKIL,ARRB2,PLK4,TACC1,HIF1A,CENPE,CENPF,HNRNPD,KIF23,ATF2,IL1R1,DOCK4,RB1,SMC4,RECQL,ECT2,SHCBP1
Drug	CID000002900	isocycloheximide	Stitch	0.001314	0.03569	66	905	MDM2,PARP1,NDC80,AHCY,FGF2,FGFR1,SDF2,FN1,SKIL,KDM1A,ALDH7A1,MYBL2,WWOX,GAMT,BAX,NCBP1,GJA3,DBF4,NPM1,TCF19,MIS18A,KSR2,CASP1,ODC1,RUNX2,CREB3L4,TNFRSF11B,CCNA2,CCNB1,TGFBI,TGFBR3,CCNB2,CD44,CDK1,CDK4,HIF1A,HLA-DMA,CFTR,PFKM,PRKD3,UBB,CLU,UGT2B17,PLA2G4A,ID2,VCAN,EIF5B,SDC3,IL1R1,MAP2K6,PRSS2,ACD,PCLAF,UPF3A,DDC,PTPN13,TUBA1A,TNFSF15,RARS1,RB1,LAMB1,LAMP1,RFC1,EIF2S3,ZNF197,M6PR
Drug	CID000003860	AC1L1GVK	Stitch	0.001323	0.03588	11	76	RRM1,RRM2,PAICS,CARD8,POLD3,CBX1,ISCU,TTL,CLNS1A,RRM2B,DDC
Drug	1334_DN	Myricetin [529-44-2]; Down 200; 12.6uM; HL60; HT_HG-U133A	Broad Institute CMAP Down	0.001345	0.03642	20	190	ABCC4,ACTN1,DGLUCY,ORAI2,GCDH,NUP210,METAP2,CCNF,GALNT6,CENPF,PARVB,ZKSCAN5,CBY1,UCP2,ATP6V0E2,DEF6,ARHGEF3,TMEM231,RANGAP1,DYNC2H1
Drug	5296_DN	Ethopropazine hydrochloride [1094-08-2]; Down 200; 11.4uM; MCF7; HT_HG-U133A	Broad Institute CMAP Down	0.001345	0.03642	20	190	EPHB2,EPHB4,SCD5,MDM2,AP2B1,FN1,AQP3,B9D1,TAF5L,TTLL5,SPTBN1,BAX,NUP210,ATG3,PATZ1,RCC1,ZKSCAN5,ZFYVE9,LMNB1,LYN
Drug	5362_DN	Nilutamide [63612-50-0]; Down 200; 12.6uM; MCF7; HT_HG-U133A	Broad Institute CMAP Down	0.001345	0.03642	20	190	MBNL1,FGFR1,SHMT1,SKIL,ATM,SLC39A8,SMPDL3B,PRDX3,MTMR2,TGDS,TMPO,ZW10,NNT,HNRNPD,PON2,NCAPG2,COCH,LAMP1,RFC3,CAPRIN1
Drug	ctd:C016837	zinc chloride	CTD	0.001363	0.03687	33	378	PAIP2,TUBA1B,PARP1,CCL24,SCARA3,MT1G,MT2A,ARRB2,DPH5,G6PD,BAX,SLC39A8,VAMP7,CALD1,GPX2,ODC1,RUNX2,TNFRSF11B,CCNB1,CCNG1,CCT6A,HELLS,HEXB,HIF1A,CFTR,CHEK1,UBE2E2,HSPD1,RAD21,RANGAP1,RANBP9,STMN1,PSMD14
Drug	CID000008202	methyl 9-octadecenoate	Stitch	0.001368	0.03698	14	112	CARD8,ALDH4A1,G6PD,NAP1L1,SYNE2,SYNE1,TMPO,MMD,BCLAF1,APTX,RB1,DTNA,RFX5,LMNB1
Drug	ctd:C533894	LG 100815	CTD	0.001385	0.03736	12	88	MDM2,G6PD,CCNA2,TGFBI,PTTG1,HMMR,CLU,PLA2G2A,EI24,BTG2,ECT2,LYN
Drug	CID000125224	F-Ung	Stitch	0.001385	0.03736	12	88	MDM2,ALDH7A1,GLO1,CCNA2,CDK4,HEXB,HNRNPC,ID2,PROS1,IMPDH2,RB1,M6PR
Drug	CID000023968	argon	Stitch	0.001385	0.03736	12	88	MDM2,INVS,GLA,RUNX2,CCNA2,CDK4,TYMS,SUMF2,TNC,ID2,RB1,ESCO2
Drug	5745_UP	Trichostatin A, from Streptomyces sp.; Up 200; 0.1uM; PC3; HT_HG-U133A	Broad Institute CMAP Up	0.001394	0.03745	19	177	ABAT,FGFR1,PIK3R3,AQP3,ALDH4A1,FYN,ADGRB2,THSD1,RGL1,SYT11,GMPR,MCF2L,SEMA5A,CCND2,TGFBI,TM7SF2,PLA2G15,SERPINI1,CRISPLD2
Drug	1072_UP	Trichostatin A, Streptomyces sp.; Up 200; 1uM; MCF7; HT_HG-U133A_EA	Broad Institute CMAP Up	0.001394	0.03745	19	177	STX2,EXTL2,FN1,WDR19,MT2A,FYN,GCDH,RGL1,SYT11,NXN,MMD,NPL,SERPINI1,CRIPT,NME7,CCDC28A,REEP1,PTPN13,CRISPLD2
Drug	3312_UP	Trichostatin A, from Streptomyces sp.; Up 200; 0.1uM; MCF7; HT_HG-U133A	Broad Institute CMAP Up	0.001394	0.03745	19	177	ETV5,ALCAM,WDR19,FYN,SOAT1,SEPTIN6,RGL1,SYT11,NXN,MMD,SERPINB5,SERPINI1,PLCD1,NME7,CCDC28A,DOCK4,REEP1,LRRC49,CRISPLD2
Drug	6493_UP	Trichostatin A, from Streptomyces sp.; Up 200; 0.1uM; MCF7; HT_HG-U133A	Broad Institute CMAP Up	0.001394	0.03745	19	177	ETV5,PROCR,ST6GAL1,CCDC88A,FYN,SEPTIN6,RGL1,SYT11,GMPR,NXN,ZNF277,MMD,SERPINB5,SERPINI1,NME7,CCDC28A,DOCK4,TESC,CRISPLD2
Drug	4821_UP	Trichostatin A, from Streptomyces sp.; Up 200; 0.1uM; MCF7; HT_HG-U133A	Broad Institute CMAP Up	0.001394	0.03745	19	177	EPHB2,SCD5,ST6GAL1,CCDC88A,FYN,GPRC5B,THSD1,SEPTIN6,RGL1,SYT11,NXN,TGFBR3,MMD,NPL,SERPINI1,PLCD1,IFT22,RAB36,CRISPLD2
Drug	CID000060765	S-(-)-Etomoxir	Stitch	0.001396	0.03748	13	100	ACACA,ANAPC7,MYO1B,ATIC,MYH10,MYO5A,MYO5C,BTG3,GOT2,CIT,UCP2,DIXDC1,DYM
Drug	2861_DN	Piracetam [7491-74-9]; Down 200; 28.2uM; MCF7; HT_HG-U133A	Broad Institute CMAP Down	0.001434	0.03832	20	191	MDM2,ADARB1,ADK,FGFR1,SKIL,PAICS,CENPI,THSD1,TTC28,CASP1,PHF3,PLEKHB1,CLU,FAM169A,EMSY,DHX9,PARPBP,ALDH5A1,LAMB1,ABLIM1
Drug	2041_UP	Methotrexate [59-05-2]; Up 200; 8.8uM; HL60; HG-U133A	Broad Institute CMAP Up	0.001434	0.03832	20	191	EPHX1,UBE4B,RRM2,ADK,DPH5,WDR61,SOAT1,KANK1,NUP210,SEL1L3,CYB5B,ISCU,LSM5,CBY1,UCP2,SMARCAL1,CEP57,RCN2,RECQL,RCBTB1
Drug	2227_DN	Terfenadine [50679-08-8]; Down 200; 8.4uM; MCF7; HT_HG-U133A	Broad Institute CMAP Down	0.001434	0.03832	20	191	MDM2,ARMC9,CAMK1,ATM,PLK4,SPTBN1,TACC1,PHF3,SEC23IP,TMPO,PCM1,HELLS,GDAP1,ZFYVE9,RAD54B,FAM210B,TRAF3IP1,EMSY,PHTF2,LAMP1
Drug	6710_DN	Diltiazem hydrochloride [33286-22-5]; Down 200; 8.8uM; PC3; HT_HG-U133A	Broad Institute CMAP Down	0.001434	0.03832	20	191	UBE4B,SHMT1,ORAI2,PEG10,TMEM131L,APOBEC3C,CALD1,NCAPH,BEX4,GDAP1,TSN,RCC1,PLA2G15,UCP2,MED20,DHX9,MAP4K2,DNASE2,RARS1,PHTF2
Drug	7438_DN	Isotretinoin [4759-48-2]; Down 200; 13.4uM; MCF7; HT_HG-U133A	Broad Institute CMAP Down	0.001434	0.03832	20	191	TPST1,PIK3R3,ARMC9,AQP3,MRPS14,TMEM97,TACC1,NXN,TIAM1,CD44,BEX4,PLA2G15,ZFYVE9,MAP2K6,LRRC49,SLCO3A1,TCTN1,RB1,DTNA,CTDSPL
Drug	7379_DN	Halcinonide [3093-35-4]; Down 200; 8.8uM; PC3; HT_HG-U133A	Broad Institute CMAP Down	0.001434	0.03832	20	191	ETV5,PPM1H,SH3GL2,ALDH4A1,FYN,VWA8,SEPTIN6,TCF4,PHF3,GDAP1,HNRNPD,PLCD1,LZTFL1,CCP110,NDE1,LYPD1,PTPN13,DYNC2H1,PHTF2,LAMP1
Drug	4471_DN	Astemizole [68844-77-9]; Down 200; 8.8uM; PC3; HT_HG-U133A	Broad Institute CMAP Down	0.001434	0.03832	20	191	ASIC1,PAICS,MRPS14,TCF4,TGFBR3,TMPO,IL27RA,MOXD1,FAM210B,CNTNAP2,SDC3,MAP2K6,INCENP,KIF2A,DTNA,PHTF2,CELSR2,LMNB1,ZNF197,EML1
Drug	CID000000621	NSC82625	Stitch	0.001452	0.03877	16	138	DRAM1,RRM1,ADK,ADSL,CFAP20,POLD3,HMGB1,POLA2,EXOSC10,PTDSS1,LAMP1,RFC1,RFC3,RFC5,LIG1,M6PR
Drug	ctd:D014580	Ursodeoxycholic Acid	CTD	0.001472	0.03924	26	276	ABCC4,ACTN1,MDM2,PARP1,SLC25A5,BIRC5,MSN,MT2A,SOAT1,GAMT,SPTBN1,NAP1L1,BAX,C4BPA,GSTM3,TGFBI,CCT3,HMGCS2,PLA2G2A,FAM169A,IMPDH2,DHX9,DAP3,RB1,STMN1,FADS1
Drug	CID000001134	deoxythymidin	Stitch	0.001472	0.03924	26	276	RRM1,RRM2,ADK,PARP1,MLH1,FGF2,FN1,ATIC,ATM,G6PD,SLC28A3,HPSE,ODC1,CCNA2,CCNB1,TGFBI,TGDS,CFTR,POLA2,TYMS,RRM2B,IMPDH2,DDC,LYPD1,MLLT10,SCPEP1
Drug	CID000000907	Nalpha-acetyl-L-ornithine	Stitch	0.00148	0.03933	6	26	ABAT,GLUL,OAT,REXO2,ALDH5A1,RARS1
Drug	CID000000877	AC1Q68Z4	Stitch	0.00148	0.03933	6	26	ACADSB,GCDH,HIBADH,PCLAF,IVD,HIBCH
Drug	CID000123908	hydroxycitrate	Stitch	0.00148	0.03933	6	26	ACACA,ACAT1,FANCD2,CIT,BDH2,DNASE2
Drug	ctd:C012976	flumequine	CTD	0.00148	0.03933	6	26	CCNA2,CCNB1,CCNB2,EXO1,CDK1,CHEK1
Drug	ctd:D011398	Promethazine	CTD	0.00148	0.03933	6	26	MDM2,MKI67,G6PD,HIF1A,CHEK1,MAD2L1
Drug	CID000107935	deguelin	Stitch	0.001485	0.03933	9	55	PIK3R3,BIRC5,WWOX,BAX,NPM1,ODC1,CDK4,HIF1A,RB1
Drug	CID000000968	orotidine5-phosphate	Stitch	0.001485	0.03933	9	55	ATIC,G6PD,ODC1,TYMS,HSD17B4,GTF2IRD1,PRPS2,PRPSAP2,IMPDH2
Drug	CID000081058	2-Cl	Stitch	0.001485	0.03933	7	35	ACACA,AKR1B1,SLC12A2,SYNE1,CHEK1,CLU,DPAGT1
Drug	CID000123800	N(epsilon)-(carboxymethyl)lysine	Stitch	0.001485	0.03933	7	35	MRRF,GLO1,GOT2,CALD1,RCC1,SLC26A3,L1CAM
Drug	CID000123756	mantATP	Stitch	0.001485	0.03933	7	35	MYO5A,MYO5C,UCP2,CLPB,KIF11,KIFC1,GSTCD
Drug	CID000171176	ponicidin	Stitch	0.001521	0.03985	5	18	PARP1,BAX,CCNB1,CDK1,CDK4
Drug	CID000075544	O-methylisourea	Stitch	0.001521	0.03985	5	18	ASRGL1,GLA,PRSS2,L1CAM,LYZ
Drug	CID000041168	AC1L2574	Stitch	0.001521	0.03985	5	18	ASIC1,TUBA1B,PAICS,TGDS,HLA-DMA
Drug	ctd:C052659	gambogic acid	CTD	0.001521	0.03985	5	18	PARP1,BIRC5,BAX,AIFM1,TYMS
Drug	CID000029574	4-amino-2,6-dinitrotoluene	Stitch	0.001521	0.03985	5	18	GRHL3,CTSC,KNTC1,RDX,GSTCD
Drug	CID000091677	racer	Stitch	0.001521	0.03985	5	18	CEP70,GLA,TMTC3,GOT2,CD44
Drug	CID000151152	Threonate Ion	Stitch	0.001521	0.03985	5	18	SLC25A5,SCG5,EXO1,IDE,CKAP2
Drug	7106_DN	GSK-3 Inhibitor IX; Down 200; 0.5uM; PC3; HT_HG-U133A	Broad Institute CMAP Down	0.001528	0.03985	20	192	ETV5,NPM3,AP2B1,SH3BGRL,APBA2,SOAT1,BAX,BRCA1,TCF4,ZW10,RCC1,ZFYVE9,ID2,FAM169A,NDE1,MATR3,EMSY,LMNB1,CTDSPL,EPB41L2
Drug	4217_DN	Digitoxigenin [143-62-4]; Down 200; 10.6uM; PC3; HT_HG-U133A	Broad Institute CMAP Down	0.001528	0.03985	20	192	SETMAR,SHMT1,CEP70,ATM,NBN,PHF3,PLA2G4A,PLCD1,METTL7A,S100PBP,TNC,SMARCAL1,ARL15,FAM210B,MAP2K6,SNPH,TRAF3IP1,ZNF232,LIMK2,LMNB1
Drug	ctd:C062198	octa-2,4,6-trienoic acid	CTD	0.00153	0.03985	12	89	MDM2,G6PD,CCNA2,TGFBI,PTTG1,HMMR,CLU,PLA2G2A,EI24,BTG2,ECT2,LYN
Drug	CID000444218	AC1L9FY1	Stitch	0.00153	0.03985	13	101	MDM2,PDE5A,NMNAT2,CIT,HDAC1,HIF1A,PRMT1,NMNAT3,IMPDH2,TXNL4B,ARNT2,HSPBAP1,STMN1
Drug	2145_DN	Emetine dihydrochloride [316-42-7]; Down 200; 7.2uM; HL60; HT_HG-U133A	Broad Institute CMAP Down	0.001532	0.03985	18	165	ABCC4,UBE4B,LAPTM4B,PARP1,FN1,TTLL5,KANK1,NUP210,TMEM97,CCND2,HELLS,DSCC1,ERCC6L,PCLAF,DNASE2,IPO5,RCN2,HNRNPR
Drug	CID005356114	IMPY	Stitch	0.001533	0.03985	4	11	ACACA,RRM1,RRM2,RRM2B
Drug	ctd:C000589248	LL-202	CTD	0.001533	0.03985	4	11	PARP1,BAX,CCNB1,CDK1
Drug	CID000065683	etiroxate	Stitch	0.001533	0.03985	4	11	APOB,SOAT1,HSD17B10,HADH
Drug	CID000130471	A37536	Stitch	0.001533	0.03985	4	11	APEX1,TOP2B,IVD,DNASE2
Drug	CID000129385	ampal	Stitch	0.001533	0.03985	4	11	ABAT,ALDH1A1,ALDH9A1,ALDH7A1
Drug	CID000140457	8-amino-2-methylquinoline	Stitch	0.001533	0.03985	4	11	LIN9,G6PD,HLA-DMA,TYMS
Drug	CID000441434	verbascose	Stitch	0.001533	0.03985	4	11	MRRF,GLA,PRSS2,RB1
Drug	ctd:C529490	locostatin	CTD	0.001533	0.03985	4	11	BAX,CCNB1,PEBP1,CDK4
Drug	ctd:C552234	didymin	CTD	0.001533	0.03985	4	11	BAX,CCNB1,PEBP1,CDK4
Drug	ctd:C410027	KNK 437	CTD	0.001533	0.03985	4	11	PARP1,BUB1B,AIFM1,PTTG1
Drug	CID009860529	NU7026	Stitch	0.001533	0.03985	4	11	XRCC6,TOP2B,CHEK1,XRCC5
Drug	CID000031297	mesyl chloride	Stitch	0.001533	0.03985	4	11	FGFR1,NBN,SYNE1,IDE
Drug	CID003080643	HPOs	Stitch	0.001533	0.03985	4	11	RRM1,RRM2,INTU,RRM2B
Drug	CID000072403	MDO-CPT	Stitch	0.001533	0.03985	4	11	ODC1,CCNA2,CCNB1,TOP2B
Drug	CID000024538	ammonium sulfate	Stitch	0.001546	0.04017	15	126	ACACA,ASRGL1,SHMT1,GBA3,G6PD,WWOX,SRP9,GLA,GCAT,HADH,PFKM,PGD,PRSS2,IPO5,LYZ
Drug	CID000000320	NSC277817	Stitch	0.001553	0.04027	8	45	ADARB1,ADK,ADSL,AHCY,ATP5F1A,CIT,PCMT1,IMPDH2
Drug	CID000076599	glucoheptose	Stitch	0.001553	0.04027	8	45	APEX1,G6PD,GLA,MAT2B,GCAT,TGDS,EXO1,DHX9
Drug	CID006857408	Thioredoxin Sulfide	Stitch	0.001553	0.04027	8	45	RRM1,RRM2,ME2,WWOX,DBF4,GTF3A,NNT,RRM2B
Drug	CID003496889	Amphoterin	Stitch	0.001567	0.04059	16	139	CFAP20,SMARCE1,SSRP1,CBX1,CCNA2,GTF2A2,CBX3,HMGB1,HMGB2,HMGN2,ATF2,LRIG1,PTPRG,RB1,HSPBAP1,CCDC6
Drug	5336_UP	Trichostatin A, from Streptomyces sp.; Up 200; 0.1uM; MCF7; HT_HG-U133A	Broad Institute CMAP Up	0.00159	0.04113	19	179	ALCAM,WDR19,FYN,RGL1,SYT11,GMPR,NXN,BEX4,MMD,BACE1,SERPINB5,SERPINI1,NME7,CCDC28A,DIXDC1,NAV2,CRISPLD2,RCBTB1,SCPEP1
Drug	1112_UP	Trichostatin A, Streptomyces sp.; Up 200; 0.1uM; MCF7; HT_HG-U133A_EA	Broad Institute CMAP Up	0.00159	0.04113	19	179	STX2,EXTL2,FN1,WDR19,MT2A,FYN,GCDH,RGL1,TACC1,RAB29,NXN,MMD,NPL,BACE1,NME7,MED20,CCDC28A,ARHGEF3,CRISPLD2
Drug	CID000439502	poly(G	Stitch	0.001624	0.04176	14	114	FANCD2,MLH1,XRN2,NAP1L1,GMPR,NPM1,NUDT21,PEBP1,HNRNPD,PRCP,PSMC5,RAD21,RB1,LRPPRC
Drug	ctd:C056933	fumonisin B1	CTD	0.001624	0.04176	29	322	EPHX1,ESD,MDM2,PARP1,AHCY,ALCAM,ALDH1A1,TUBB,SHMT1,MT2A,ATOX1,MSRB1,SPTBN1,BAX,GLUL,OAT,GSTM3,CYB5B,RHOQ,GCAT,HSD17B10,HMGCS2,CLU,ATXN10,CTSL,IVD,DNMT1,LAMP1,AASS
Drug	6677_DN	Ciclopirox ethanolamine [41621-49-2]; Down 200; 15uM; PC3; HT_HG-U133A	Broad Institute CMAP Down	0.001626	0.04176	20	193	TACC3,PIK3R3,ORAI2,ATF7IP,PLK4,GLS2,TMEM131L,PSRC1,TCF4,ODF2,TGFBI,CDC25B,HIF1A,CENPA,CENPF,CRISPLD2,HSPBAP1,CDCA8,PLXNC1,RCBTB1
Drug	7084_DN	MS-275; Down 200; 10uM; PC3; HT_HG-U133A	Broad Institute CMAP Down	0.001626	0.04176	20	193	ETV5,RRM1,NPM3,MKI67,DNAJC2,PLK4,AURKA,BUB1,MTMR2,TMEM97,ORC1,NNT,PLK1,KDM4A,ARHGAP11A,PTPN11,SLC25A38,RANGAP1,CAPRIN1,QRSL1
Drug	1550_DN	Labetalol hydrochloride [32780-64-6]; Down 200; 11uM; HL60; HG-U133A	Broad Institute CMAP Down	0.001626	0.04176	20	193	ZNF512B,PARP1,ADSL,USP48,SMC2,WDR61,FYN,MBTPS1,ASCC3,MTMR4,ZMYM3,CENPF,HNRNPD,CEP85,GNPTAB,EIF5B,DIXDC1,CRYZL1,HSPBAP1,DCAF7
Drug	3712_DN	Flumethasone [2135-17-3]; Down 200; 9.8uM; PC3; HT_HG-U133A	Broad Institute CMAP Down	0.001626	0.04176	20	193	SPTLC3,MDM2,ZNF512B,SKIL,ALDH7A1,ADGRB2,MAGEF1,BICD1,IL33,NPHP1,SEC23IP,PCM1,ZFYVE9,TNC,CLSTN3,REEP1,TRAF3IP1,UPF3A,TNFSF15,GSTCD
Drug	5600_UP	2-propylpentanoic acid; Up 200; 500uM; MCF7; HT_HG-U133A	Broad Institute CMAP Up	0.001626	0.04176	20	193	EPHB2,SALL2,CAMK1,ORAI2,FYN,NMNAT2,BUB1,RAB29,TNFRSF11B,CD70,BEX4,SERPINB5,RAB36,DEF6,DIXDC1,REEP1,BBX,DYNC2H1,ELK3,CTDSPL
Drug	1301_UP	Domperidone maleate; Up 200; 7.4uM; HL60; HT_HG-U133A	Broad Institute CMAP Up	0.001626	0.04176	20	193	RIDA,MDM2,GPR65,MT1G,THSD1,SLC39A8,CSNK1G1,CYB5B,MTMR4,CDK1,CHEK1,LSM5,HROB,TRAM2,IL1R1,ITPR2,TOMM22,HIBCH,GNPDA1,RECQL
Drug	6235_DN	Raloxifene hydrochloride [82640-04-8]; Down 200; 7.8uM; MCF7; HT_HG-U133A	Broad Institute CMAP Down	0.001626	0.04176	20	193	UBE4B,GPRC5B,SPTBN1,GCDH,HPSE,BTG3,TIAM1,TGDS,NNT,PCM1,GDAP1,ASB9,DSCC1,MAP2K6,KIF2A,TCTN1,DYNC2H1,DTNA,LIMK2,EIF4A1
Drug	3906_DN	CP-690334-01 [459212-38-5]; Down 200; 10uM; MCF7; HT_HG-U133A	Broad Institute CMAP Down	0.001626	0.04176	20	193	NPM3,ORAI2,AQP3,PLK4,MYH10,NFIC,PATZ1,CHD4,IL27RA,FAM169A,TANC2,REEP1,DHX9,LYPD1,PTPN11,BBX,TMEM231,WDR62,LAMP1,ABLIM1
Drug	3181_DN	Ethacrynic acid [58-54-8]; Down 200; 13.2uM; MCF7; HT_HG-U133A	Broad Institute CMAP Down	0.001626	0.04176	20	193	EPHB4,FGFR1,PAICS,SPTBN1,BTG3,TACC1,TIAM1,CD44,NPL,RCC1,METTL7A,ID2,SDC3,NDE1,EMSY,KPNB1,LDHB,LIMK2,NEIL3,LYZ
Drug	CID000000422	NSC316735	Stitch	0.001675	0.04293	13	102	ACACA,ME2,G6PD,WWOX,PGM2L1,HIBADH,PFKM,PGD,VCAN,PTK7,GNPDA1,LDHB,LMNB1
Drug	CID000003422	AC1L1FWE	Stitch	0.001675	0.04293	13	102	MLH1,SET,XRCC6,AURKA,CDC25B,TOP2B,TP53BP1,AURKB,RCC1,CHEK1,PLK1,XRCC5,PPM1G
Drug	ctd:C060540	polyhexamethyleneguanidine	CTD	0.001675	0.04293	17	153	DRAM1,FN1,TRIAP1,BEX3,MT2A,MYO5A,BAX,AURKA,GPX2,CCNA2,CCNB1,CCNF,CCNG1,CDK1,AURKB,HIF1A,MAP2K6
Drug	CID000004908	primaquine	Stitch	0.001687	0.04311	12	90	FN1,APEX1,G6PD,WWOX,NEU3,CTSC,TYMS,SAMHD1,VCAN,SIRPA,QARS1,LDHB
Drug	CID000000529	phosphoglycolate	Stitch	0.001687	0.04311	12	90	ESD,SHMT1,APEX1,CCDC88A,G6PD,XRCC6,CD44,PFKM,PGD,ID2,XRCC5,GNPDA1
Drug	CID000029154	iron center	Stitch	0.001687	0.04311	12	90	STX2,RRM1,RRM2,NELFCD,LGR5,NEU3,C11orf58,ISCU,HADH,HLA-DMA,HSPD1,RRM2B
Drug	ctd:D011094	Polyethyleneimine	CTD	0.001687	0.04311	12	90	MKI67,BAX,GCDH,BRCA1,NUP210,CASP1,GSTM4,CHEK1,UCP2,HSPD1,EIF5B,AASS
Drug	ctd:C112765	tanespimycin	CTD	0.001692	0.04321	9	56	MDM2,CDK1,CDK4,HIF1A,TYMS,SERPINB5,HSP90AB1,HSPD1,RB1
Drug	CID000000594	Hcys	Stitch	0.001705	0.04351	24	250	ACAT1,SHMT1,MT2A,MYO5A,UHRF2,GOT1,GOT2,NFS1,SLC7A8,ISCU,TGDS,MMD,PLA2G15,PRKD3,PON3,CTSL,PRSS2,DDC,CARS2,RAB13,DNASE2,ARMC1,LMNB1,LYZ
Drug	CID000003120	diuron	Stitch	0.001706	0.04351	10	67	ME2,GRHL3,WWOX,MYO5A,BCAT2,BTG3,SAMHD1,PRCP,DPYSL2,DPYSL3
Drug	3606_DN	Norgestrel-(-)-D [797-63-7]; Down 200; 12.8uM; MCF7; HT_HG-U133A	Broad Institute CMAP Down	0.00173	0.04371	20	194	MDM2,SALL2,FGFR1,AQP3,ZFR,ATM,PLK4,TACC1,TBCEL,PHF3,TMPO,CDC27,PATZ1,RCC1,PRKD3,ZFYVE9,IL1R1,ALDH5A1,DTNA,PHTF2
Drug	3302_UP	Methoxy-8-psoralen [298-81-7]; Up 200; 18.6uM; MCF7; HT_HG-U133A	Broad Institute CMAP Up	0.00173	0.04371	20	194	EPHB2,MDM2,NPM3,FN1,WWOX,NDUFB6,INKA2,BUB1,TBCEL,CALD1,CASP1,ZNF277,PCM1,RCC1,HROB,PLCD1,HIBCH,LAMP1,PLXNC1,CTDSPL
Drug	7187_UP	Terazosin hydrochloride [63590-64-7]; Up 200; 9.4uM; MCF7; HT_HG-U133A	Broad Institute CMAP Up	0.00173	0.04371	20	194	MAN1A1,MAP2,ASIC1,PROCR,NOX1,PLK4,SOAT1,GAMT,TTC28,TAF1B,PRKD3,ZFYVE9,LZTFL1,FAM169A,LYPD1,RNASEH2B,DTNA,AAGAB,RCBTB1,TMEM19
Drug	2087_DN	Midodrine hydrochloride [3092-17-9]; Down 200; 13.8uM; PC3; HT_HG-U133A	Broad Institute CMAP Down	0.00173	0.04371	20	194	STX2,ETV5,ZNF512B,AP2B1,FGFR1,SKIL,ATM,ERC1,TM7SF3,BUB1,LIMD1,PHF3,CD70,RCC1,ZFYVE9,FAM169A,TRAF3IP1,UPF3A,MLLT10,LMNB1
Drug	6467_DN	Altretamine [654-05-6]; Down 200; 19uM; MCF7; HT_HG-U133A	Broad Institute CMAP Down	0.00173	0.04371	20	194	UBE4B,MDM2,VASH1,APBA2,NOX1,ATM,FBXO21,GLS2,SPTBN1,TNFRSF11B,PHF3,TLR5,CD44,CLU,SIPA1L1,TMEM231,PARPBP,WDR62,IPO5,LAMP1
Drug	5289_DN	Flucytosine [2022-85-7]; Down 200; 31uM; MCF7; HT_HG-U133A	Broad Institute CMAP Down	0.00173	0.04371	20	194	ADK,DPH5,ZFR,PLK4,BAX,FAM168A,MTMR2,CASP1,WDHD1,PCBP2,RCC1,POT1,EIF5B,CEP57,HIBCH,PARPBP,RB1,LMNB1,RCBTB1,LYN
Drug	6774_DN	Anabasine [494-52-0]; Down 200; 24.6uM; MCF7; HT_HG-U133A	Broad Institute CMAP Down	0.00173	0.04371	20	194	ACADSB,MDM2,FGFR1,ALCAM,PROCR,PIK3R3,SMC2,GSTM4,BEX4,ELOVL5,RCC1,PARVB,B3GNTL1,SAMHD1,EIF5B,RB1,DTNA,SMC4,LAMP1,AAGAB
Drug	7457_DN	Bromperidol [10457-90-6]; Down 200; 9.6uM; MCF7; HT_HG-U133A	Broad Institute CMAP Down	0.00173	0.04371	20	194	ALCAM,GPRC5B,UHRF1BP1L,SUPT6H,MTMR2,CASP1,WDHD1,ZW10,NPL,PATZ1,IFT22,SMARCAL1,MAP2K6,KNTC1,ARHGAP11A,TMEM231,ALDH5A1,LIMK2,MPHOSPH9,CTDSPL
Drug	1924_DN	Naloxone hydrochloride [357-08-4]; Down 200; 11uM; PC3; HG-U133A	Broad Institute CMAP Down	0.00173	0.04371	20	194	EPHB2,NET1,RRM1,ADK,FGFR1,MRE11,RNF38,PEG10,NAP1L1,HADH,TOP2B,CBX3,GPSM2,KIF20B,HMGN5,MATR3,RAD21,RCN2,ECT2,CCDC25
Drug	1642_DN	chlorpromazine hydrochloride; Down 200; 1uM; MCF7; HT_HG-U133A	Broad Institute CMAP Down	0.00173	0.04371	20	194	EPHB2,ZNF512B,TPST1,FN1,GTSE1,VASH1,BICD1,BRCA1,NUP210,NFS1,RCC1,POT1,PON2,IL1R1,PTPRG,CD302,MCUB,LMNB1,EML1,LYN
Drug	1614_UP	Hycanthone [3105-97-3]; Up 200; 11.2uM; HL60; HG-U133A	Broad Institute CMAP Up	0.00173	0.04371	20	194	ASIC1,EZH2,SALL2,ASRGL1,FBXO21,THSD1,DBF4,SEL1L3,METAP2,NCAPH,WDHD1,CDK1,HELLS,CHEK1,PAF1,NDE1,MDM1,KIF2A,SPATS2,CDK2AP1
Drug	4371_UP	Guaifenesin [93-14-1]; Up 200; 20.2uM; MCF7; HT_HG-U133A	Broad Institute CMAP Up	0.00173	0.04371	20	194	EPHB2,AP2B1,BAX,SLC9A7,NPHP1,RUNX2,R3HDM1,RCC1,HROB,ZFYVE9,MTRF1L,TNC,CNTNAP2,TRAF3IP1,EMSY,IPO5,PHTF2,KCTD17,LMNB1,P3H2
Drug	7125_DN	Leucomisine [17946-87-1]; Down 200; 16.2uM; PC3; HT_HG-U133A	Broad Institute CMAP Down	0.00173	0.04371	20	194	NPM3,MBTPS1,TM7SF3,BLMH,GLUL,GMDS,METAP2,TCF4,TM7SF2,RCC1,CHEK1,NABP2,CPVL,CEP85,APTX,DHX9,PTPN13,TOMM22,MLLT10,EPB41L2
Drug	334_UP	6-mercaptopurine monohydrate; Up 200; 100uM; MCF7; HG-U133A	Broad Institute CMAP Up	0.00173	0.04371	20	194	H2AZ2,UBE4B,ASIC1,GPR87,HPSE,COPS8,WDHD1,ZNF277,TSPAN7,CD44,CD70,HELLS,GDAP1,ELOVL5,PLCD1,PON3,MOXD1,BTG2,PTPRD,GSTCD
Drug	CID000019001	dithiotreitol	Stitch	0.001762	0.04448	36	430	RRM1,RRM2,ME2,SPTBN5,PARP1,AKR1B1,ATP2C1,G6PD,WWOX,SPTBN1,NEU3,PRDX3,CA1,ODC1,NFS1,PAPSS1,NNT,TOP2B,NPL,CTSC,CFTR,PFKM,TYMS,PLA2G4A,HSPD1,RRM2B,PON2,CTSL,PRSS2,PCLAF,KPNB1,DTNA,LAMB1,EIF2S3,GSTCD,LYZ
Drug	CID000007362	furfural	Stitch	0.001766	0.04448	7	36	ALDH1A1,ALDH9A1,GBA3,G6PD,ALDH7A1,PGD,MED20
Drug	CID000009378	p-hydroxyphenyllactic acid	Stitch	0.001766	0.04448	7	36	MT1G,MT2A,CBX1,GOT2,MMD,CPVL,TXNL4B
Drug	CID000011813	2,6-DNT	Stitch	0.001766	0.04448	7	36	LIN9,GCDH,HPSE,CENPK,OAT,KNTC1,RDX
Drug	CID000024584	MgCl2	Stitch	0.001786	0.04496	31	354	H2AZ2,SPTBN5,ADK,TUBB,APEX1,MYO1B,ATP2C1,G6PD,MYH10,MYO5A,SPTBN1,MYO5C,CALD1,OXCT1,HADH,CDKN3,PFKM,POLA2,TYMS,HSPD1,TNC,DIXDC1,PRPS2,PRSS2,PTDSS1,TUBA1A,NAV2,DNASE2,DPAGT1,DPYSL3,LYZ
Drug	CID000006527	TOCP	Stitch	0.001799	0.04524	8	46	MAP2,ESD,OXCT1,TMPO,CTSC,PON2,TUBA1A,CCDC6
Drug	CID000448999	9-(5',5'-difluoro-5'-phosphonopentyl)guanine	Stitch	0.001799	0.04524	8	46	NEU3,TAF1B,PRSS2,PTPN11,NAV2,RANGAP1,ESCO2,NUTF2
Drug	1077_UP	LY 294002; Up 200; 10uM; MCF7; HT_HG-U133A_EA	Broad Institute CMAP Up	0.001809	0.04542	19	181	ADARB1,NPM3,AP2B1,WDR19,MT1G,BRD8,TGFBI,YPEL1,HNRNPD,CRIPT,CCDC28A,SYF2,TTC23,KDM4A,BTG2,ALDH5A1,DTNA,PHTF2,GDF11
Drug	7453_UP	Trichostatin A, from Streptomyces sp.; Up 200; 0.1uM; MCF7; HT_HG-U133A	Broad Institute CMAP Up	0.001809	0.04542	19	181	STX2,FN1,WDR19,FYN,THSD1,SEPTIN6,TTBK2,RGL1,SYT11,TACC1,RAB29,NXN,MMD,SERPINB5,SERPINI1,PLCD1,NME7,CCDC28A,CRISPLD2
Drug	ctd:C472349	oxidized-L-alpha-1-palmitoyl-2-arachidonoyl-sn-glycero-3-phosphorylcholine	CTD	0.001819	0.04559	16	141	CWC27,IFITM3,TPST1,FN1,HPSE,CD44,DNAJC7,CLU,USP1,HSP90AB1,HSPD1,PSMB4,PSMB7,SIRPA,DAP3,PSMD14
Drug	CID002723949	thioacetamide	Stitch	0.001819	0.04559	16	141	FN1,G6PD,BAX,HPSE,ARL6IP1,TMEM97,GOT1,GOT2,MAT2B,OAT,ODC1,CDK4,RB1,TBL1XR1,AASS,GSTCD
Drug	CID000028517	NSC116069	Stitch	0.001822	0.04559	11	79	ACACA,ACAT1,RRM1,ACSL4,ATIC,KDM1A,MCCC2,BTG3,PCCB,MCCC1,SLC27A1
Drug	CID000000613	methylmalonyl-CoA	Stitch	0.001822	0.04559	11	79	ACACA,RNF34,PGM2L1,MCCC2,GLO1,GSTA1,OXCT1,PCCA,PCCB,MMD,MCCC1
Drug	CID000130659	dFdCTP	Stitch	0.001824	0.04559	6	27	RRM1,RRM2,MLH1,POLA2,RRM2B,DDC
Drug	ctd:D004221	Disulfiram	CTD	0.001826	0.04559	58	784	ABCC4,ABAT,CENPW,DRAM1,UBE4B,MRPL10,ETV5,ADARB1,PARP1,ALDH1A1,AKR1B1,GALNT10,GRAMD1A,MRPL45,SMC2,SKIL,MT1G,MT2A,SLC12A2,KHDRBS3,CCAR1,PDE5A,G6PD,DKK3,SPTBN1,NAP1L1,BAX,GLDC,CSNK1G1,SEL1L3,UBFD1,TCF4,CALD1,RUNX2,CCNA2,CCND2,TMPO,TOP2B,HELLS,CTSC,FOXA3,PGD,ZKSCAN5,UCP2,CRIPT,HSP90AB1,HSPD1,COL12A1,ID2,ATF2,VCAN,PTPN11,CRISPLD2,RB1,VANGL2,KLHL5,LMNB1,ZMAT2
Drug	CID000000650	2,3-butanedione	Stitch	0.001832	0.04559	13	103	AKR1B1,TEAD2,MYO1B,GFM2,WWOX,TMPO,HADH,NNT,BACE1,DHX40,RDX,LDHB,AASS
Drug	CID000000936	vitamin B	Stitch	0.001834	0.04559	27	295	ACACA,UBE4B,MDM2,ME2,PARP1,ALDH9A1,AKR1B1,MRE11,BIRC5,G6PD,XRCC6,ALDH7A1,NMNAT2,BAX,SSRP1,NNT,PTTG1,PGD,PRMT1,NMNAT3,VCAN,IMPDH2,IVD,DNMT1,RB1,LDHB,PHC1
Drug	7018_DN	Glafenine hydrochloride [65513-72-6]; Down 200; 9.8uM; MCF7; HT_HG-U133A	Broad Institute CMAP Down	0.00184	0.04559	20	195	ABCC4,POMGNT1,MT1G,ATP2C1,ATM,WWOX,UHRF1BP1L,TTLL5,NAP1L1,SMPDL3B,BRCA1,COPS8,CASP1,CD44,TMPO,PCM1,SYF2,ITPR2,COCH,LYN
Drug	1859_DN	Sulfacetamide sodic hydrate [6209-17-2]; Down 200; 15.8uM; HL60; HT_HG-U133A	Broad Institute CMAP Down	0.00184	0.04559	20	195	MAN1A1,FN1,NIPSNAP1,FBXO21,SOAT1,NCBP1,HPSE,FAM168A,PRDX3,TCF4,TUT4,NCAPH,ZKSCAN5,GTF2IRD1,ZNF32,VCAN,IL1R1,KIF2A,PARPBP,DNASE2
Drug	2748_DN	Tetrahydroalstonine [6474-90-4]; Down 200; 11.4uM; MCF7; HT_HG-U133A	Broad Institute CMAP Down	0.00184	0.04559	20	195	ABAT,MAN1A1,ORAI2,ATM,GLS2,SPTBN1,NCBP1,MCF2L,LIMD1,SLC7A8,PHF3,HIP1,RCC1,PLEKHB1,ZKSCAN5,PRKD3,REEP1,EMSY,LYPD1,ALDH5A1
Drug	1420_DN	Flufenamic acid [530-78-9]; Down 200; 14.2uM; HL60; HG-U133A	Broad Institute CMAP Down	0.00184	0.04559	20	195	ETV5,BAP1,ANXA6,GTSE1,CENPI,ATM,MAGEF1,BICD1,FAM168A,NFIC,GMDS,PLCD1,KIF20B,PPM1G,EIF5B,DIXDC1,CTSL,CLPB,RFX5,DCAF7
Drug	6912_UP	PF-00562151-00 [351320-12-2]; Up 200; 10uM; MCF7; HT_HG-U133A	Broad Institute CMAP Up	0.00184	0.04559	20	195	ABCC4,MAN1A1,ADK,MYO1B,ATM,SOAT1,UHRF1BP1L,COPS8,ZNF277,TGDS,NNT,EIF5B,CEP57,ITPR2,CD302,RB1,RCN2,LAMP1,RCBTB1,ELK3
Drug	1078_DN	2-propylpentanoic acid; Down 200; 500uM; MCF7; HT_HG-U133A_EA	Broad Institute CMAP Down	0.00184	0.04559	20	195	SETMAR,SMARCE1,ZFR,ATM,CENPN,NBN,NCAPG,ODF2,GALNT6,PDCD2,RCC1,HNRNPD,EXOSC10,DHX9,TMEM231,RANBP9,EIF4A1,LYN,QRSL1,SMAD2
Drug	2517_DN	Cephalothin sodium salt [58-71-9]; Down 200; 9.6uM; HL60; HT_HG-U133A	Broad Institute CMAP Down	0.00184	0.04559	20	195	UBE4B,RSU1,ADK,ATM,FBXO21,SNX2,PHTF1,SLC39A8,KANK1,FAM168A,NEMP1,TCF4,CCNB1,NNT,CENPA,KIF23,KIAA0586,ZNF232,DTNA,LAMP1
Drug	1981_DN	Ethambutol dihydrochloride [1070-11-7]; Down 200; 14.4uM; HL60; HG-U133A	Broad Institute CMAP Down	0.00184	0.04559	20	195	NET1,MBNL1,SPC25,ADK,ALCAM,SMC2,NAP1L1,METAP2,DNAJC13,CYB5B,CBX3,RCC1,PLA2G4A,EIF5B,IFT46,RAD21,RCN2,RECQL,RFC3,LYZ
Drug	3893_DN	(1-[(4-Chlorophenyl)phenyl-methyl]-4-methylpiperazine) [1620-21-9]; Down 200; 11.8uM; MCF7; HT_HG-U133A	Broad Institute CMAP Down	0.00184	0.04559	20	195	STX2,FGF2,FGFR1,CAMK1,AQP3,ALDH4A1,ATM,GLS2,GAMT,VWA8,GMPR,ZNF277,PLCD1,DNAJB5,B3GNTL1,CENPO,INCENP,ARHGAP11A,ITPR2,PLXNC1
Drug	3719_DN	Bromopride [4093-35-0]; Down 200; 11.6uM; PC3; HT_HG-U133A	Broad Institute CMAP Down	0.00184	0.04559	20	195	MAP2,ASIC1,MDM2,NPM3,AP2B1,NOX1,GLS2,ADGRB2,NFATC3,NPHP1,SLC7A8,PLEKHB1,SNPH,AGPAT4,PTK7,DNASE2,DTNA,LAMP1,AAGAB,CELSR2
Drug	4387_DN	Etidronic acid, disodium salt [7414-83-7]; Down 200; 16uM; MCF7; HT_HG-U133A	Broad Institute CMAP Down	0.00184	0.04559	20	195	ETV5,ACSL4,CAMK1,SPTBN1,BAX,NCBP1,SLC7A8,CD44,GDAP1,RCC1,DNAJB5,ANAPC13,DEF6,FAM169A,HMGN5,TRAF3IP1,EMSY,LAMP1,AAGAB,LMNB1
Drug	6770_DN	Oxybutynin chloride [1508-65-2]; Down 200; 10.2uM; MCF7; HT_HG-U133A	Broad Institute CMAP Down	0.00184	0.04559	20	195	NPM3,POMGNT1,AQP3,SPATA7,GAMT,BAX,BICD1,TTBK2,SUPT6H,WDHD1,ATG3,PHF3,RCC1,PARVB,NDE1,KIF2A,RB1,PHTF2,AAGAB,GDF11
Drug	CID000005279	NSC618487	Stitch	0.001876	0.04644	67	935	H2AZ2,UBE4B,BFAR,MDM2,PPM1H,PARP1,AP2B1,FGF2,FGFR1,CRTAP,FN1,PROCR,PIK3R3,BIRC5,APOB,CAMK1,BLOC1S2,ATP2C1,NOX1,MTIF2,FYN,PLK4,MBTPS1,WWOX,PEG10,BAX,NEU3,AURKA,NEK2,NFIC,DAGLA,CACNA1D,CASP1,ODC1,TERF1,CCNA2,CCNB1,TGFBI,AIFM1,CCNB2,CD44,CDK1,TOP2B,CDK4,CHEK1,TTK,PRKD3,CLU,PLA2G4A,PLCB4,PLCD1,PLK1,IL1R1,MAP2K6,CTSL,PCLAF,PSMD2,NEK9,DAP3,PTPN13,MAP4K2,RB1,STMN1,LMNB1,LYN,PSMD14,HNRNPR
Drug	CID000000906	type-IV	Stitch	0.001895	0.04689	26	281	STX2,FMOD,FN1,ST6GAL1,APOB,MT2A,NEU3,HPSE,GLA,FAM168A,RUNX2,TGDS,CD44,NPL,HEXB,CDKN3,PRSS2,IPO5,GNPDA1,L1CAM,LAMP1,ESCO2,LSAMP,CKAP2,LYZ,M6PR
Drug	CID000408285	em R	Stitch	0.001913	0.04727	10	68	ESD,ETV5,ADSL,SMC2,SPAG5,SMO,SEMA5A,EHF,PSMD14,M6PR
Drug	CID000000487	methylmalonic acid	Stitch	0.001913	0.04727	10	68	ACAT1,ALDH9A1,MTHFD1,ALDH7A1,GLO1,PCCA,PCCB,MMD,TYMS,BDH2
Drug	CID003476986	blebbistatin	Stitch	0.001918	0.04733	14	116	ACTN1,FN1,APEX1,MYO1B,SLC12A2,MYH10,MYO5A,MYO5C,PRC1,CCND2,AURKB,ANLN,KIF23,DIXDC1
Drug	ctd:D000069287	Capecitabine	CTD	0.001922	0.04733	9	57	ABCB7,AKR1B1,MRE11,HIF1A,TYMS,PKP2,HDGFL3,PTPN13,RB1
Drug	CID000095687	deoxypyridoxine-P	Stitch	0.001922	0.04733	9	57	ABCB7,SHMT1,GBA3,MTHFD1,GOT2,MMD,PLK1,IMPDH2,DDC
Drug	ctd:C410733	scriptaid	CTD	0.001922	0.04733	9	57	NDC80,SESN3,NCAPG,NPM1,CCNB2,ANLN,NCAPD2,KIF11,CDK2AP1
Drug	ctd:C027185	indirubin	CTD	0.001922	0.04733	9	57	ACADSB,BAX,CDK1,TOP2A,HDAC1,HSPD1,IL1R1,ILF2,RB1
Drug	6577_UP	STOCK1N-35696; Up 200; 15uM; MCF7; HT_HG-U133A	Broad Institute CMAP Up	0.001928	0.04736	19	182	DRAM1,ETV5,MDM2,ADARB1,CYFIP2,BAX,TTBK2,BTG3,ZNF277,ZKSCAN5,FAM210B,TRAM2,PTMS,BTG2,CD302,TCTN1,CRISPLD2,DTNA,LAMP1
Drug	5511_UP	Trichostatin A, from Streptomyces sp.; Up 200; 0.1uM; MCF7; HT_HG-U133A	Broad Institute CMAP Up	0.001928	0.04736	19	182	WDR19,CCDC88A,FYN,GPRC5B,THSD1,SEPTIN6,RGL1,SYT11,TTC28,NXN,BEX4,MMD,ZKSCAN5,SERPINI1,NME7,CCDC28A,DIXDC1,NXPE3,CRISPLD2
Drug	7043_UP	trichostatin A, Streptomyces sp.; Up 200; 1uM; MCF7; HT_HG-U133A	Broad Institute CMAP Up	0.001928	0.04736	19	182	ACSL4,FN1,WDR19,FYN,SEPTIN6,RGL1,SYT11,NXN,BEX4,MMD,NPL,BACE1,SERPINB5,SERPINI1,IFT22,CCDC28A,DOCK4,NXPE3,CRISPLD2
Drug	5017_UP	Trichostatin A, from Streptomyces sp.; Up 200; 0.1uM; MCF7; HT_HG-U133A	Broad Institute CMAP Up	0.001928	0.04736	19	182	MAP2,ETV5,FN1,WDR19,CCDC88A,FYN,GPRC5B,THSD1,SEPTIN6,RGL1,SYT11,GMPR,APOBEC3C,NXN,TGFBR3,MMD,SERPINB5,SERPINI1,CRISPLD2
Drug	6905_DN	Orlistat; Down 200; 10uM; MCF7; HT_HG-U133A	Broad Institute CMAP Down	0.001956	0.04736	20	196	UBE4B,RRM1,ARL2,MBTPS1,BUB1,GSTM4,TM7SF2,TMPO,CENPA,RCC1,UCP2,PRMT1,HSP90AB1,PSMC3,DNASE2,RANGAP1,RANBP9,LAMP1,RFC3,CAPRIN1
Drug	6624_UP	Oxalamine citrate salt [1949-20-8]; Up 200; 9.2uM; PC3; HT_HG-U133A	Broad Institute CMAP Up	0.001956	0.04736	20	196	EPHB2,FGFR1,FN1,TAF5L,GAMT,ADGRB2,BUB1,SLC9A7,CA1,TUT4,CD44,ADGRG1,PLEKHB1,UCP2,DNAJB5,CLSTN3,ZKSCAN8,NEK9,RANGAP1,KCTD17
Drug	1267_UP	Nafronyl oxalate [3200-06-4]; Up 200; 8.4uM; HL60; HT_HG-U133A	Broad Institute CMAP Up	0.001956	0.04736	20	196	PPM1H,SLC12A2,WWOX,TTLL5,SPTBN1,NCBP1,SEPTIN6,ATG3,ZNF277,NNT,PCM1,IL27RA,HDGFL3,ITPR2,BTG2,TCTN1,DTNA,MLLT10,CELSR2,ZNF197
Drug	1606_DN	Metergoline [17692-51-2]; Down 200; 10uM; HL60; HG-U133A	Broad Institute CMAP Down	0.001956	0.04736	20	196	IFITM3,MKI67,SLC12A2,MUTYH,WWOX,SEPTIN6,DBF4,TMEM131L,TCF4,CDC27,PARVB,ID2,GTF2IRD1,MRPS15,EIF5B,PTPN11,KPNB1,SMC4,MLLT10,ELK3
Drug	1978_UP	Prednisone [53-03-2]; Up 200; 11.2uM; HL60; HG-U133A	Broad Institute CMAP Up	0.001956	0.04736	20	196	STX2,MAN1A1,ADK,ATP2C1,FUT8,SOAT1,PRDX3,TCF4,NPL,LSM5,HNRNPD,HNRNPH2,NDE1,ALDH5A1,RAD21,RB1,RECQL,ECT2,LMNB1,EPB41L2
Drug	1422_DN	Fenspiride hydrochloride [5053-08-7]; Down 200; 13.4uM; HL60; HG-U133A	Broad Institute CMAP Down	0.001956	0.04736	20	196	SET,ATP2C1,RSF1,NDUFB6,DBF4,BUB1,RAB29,METAP2,TAF1B,GALNT6,CENPA,HMGB1,PLCD1,DSCC1,TTC23,EIF5B,RAD21,RB1,CCDC6,GSTCD
Drug	4587_DN	Tetramisole hydrochloride [16595-80-5]; Down 200; 16.6uM; PC3; HT_HG-U133A	Broad Institute CMAP Down	0.001956	0.04736	20	196	STX2,ACADSB,UBE4B,ADARB1,FGFR1,THOC5,ALDH4A1,ALDH7A1,TTLL5,SMPDL3B,NFATC3,SEMA5A,RCC1,PLEKHB1,HROB,RAD54B,INCENP,AGPAT4,ITPR2,AASS
Drug	1591_DN	Debrisoquin sulfate [581-88-4]; Down 200; 9uM; HL60; HG-U133A	Broad Institute CMAP Down	0.001956	0.04736	20	196	ABCB7,ACSL4,CCDC88A,FYN,SNX5,TTBK2,NFATC3,SUPT6H,CASP1,ORC1,ZDHHC13,METTL7A,PON2,ATF2,MRPS15,CSTF1,PRPSAP2,CLPB,RECQL,MPHOSPH9
Drug	6559_UP	GSK-3 Inhibitor IX; Up 200; 0.5uM; PC3; HT_HG-U133A	Broad Institute CMAP Up	0.001956	0.04736	20	196	ACTN1,AP2B1,ORAI2,ARRB2,FYN,ALDH7A1,GLS2,SPTBN1,BAX,DAGLA,ODF2,RCC1,CHD4,ZFYVE9,IL27RA,FAM210B,CNTNAP2,TANC2,IPO5,LMNB1
Drug	3256_UP	Tocopherol (R,S) [10191-41-0]; Up 200; 9.2uM; MCF7; HT_HG-U133A	Broad Institute CMAP Up	0.001956	0.04736	20	196	ASIC1,FGFR1,PDZRN3,SPTBN1,TTBK2,SUPT6H,TBCEL,NPHP1,PHF3,NNT,RAD54B,PLCD1,DNAJB5,TRAF3IP1,SLCO3A1,NXPE3,DTNA,PLXNC1,FANCI,ZNF197
Drug	1959_DN	Paclitaxel [33069-62-4]; Down 200; 4.6uM; PC3; HG-U133A	Broad Institute CMAP Down	0.001956	0.04736	20	196	ESD,ADK,MRE11,MYO1B,ATP2C1,PEG10,NAP1L1,TUT4,ZNF277,ISCU,CDC27,PCMT1,CBX3,HNRNPD,EIF5B,ANP32E,RAD21,RCN2,PHTF2,RECQL
Drug	5723_DN	Meprylcaine hydrochloride [956-03-6]; Down 200; 14.8uM; PC3; HT_HG-U133A	Broad Institute CMAP Down	0.001956	0.04736	20	196	STX2,SPTLC3,MDM2,PCNX2,FN1,ARMC9,AQP3,CCDC88A,FYN,ALDH7A1,VWA8,BAX,CSNK1G1,NUP210,HIP1,TNC,CENPO,VCAN,PHTF2,ZNF197
Drug	6701_DN	Florfenicol [73231-34-2]; Down 200; 11.2uM; PC3; HT_HG-U133A	Broad Institute CMAP Down	0.001956	0.04736	20	196	EPHB2,NPM3,USP48,SH3GL2,ALDH4A1,SPATA7,WWOX,BAX,THSD1,SYT11,GMPR,DAGLA,TCF4,SLC7A8,ZNF277,PDK4,CNTNAP2,SDC3,TMEM231,LAMP1
Drug	2019_DN	Edrophonium chloride [116-38-1]; Down 200; 19.8uM; HL60; HG-U133A	Broad Institute CMAP Down	0.001956	0.04736	20	196	ACACA,NET1,AP2B1,CCDC88A,ATM,TM7SF3,TACC1,MCF2L,CDC27,RCC1,KIF3B,FTO,PAF1,GTF2IRD1,ATF2,CD302,DTNA,CDCA8,SHCBP1,LYN
Drug	3705_DN	Medrysone [2668-66-8]; Down 200; 11.6uM; PC3; HT_HG-U133A	Broad Institute CMAP Down	0.001956	0.04736	20	196	MAN1A1,UBE4B,MBNL1,ADARB1,SKIL,OGDHL,ADGRB2,SLC9A7,TBCEL,TCF4,CASP1,ZW10,PCM1,MED20,SDC3,CLSTN3,TRAF3IP1,MLLT10,KCTD17,ELK3
Drug	1294_DN	Hesperidin [520-26-3]; Down 200; 6.6uM; HL60; HT_HG-U133A	Broad Institute CMAP Down	0.001956	0.04736	20	196	EPHX1,DRAM1,AP2B1,USP48,MYO1B,TM7SF3,BAX,FAM168A,NFIC,SUPT6H,NUP210,TCF4,CCND2,GALNT6,PCBP2,MAP2K6,TMEM231,MAP4K2,RANGAP1,DCAF7
Drug	419_DN	chlorpromazine hydrochloride; Down 200; 10uM; MCF7; HG-U133A	Broad Institute CMAP Down	0.001956	0.04736	20	196	STX2,ACACA,SCD5,ADK,SCARA3,MRE11,THUMPD1,NMNAT2,DBF4,NFIC,SUPT6H,TLR5,NNT,GDAP1,PLEKHB1,POT1,CSTF1,SLC25A38,ALDH5A1,KPNB1
Drug	4619_DN	Ritodrine hydrochloride [23239-51-2]; Down 200; 12.4uM; PC3; HT_HG-U133A	Broad Institute CMAP Down	0.001956	0.04736	20	196	EPHB2,MAN1A1,PPM1H,OLFM4,CYFIP2,ADGRB2,TMEM131L,GPR3,CASP1,PHF3,CENPF,PLEKHB1,HNRNPD,MED20,ZNF711,FAM131B,SLCO3A1,EHF,ELK3,CTDSPL
Drug	7328_UP	Nifurtimox [23256-30-6]; Up 200; 14uM; MCF7; HT_HG-U133A	Broad Institute CMAP Up	0.001956	0.04736	20	196	FGFR1,MYO1B,FBXO21,NCBP1,BICD1,TTC28,TNFRSF11B,PCM1,PDK4,PARVB,CEP85,CENPO,SIPA1L1,DIXDC1,TRAF3IP1,UPF3A,PARPBP,ALDH5A1,KCTD17,CTDSPL
Drug	6130_DN	(R)-Propranolol hydrochloride [13071-11-9]; Down 200; 13.6uM; HL60; HT_HG-U133A	Broad Institute CMAP Down	0.001956	0.04736	20	196	STX2,ASIC1,MDM2,ZNF512B,DNAJC8,G6PD,PLK4,HPSE,BICD1,TAF1B,CASP1,TMPO,RCC1,ZFYVE9,DOCK4,RANGAP1,RB1,MLLT10,AAGAB,AGO1
Drug	6934_UP	2-propylpentanoic acid; Up 200; 200uM; MCF7; HT_HG-U133A	Broad Institute CMAP Up	0.001956	0.04736	20	196	MDM2,SALL2,FGFR1,USP48,TPST1,ARMC9,FYN,ALDH7A1,SPTBN1,RAB29,TMPO,ELOVL5,PRKD3,METTL7A,POT1,REEP1,EMSY,MLLT10,EML1,EPB41L2
Drug	3085_DN	N-Acetyl-L-leucine [1188-21-2]; Down 200; 23uM; HL60; HT_HG-U133A	Broad Institute CMAP Down	0.001956	0.04736	20	196	STX2,FN1,DNAJC8,POMGNT1,SKIL,PAICS,TTLL5,MYO5C,NRCAM,ZNF277,SEC23IP,NABP2,METTL7A,VCAN,NDE1,PTPN11,RANGAP1,DTNA,PHTF2,MLLT10
Drug	CID000010549	2-(ethylsulfonyl)ethanol	Stitch	0.001963	0.04751	21	210	PARP1,MLH1,SCARA3,FOXM1,SRSF3,FN1,SLC25A5,APEX1,APOB,SNRPA,G6PD,GLA,BRCA1,BUB1,EXO1,CFTR,TUFM,HNRNPL,EHF,RB1,NUTF2
Drug	ctd:C099150	trabectedin	CTD	0.001981	0.04772	5	19	MKI67,CCNA2,CCNB1,CCNB2,CDK1
Drug	CID000435356	AC1L8ZBW	Stitch	0.001981	0.04772	5	19	ODC1,CCNB1,CCNB2,HADH,HIF1A
Drug	CID000000215	aminoacetone	Stitch	0.001981	0.04772	5	19	SHMT1,INTU,WWOX,GLO1,GCAT
Drug	CID000065032	C24:1n-9	Stitch	0.001981	0.04772	5	19	SCD5,LIN9,FANCD2,FMN1,CTSC
Drug	CID003634887	A816662	Stitch	0.001981	0.04772	5	19	FOXM1,FN1,INTU,IDE,LDHB
Drug	ctd:C542662	AC 93253	CTD	0.001981	0.04772	5	19	MKI67,BIRC5,CCNA2,CCND2,CDK4
Drug	CID005289532	ulapualide A	Stitch	0.001981	0.04772	5	19	AHCY,SNRPA,G6PD,SUMF2,ADI1
Drug	ctd:D008345	Manganese	CTD	0.001998	0.0481	39	480	EPHX1,MDM2,CEP128,PARP1,ALDH1A1,XRN2,GRAMD1A,SLC12A2,ATM,PHTF1,BAX,STOX1,SLC39A8,BUB1,GLUL,SLC7A8,CCNB2,CDC20,HDAC1,CDKN3,HIF1A,PARK7,BACE1,HMGCS2,CKS2,HOXB9,NUCKS1,NME7,COL12A1,ID2,SOSTDC1,PRIM2,IMPDH2,ERCC6L,PSMA4,SCRN1,SAE1,RFC5,LDHB
Drug	CID000060866	QS-21	Stitch	0.002	0.04812	13	104	NELFCD,SHMT1,APEX1,MTHFD1,NEU3,CPVL,HSPD1,TNC,KNTC1,PTDSS1,KARS1,CLPB,ESCO2
Drug	CID000452307	A-74702	Stitch	0.00202	0.04856	11	80	HAUS1,SMO,KDM1A,BRD8,NPM1,CCNA2,ZMYM3,HDAC1,PLEKHB1,ZFYVE9,RBBP7
Drug	CID000000471	NSC2801	Stitch	0.002075	0.04897	8	47	AKR1B1,FN1,APOB,SMC2,NEU3,ID2,APTX,MRPS7
Drug	ctd:D001542	Benomyl	CTD	0.002075	0.04897	8	47	PARP1,MT2A,BAX,BUB1B,CCNB1,CCNB2,HDAC1,ALDH5A1
Drug	164_DN	R(+)-verapamil hydrochloride; Down 200; 10uM; MCF7; HG-U133A	Broad Institute CMAP Down	0.002077	0.04897	20	197	ZNF512B,CHSY1,THOC5,NAP1L1,NUP205,NFATC3,NUP210,TM7SF2,CDK1,BUB3,CBX3,HMMR,GTF3C3,DSCC1,USP1,DHX9,CLPB,KPNB1,RCN2,BSCL2
Drug	5462_DN	Piracetam [7491-74-9]; Down 200; 28.2uM; MCF7; HT_HG-U133A	Broad Institute CMAP Down	0.002077	0.04897	20	197	EPHB2,MDM2,SDF2,TPST1,SETMAR,PROCR,B9D1,SMPDL3B,NUP210,NPL,PATZ1,PARVB,ZKSCAN5,CLU,B3GNTL1,LZTFL1,FAM169A,ARNT2,TESC,DYNC2H1
Drug	6291_DN	Chlorpropamide [94-20-2]; Down 200; 14.4uM; PC3; HT_HG-U133A	Broad Institute CMAP Down	0.002077	0.04897	20	197	EPHB4,UBE4B,NPM3,ZNF512B,TPST1,HSDL2,TTLL5,SPTBN1,SYT11,SUPT6H,SEMA5A,ZNF277,NNT,PCM1,PARVB,HNRNPD,ZFYVE9,RAB15,INCENP,RARS1
Drug	1429_DN	Flumequine [42835-25-6]; Down 200; 15.4uM; HL60; HG-U133A	Broad Institute CMAP Down	0.002077	0.04897	20	197	ACSL4,MRE11,RACGAP1,FYN,NAP1L1,BRCA1,DBF4,CCNA2,PHF3,HADH,R3HDM1,CBX3,HMGB2,DNMT1,RAD21,RDX,RECQL,RCBTB1,SHCBP1,LYZ
Drug	3255_UP	Metrizamide [31112-62-6]; Up 200; 5uM; MCF7; HT_HG-U133A	Broad Institute CMAP Up	0.002077	0.04897	20	197	ABL2,USP9Y,MDM2,NPM3,AP2B1,FGFR1,FN1,ALDH7A1,PRDX3,METAP2,SYNE1,GSTM4,TMPO,ZW10,RAD54B,CENPO,PARPBP,DTNA,KCTD17,CELSR2
Drug	1363_UP	Naltrexone hydrochloride dihydrate [16676-29-2]; Up 200; 9.6uM; HL60; HG-U133A	Broad Institute CMAP Up	0.002077	0.04897	20	197	THUMPD1,ZC3H7A,ATP2C1,ATM,FBXO21,MUTYH,NAP1L1,SEPTIN6,GGH,TCF4,ORC1,PCBP2,LSM5,PIMREG,CEP57,NDE1,IPO5,PIGK,RANBP9,LAMP1
Drug	4102_DN	Tenoxicam [59804-37-4]; Down 200; 11.8uM; PC3; HT_HG-U133A	Broad Institute CMAP Down	0.002077	0.04897	20	197	EPHB2,ADARB1,PCNX2,FGFR1,VPS50,SHMT1,THOC5,ALDH4A1,ATM,MCF2L,DAGLA,TUT4,PLEKHB1,DNAJB5,TNC,FAM210B,TRAF3IP1,WDR62,CTDSPL,DCAF7
Drug	1401_UP	Tranexamic acid [1197-18-8]; Up 200; 25.4uM; HL60; HG-U133A	Broad Institute CMAP Up	0.002077	0.04897	20	197	SCD5,ADK,SHTN1,PLK4,NAP1L1,DNAJC13,PCBP2,CENPF,PLCD1,METTL7A,KIF23,SAMHD1,RFX7,DEF6,HMGN5,ZNF232,DNA2,RAD21,ECT2,EPB41L2
Drug	1788_DN	Eburnamonine (-) [4880-88-0]; Down 200; 13.6uM; HL60; HG-U133A	Broad Institute CMAP Down	0.002077	0.04897	20	197	ABCC4,NET1,DGLUCY,BIRC5,SHTN1,INVS,NDUFB6,SEPTIN6,FAM168A,NFIC,TAF1B,TM7SF2,PRKD3,ZFYVE9,CSTF1,LAMP1,AAGAB,CCDC25,ELK3,MPHOSPH9
Drug	1556_DN	Antazoline hydrochloride [2508-72-7]; Down 200; 13.2uM; HL60; HG-U133A	Broad Institute CMAP Down	0.002077	0.04897	20	197	DGLUCY,IFITM3,ATM,GCDH,CCNF,CYB5B,PATZ1,TSN,METTL7A,CEP85,CSTF1,TRAM2,MAP2K6,KIAA0586,CLPB,HIBCH,RANGAP1,DTNA,CDCA8,WDR41
Drug	3324_DN	Liothyronine [6893-02-3]; Down 200; 6.2uM; MCF7; HT_HG-U133A	Broad Institute CMAP Down	0.002077	0.04897	20	197	SCD5,FGFR1,MYO1B,ATM,GMPR,RAB29,ZNF277,PCM1,ELOVL5,ADGRG1,CENPO,SIPA1L1,EIF5B,SDC3,HMGN5,NDE1,BTG2,IPO5,LAMB1,LMNB1
Drug	6359_DN	Iproniazide phosphate [305-33-9]; Down 200; 14.4uM; PC3; HT_HG-U133A	Broad Institute CMAP Down	0.002077	0.04897	20	197	FGF2,FGFR1,USP48,B9D1,ATM,FBXO21,TTLL5,THSD1,NUP210,ZKSCAN5,CLU,METTL7A,IL27RA,VCAN,FAM210B,SDC3,EMSY,L1CAM,ABLIM1,CELSR2
Drug	1501_UP	Tolnaftate [2398-96-1]; Up 200; 13uM; MCF7; HT_HG-U133A	Broad Institute CMAP Up	0.002077	0.04897	20	197	FN1,ATP2C1,BAX,TACC1,APOBEC3C,NEMP1,ATG3,ZW10,CDC27,LSM5,PLEKHA5,ID2,LRIG1,IFT140,MDM1,ITPR2,LYPD1,LAMB1,MLLT10,CTDSPL
Drug	7096_UP	ICI182,780; Up 200; 1uM; PC3; HT_HG-U133A	Broad Institute CMAP Up	0.002077	0.04897	20	197	SALL2,TAF5L,RAB29,IL33,TCF4,ATG3,NNT,HNRNPD,CRIPT,ZDHHC13,SYF2,DOCK4,HMGN5,SNPH,NDE1,LRRC49,UPF3A,KIF2A,RANGAP1,RARS1
Drug	5493_DN	Chlorpromazine hydrochloride [69-09-0]; Down 200; 11.2uM; MCF7; HT_HG-U133A	Broad Institute CMAP Down	0.002077	0.04897	20	197	ABCC4,ZNF512B,SALL2,FGFR1,VWA8,ERC1,TTLL5,NFATC3,CACNA1D,RCC1,PARVB,ZFYVE9,CENPO,ID2,IL1R1,MAP2K6,REEP1,UPF3A,LAMB1,QRSL1
Drug	6288_DN	Butoconazole nitrate [32872-77-1]; Down 200; 8.4uM; PC3; HT_HG-U133A	Broad Institute CMAP Down	0.002077	0.04897	20	197	EPHB4,UBE4B,ETV5,NPM3,BAP1,MKI67,CAMK1,SUPT6H,APOBEC3C,UROS,CHST3,ID2,RFX7,MOXD1,SDC3,NDE1,TEX10,NEK9,PTMS,LIMK2
Drug	1757_DN	Monocrotaline [315-22-0]; Down 200; 12.2uM; HL60; HG-U133A	Broad Institute CMAP Down	0.002077	0.04897	20	197	ABCC4,UBE4B,EXTL2,ZNF512B,FGFR1,ATP2C1,MBTPS1,TTLL5,TMEM97,APOBEC3C,TAF1B,CCNF,WDHD1,PRKD3,ID2,PPM1G,APTX,FOCAD,TOMM22,ZNF197
Drug	1826_UP	Thiamphenicol [15318-45-3]; Up 200; 11.2uM; PC3; HT_HG-U133A	Broad Institute CMAP Up	0.002077	0.04897	20	197	ST6GAL1,CCDC88A,SNX2,SOAT1,WWOX,BAX,EML4,RCC1,LSM5,ZFYVE9,POT1,VCAN,MATR3,HDGFL3,NXPE3,PTPN11,ALDH5A1,RARS1,RCBTB1,DCAF7
Drug	6865_UP	SC-560; Up 200; 10uM; PC3; HT_HG-U133A	Broad Institute CMAP Up	0.002077	0.04897	20	197	MAP2,ADARB1,REEP2,CDC40,FGF2,FGFR1,MBTPS1,BICD1,DAGLA,CA1,NPHP1,SEMA5A,ODF2,TGFBI,BEX4,NNT,HROB,ARL15,PTPN11,BTG2
Drug	5331_DN	Rolitetracycline [751-97-3]; Down 200; 7.6uM; MCF7; HT_HG-U133A	Broad Institute CMAP Down	0.002077	0.04897	20	197	KIF18A,MDM2,NPM3,FOXM1,GALNT10,ARRB2,ATM,SMPDL3B,DNAJC13,ORC1,RCC1,DNAJC7,TRAM2,KNTC1,REEP1,VPS35L,KPNB1,DYNC2H1,LAMB1,LMNB1
Drug	3030_DN	Ganciclovir [82410-32-0]; Down 200; 15.6uM; HL60; HT_HG-U133A	Broad Institute CMAP Down	0.002077	0.04897	20	197	ABAT,MDM2,PCNX2,SALL2,PROCR,SKIL,ORAI2,CEP164,RGL1,GPR3,PHF3,PCM1,KIF3B,RAD54B,KIF23,CENPO,TANC2,NXPE3,PHTF2,CELSR2
Drug	7510_DN	0393-0188; Down 200; 10uM; PC3; HT_HG-U133A	Broad Institute CMAP Down	0.002077	0.04897	20	197	ZNF107,PAICS,B9D1,SLC39A8,COPS8,BUB1,NID1,NUDT21,CD70,RCC1,TNC,POT1,MATR3,RANBP9,RECQL,MLLT10,RFC3,LMNB1,QRSL1,EPB41L2
Drug	1750_UP	Harmol hydrochloride monohydrate [40580-83-4]; Up 200; 15.8uM; HL60; HG-U133A	Broad Institute CMAP Up	0.002077	0.04897	20	197	MBNL1,DNAJC8,SCG5,PIK3R3,SMC2,FAM111A,ATM,FUT8,BUB1,METAP2,NEMP1,TAF1B,NCAPH,WDHD1,KNTC1,NDE1,ARHGAP11A,TCTN1,IPO5,EPB41L2
Drug	3171_DN	Guanethidine sulfate [60-02-6]; Down 200; 13.4uM; MCF7; HT_HG-U133A	Broad Institute CMAP Down	0.002077	0.04897	20	197	MDM2,FGFR1,PIK3R3,VPS50,CARD8,NOX1,GPR87,THSD1,SMPDL3B,GMPR,TACC1,CACNA1D,GSTM4,PCM1,GDAP1,IFT140,NDE1,RNASEH2B,LDHB,LYZ
Drug	7150_DN	(+,-)-Synephrine [94-07-5]; Down 200; 24uM; PC3; HT_HG-U133A	Broad Institute CMAP Down	0.002077	0.04897	20	197	STX2,CDC40,FGF2,ZNF107,TTBK2,BRCA1,GLUL,METAP2,CALD1,NNT,HNRNPD,IL27RA,FAM169A,PTK7,NXPE3,COCH,TXNL4B,PARPBP,RANGAP1,PHTF2
Drug	3710_DN	Cloperastine hydrochloride [14984-68-0]; Down 200; 11uM; PC3; HT_HG-U133A	Broad Institute CMAP Down	0.002077	0.04897	20	197	STX2,MAN1A1,GTSE1,CCDC88A,COPS8,IL33,TCF4,CYB5B,WDHD1,PHF3,LSM5,UCP2,NABP2,EIF5B,MDM1,LYPD1,DNASE2,RARS1,SMC4,CTDSPL
Drug	3485_UP	Ifosfamide [3778-73-2]; Up 200; 15.4uM; MCF7; HT_HG-U133A	Broad Institute CMAP Up	0.002077	0.04897	20	197	ACADSB,ASIC1,SCD5,ACSL4,USP48,FN1,SOAT1,GLS2,SPTBN1,SMPDL3B,TACC1,PCM1,FAM210B,REEP1,WDR62,RB1,SMC4,CCDC6,RFC5,PLXNC1
Drug	1441_UP	Mafenide hydrochloride [138-37-4]; Up 200; 18uM; HL60; HG-U133A	Broad Institute CMAP Up	0.002077	0.04897	20	197	MBNL1,ACSL4,FN1,CCDC88A,ATP2C1,PLK4,SOAT1,MTMR2,METAP2,CYB5B,PCBP2,NNT,PCMT1,TSN,MED20,CEP57,HMGN5,ANP32E,MLLT10,MPHOSPH9
Drug	2070_DN	Picotamide monohydrate [80530-63-8]; Down 200; 10.2uM; PC3; HT_HG-U133A	Broad Institute CMAP Down	0.002077	0.04897	20	197	RSRC1,MKI67,FGF2,CAMK1,TTBK2,SUPT6H,NID1,TTC28,PHF3,AURKB,RCC1,VCAN,SNPH,SIRPA,MAP4K2,IPO5,MLLT10,RFC3,LMNB1,QRSL1
Drug	ctd:D009536	Niacinamide	CTD	0.002081	0.04904	14	117	ACACA,MDM2,PARP1,G6PD,BAX,GLO1,RUNX2,TNFRSF11B,GSTM3,HDAC1,PDK4,UCP2,NABP2,DNMT1
Drug	CID000000054	2-methylbutyryl-CoA	Stitch	0.002085	0.04904	7	37	ACADSB,TEAD2,WWOX,GCDH,PCCB,IVD,ESCO2
Drug	CID000093258	2'-azidocytidine	Stitch	0.002085	0.04904	7	37	RRM1,RRM2,ALDH4A1,RRM2B,MAP2K6,DNMT1,PSMD14
Drug	CID000000454	octanal	Stitch	0.002085	0.04904	7	37	ADK,ALDH1A1,ALDH9A1,ALDH7A1,WWOX,ALDH5A1,KIF22
Drug	CID000005538	9cRA	Stitch	0.002095	0.04923	113	1737	NUSAP1,MAP2,MND1,EZH2,PARP1,FGF2,FGFR1,ALDH1A1,ALDH9A1,CCL24,SCARA3,CDCA7L,FOXM1,FN1,PIK3R3,OLFM4,HAT1,BIRC5,APOB,ARMC9,ATAD2,AQP3,PAICS,SCMH1,ASF1B,CFAP20,GINS2,SMARCD2,POLD3,GRHL3,G6PD,KDM1A,ALDH7A1,GPRC5B,MYBL2,UIMC1,MYO5A,PEG10,BAX,NBN,CREG1,BLMH,BRD8,CBX1,NID1,GMPR,GOT2,NPM1,CAMLG,ODC1,RUNX2,TNFRSF11B,GSTA1,CCNA2,CCND2,GSTM3,GSTM4,TGFBI,TGFBR3,GTF2A2,CCNB2,CD44,CYP2U1,TOP2B,HDAC1,CDK4,AURKB,…
Drug	CID000003460	geldanamicin	Stitch	0.002107	0.04925	32	373	ACACA,PAIP2,MDM2,LIN9,FGF2,PIK3R3,FYN,ATP5F1A,GLS2,RSF1,BAX,GMDS,GNL1,CASP1,RUNX2,PCCB,CDK4,HIF1A,HIP1,PFKM,POLA2,DNAJC7,UBB,FTO,HSP90AB1,HSPD1,SOSTDC1,CKAP5,SLC27A1,RB1,MLLT10,LYN
Drug	CID011984575	2 rF2	Stitch	0.002139	0.04925	10	69	ACSL4,MRE11,XRCC6,SYNE1,TSPAN7,EXO1,CHEK1,RAD54B,XRCC5,DNASE2
Drug	CID000000602	alanine	Stitch	0.002158	0.04925	25	269	ABAT,SORBS2,ASRGL1,SHMT1,WWOX,GLUL,GOT1,GOT2,ODC1,RUNX2,NFS1,PRC1,HIBADH,SLC7A8,GCAT,ISCU,PFKM,TYMS,PLA2G2A,SAMHD1,REXO2,KARS1,CLPB,LDHB,LYZ
Drug	ctd:C066841	2,3,7,8-tetrabromodibenzo-4-dioxin	CTD	0.002176	0.04925	9	58	AHCY,SHMT1,ALDH4A1,ALDH7A1,MCCC2,GLUL,GOT1,PCCA,HSD17B4
Drug	CID000064973	reverse T	Stitch	0.002176	0.04925	9	58	MT2A,FAIM2,GLA,BTG3,NPM1,ODC1,PROS1,DHX9,COIL
Drug	CID000123047	triazin-1-ium	Stitch	0.002176	0.04925	9	58	ANXA6,G6PD,WWOX,PDCD2,PGD,TYMS,KNTC1,RDX,LDHB
Drug	CID000001052	pyridoxamine	Stitch	0.002181	0.04925	13	105	ABAT,FMOD,APEX1,PLK4,GLA,MTMR2,C4BPA,GOT1,GOT2,PLK1,UBQLN4,DDC,SLC27A1
Drug	7074_UP	MS-275; Up 200; 10uM; PC3; HT_HG-U133A	Broad Institute CMAP Up	0.002185	0.04925	19	184	MAP2,PCNX2,SCG5,SKIL,AQP3,FYN,RGL1,NUP210,GMPR,CASP1,SEMA5A,TGFBI,MMD,HNRNPD,SERPINI1,CLU,TNC,TNFSF15,CRISPLD2
Drug	1007_UP	LY 294002; Up 200; 10uM; MCF7; HT_HG-U133A_EA	Broad Institute CMAP Up	0.002185	0.04925	19	184	ADARB1,PCNX2,PLK4,THSD1,BRD8,PCM1,CFTR,PLEKHB1,CRIPT,CCDC28A,LZTFL1,ID2,SYF2,LRIG1,KDM4A,EMSY,DHX9,DTNA,RCBTB1
Drug	CID000000581	N-acetylcysteine	Stitch	0.002196	0.04925	43	546	ABCC4,MDM2,PARP1,CRTAP,FN1,GPX8,OLFM4,SESN3,BIRC5,APOB,MT2A,NOX1,ATIC,G6PD,BAX,SSRP1,GOT1,GOT2,CASP1,GSTM3,GSTM4,AIFM1,ISCU,PTTG1,HIF1A,HIP1,PFKM,DNAJC7,PLA2G4A,IL27RA,PMPCB,ID2,SOSTDC1,MOXD1,VCAN,MAP2K6,MLEC,PCLAF,DAXX,TNFSF15,RB1,LDHB,GSTCD
Drug	ctd:C031280	pyrazole	CTD	0.002204	0.04925	21	212	EPHX1,UBE4B,NPM3,APEX1,DNAJC2,G6PD,BAX,GPX2,GSTA1,GSTM4,TP53BP1,UCHL3,HSP90AB1,DNAJC18,PSMA4,PSMB4,PSMC3,PSMD2,BTG2,GSTCD,PSMD14
Drug	4090_DN	Myricetin [529-44-2]; Down 200; 12.6uM; PC3; HT_HG-U133A	Broad Institute CMAP Down	0.002205	0.04925	20	198	EPHB2,STX2,UBE4B,SCD5,MDM2,CEP164,THOC5,NCBP1,SEPTIN6,DAGLA,NNT,HIP1,CENPF,PLCD1,FAM210B,EMSY,PTK7,TMEM132A,WDR62,LIMK2
Drug	1917_UP	Lidocaone hydrochloride [73-78-9]; Up 200; 14.8uM; PC3; HG-U133A	Broad Institute CMAP Up	0.002205	0.04925	20	198	ACTN1,IFITM3,CCDC88A,ZFR,ATM,NDUFV1,GMDS,TMEM97,CHEK1,CHST3,PPM1G,NUP93,MAP2K6,KNTC1,CLPB,DNASE2,LAMP1,AAGAB,EPB41L2,DCAF7
Drug	4020_DN	(d,l)-Tetrahydroberberine [522-97-4]; Down 200; 11.8uM; PC3; HT_HG-U133A	Broad Institute CMAP Down	0.002205	0.04925	20	198	ABL2,ST6GAL1,ARRB2,B9D1,ALDH4A1,MBTPS1,WWOX,GPR3,TCF4,GDAP1,DNAJB5,ZNF711,FAM210B,CNTNAP2,IL1R1,TRAF3IP1,EMSY,PTK7,HERC6,LIMK2
Drug	2555_DN	Bendroflumethiazide [73-48-3]; Down 200; 9.4uM; HL60; HT_HG-U133A	Broad Institute CMAP Down	0.002205	0.04925	20	198	BAP1,ADK,IFITM3,FGF2,FGFR1,THOC5,FUT8,PLK4,MBTPS1,COPS8,WDHD1,MED20,GNPTAB,GTF2IRD1,SIPA1L1,VCAN,IL1R1,HMGN5,MLLT10,PLXNC1
Drug	4661_DN	Sulfisoxazole [127-69-5]; Down 200; 15uM; PC3; HT_HG-U133A	Broad Institute CMAP Down	0.002205	0.04925	20	198	UBE4B,SORBS2,SKIL,NOX1,SYT11,PRDX3,GLUL,TIAM1,PLEKHB1,VCAN,IL1R1,IFT140,TRAF3IP1,NDE1,KIF2A,TMEM231,DTNA,PHTF2,LAMP1,ELK3
Drug	1603_DN	Sulfisoxazole [127-69-5]; Down 200; 15uM; HL60; HG-U133A	Broad Institute CMAP Down	0.002205	0.04925	20	198	NET1,ADK,DGLUCY,MKI67,FN1,SMC2,SLC12A2,MYBL2,BUB1B,RAB29,GSTM3,CENPF,ZDHHC13,EXOSC10,EIF5B,SPDL1,MCUB,KPNB1,PIGK,MPHOSPH9
Drug	1969_DN	Dibucaine [85-79-0]; Down 200; 11.6uM; HL60; HG-U133A	Broad Institute CMAP Down	0.002205	0.04925	20	198	MBNL1,ADK,TPX2,WDR61,PHTF1,NFATC3,MTMR2,NUDT21,CDK1,TSN,CRIPT,ZDHHC13,SMARCAL1,TRAM2,VPS35L,RANGAP1,DTNA,RECQL,AAGAB,DCTN4
Drug	2117_DN	Aceclofenac [89796-99-6]; Down 200; 11.2uM; PC3; HT_HG-U133A	Broad Institute CMAP Down	0.002205	0.04925	20	198	EPHB2,ETV5,SCARA3,CARD8,ARRB2,DPH5,TMEM97,TTC28,TNFRSF11B,TM7SF2,RCC1,HOXB9,ZFYVE9,IL27RA,TRAF3IP1,SIRPA,PHTF2,LAMP1,SFXN1,GDF11
Drug	1849_DN	Imipramine hydrochloride [113-52-0]; Down 200; 12.6uM; HL60; HT_HG-U133A	Broad Institute CMAP Down	0.002205	0.04925	20	198	ACTN1,BAP1,CDC40,FGFR1,CCDC88A,NCBP1,TTBK2,FAM168A,NFATC3,NFIC,TMEM97,TCF4,TMPO,PARVB,PLA2G15,MED20,GNPTAB,RFX7,MDM1,ZNF197
Drug	2333_DN	Dilazep dihydrochloride [20153-98-4]; Down 200; 6uM; HL60; HT_HG-U133A	Broad Institute CMAP Down	0.002205	0.04925	20	198	PCNX2,ATP2C1,SEPTIN6,BICD1,NFATC3,SYT11,NFIC,MTMR2,ZNF277,PHF3,SEC23IP,CD44,TM7SF2,BACE1,METTL7A,IL27RA,VCAN,HIBCH,SPATS2,BSCL2
Drug	2369_DN	Dantrolene sodium salt [14663-23-1]; Down 200; 11.8uM; HL60; HT_HG-U133A	Broad Institute CMAP Down	0.002205	0.04925	20	198	UBE4B,ACSL4,ALCAM,ATP2C1,CEP70,ZFR,SPATA7,NFATC3,SUPT6H,NUP210,SRGAP2,CCND2,PRKD3,KIF3B,METTL7A,KDM4A,BTG2,KIF2A,DTNA,MPHOSPH9
Drug	1431_UP	Oxymetazoline hydrochloride [2315-02-8]; Up 200; 13.4uM; HL60; HG-U133A	Broad Institute CMAP Up	0.002205	0.04925	20	198	FBN2,AP2B1,FN1,APBA2,WDR19,ATP2C1,PLK4,CENPN,BAX,TCF4,MTMR4,HIP1,HMMR,GPSM2,IL1R1,CEP57,KIAA0586,KIF14,RANBP9,CCDC25
Drug	1103_DN	colcemid; Down 200; 11.7uM; MCF7; HT_HG-U133A_EA	Broad Institute CMAP Down	0.002205	0.04925	20	198	ESD,MDM2,ASRGL1,GPRC5B,ECHDC1,CREG1,MAGEF1,MTMR2,NEMP1,CD44,LSM5,TYMS,PRMT1,POT1,ATP6V0E2,CSTF1,IFT46,KIF2A,SFXN1,EML1
Drug	4992_DN	Progesterone [57-83-0]; Down 200; 12.8uM; MCF7; HT_HG-U133A	Broad Institute CMAP Down	0.002205	0.04925	20	198	EPHB2,ACSL4,PLK4,INVS,SMPDL3B,NUP210,MCF2L,TMPO,ZW10,PCM1,RCC1,ATXN10,METTL7A,ESPL1,NDE1,LYPD1,COCH,CD302,PARPBP,DTNA
Drug	1907_UP	Captopril [62571-86-2]; Up 200; 17.2uM; PC3; HG-U133A	Broad Institute CMAP Up	0.002205	0.04925	20	198	STX2,NET1,ASIC1,ACSL4,SHMT1,PLK4,VWA8,SUPT6H,TTC28,CASP1,SRGAP2,TGFBI,CYB5B,PATZ1,SAMHD1,CCP110,NEK9,DHX9,DTNA,CELSR2
Drug	3196_DN	Tremorine dihydrochloride [300-68-5]; Down 200; 15uM; MCF7; HT_HG-U133A	Broad Institute CMAP Down	0.002205	0.04925	20	198	ALCAM,NOX1,B9D1,ALDH4A1,ATM,GAMT,BICD1,GMPR,RCC1,RAD54B,SDC3,INCENP,NEK9,TMEM231,WDR62,IPO5,SMC4,LDHB,LIMK2,LYZ
Drug	6208_DN	Dienestrol [84-17-3]; Down 200; 15uM; MCF7; HT_HG-U133A	Broad Institute CMAP Down	0.002205	0.04925	20	198	ABCC4,MDM2,PDZRN3,SPATA7,ERC1,BAX,FAM168A,SUPT6H,LIMD1,WDHD1,SEC23IP,CD44,NNT,BACE1,RCC1,ASB9,RFX7,INCENP,KIF2A,RANGAP1
Drug	5681_DN	Dehydrocholic acid [81-23-2]; Down 200; 9.6uM; MCF7; HT_HG-U133A	Broad Institute CMAP Down	0.002205	0.04925	20	198	MBNL1,FGFR1,ARMC9,ARRB2,PLK4,WWOX,NCBP1,NFATC3,COPS8,ATG3,RAD54B,LZTFL1,SIPA1L1,IL1R1,TRAF3IP1,INCENP,NXPE3,DTNA,PHTF2,TMEM19
Drug	5500_DN	Lobelanidine hydrochloride [6112-86-3]; Down 200; 10.6uM; MCF7; HT_HG-U133A	Broad Institute CMAP Down	0.002205	0.04925	20	198	MDM2,USP48,SHMT1,B9D1,SPTBN1,SMPDL3B,SEL1L3,TLR5,PCM1,ELOVL5,PRKD3,UCP2,POT1,CENPO,TTC23,PTMS,CLPB,KIF2A,RANGAP1,LYN
Drug	5852_UP	Sulfadoxine [2447-57-6]; Up 200; 12.8uM; PC3; HT_HG-U133A	Broad Institute CMAP Up	0.002205	0.04925	20	198	EPHB2,MDM2,FGFR1,ARRB2,RNF38,SPTBN1,MCF2L,RCC1,ZKSCAN5,RAD54B,PLCD1,METTL7A,VCAN,CNTNAP2,IL1R1,MDM1,PTK7,LAMP1,CELSR2,DCAF7
Drug	4792_DN	Ethynylestradiol 3-methyl ether [72-33-3]; Down 200; 12.8uM; MCF7; HT_HG-U133A	Broad Institute CMAP Down	0.002205	0.04925	20	198	RIDA,MAN1A1,ZNF107,SH3BGRL,SHMT1,ALDH4A1,VWA8,MAGEF1,MTMR2,MCF2L,ZNF277,TGDS,SEC23IP,PCM1,PRKD3,DYNC2H1,SMC4,RCN2,LAMP1,DCTN4
Drug	3761_DN	Flecainide acetate [54143-56-5]; Down 200; 8.4uM; PC3; HT_HG-U133A	Broad Institute CMAP Down	0.002205	0.04925	20	198	SPTLC3,VPS50,ORAI2,NOX1,OGDHL,TAF5L,TTLL5,MAGEF1,TBCEL,SEMA5A,TNFRSF11B,TMPO,CENPF,GDAP1,RCC1,YPEL1,CNTNAP2,HMGN5,TNFSF15,KCTD17
Drug	2013_DN	Amoxapine [14028-44-5]; Down 200; 12.8uM; HL60; HG-U133A	Broad Institute CMAP Down	0.002205	0.04925	20	198	DNAJC8,GTSE1,CCDC88A,ATP2C1,FYN,MYO5C,NFIC,SUPT6H,BTG3,MCF2L,TUT4,CASP1,CYB5B,TP53BP1,ZFYVE9,PON2,ZNF32,RDX,CCDC6,MPHOSPH9
Drug	4659_DN	Equilin [474-86-2]; Down 200; 15uM; PC3; HT_HG-U133A	Broad Institute CMAP Down	0.002205	0.04925	20	198	ACADSB,PCNX2,AP2B1,FGFR1,SORBS2,SKIL,NOX1,ALDH7A1,SYT11,NUP210,BUB1,GPR3,TCF4,LIMD1,EML4,CASP1,RCC1,FAM210B,IFT140,TRAF3IP1
Drug	1479_DN	Amprolium hydrochloride [137-88-2]; Down 200; 12.6uM; MCF7; HT_HG-U133A	Broad Institute CMAP Down	0.002205	0.04925	20	198	UBE4B,MDM2,PLK4,GCDH,NUP210,BUB1,BUB1B,BEX4,PCM1,SMARCAL1,INCENP,NDE1,DHX9,PTPN13,TCTN1,DTNA,PHTF2,LAMB1,MLLT10,EPB41L2
Drug	2069_DN	Dizocilpine maleate [77086-22-7]; Down 200; 11.8uM; PC3; HT_HG-U133A	Broad Institute CMAP Down	0.002205	0.04925	20	198	EPHB4,FGF2,FGFR1,SETMAR,NIPSNAP1,ARMC9,ATM,WWOX,SMPDL3B,COPS8,TAF1B,ODF2,CCNF,PHF3,ZFYVE9,SMARCAL1,NDE1,UPF3A,HDGFL3,LIG1
Drug	1553_DN	Oxytetracycline dihydrate [6153-64-6]; Down 200; 8uM; HL60; HG-U133A	Broad Institute CMAP Down	0.002205	0.04925	20	198	ADSL,IFITM3,SET,ORAI2,ATM,FYN,MUTYH,MBTPS1,NFATC3,NFIC,NCAPH,COMMD3,ORC1,PCBP2,METTL7A,HMGN5,BMS1,PTPN11,HSPBAP1,GSTCD
Drug	CID000122197	FP-CIT	Stitch	0.002209	0.04925	4	12	CIT,CTSC,TRIT1,DDC
Drug	ctd:C582286	1-(3-((2-(dimethylamino)ethyl)carbamoyl)phenyl)-3-(4-(bis(2-chloroethyl)amino)phenyl)urea	CTD	0.002209	0.04925	4	12	FANCD2,PARP1,ATM,CHEK1
Drug	CID000440610	3-ketohexanoyl-CoA	Stitch	0.002209	0.04925	4	12	ACAT1,HSD17B10,HADH,HSD17B4
Drug	CID000148202	BNP1350	Stitch	0.002209	0.04925	4	12	CDK1,TOP2B,CHEK1,TYMS
Drug	ctd:C059685	N(1),N(11)-diethylnorspermine	CTD	0.002209	0.04925	4	12	MDM2,ODC1,CCNA2,CCNB1
Drug	CID000009989	AC1ODY4W	Stitch	0.002209	0.04925	4	12	ACACA,MCCC2,PCCB,MCCC1
Drug	CID000139279	AS 4	Stitch	0.002209	0.04925	4	12	FGF2,BAX,CCNA2,CDK1
Drug	CID000168809	H2folate	Stitch	0.002209	0.04925	4	12	SHMT1,ATIC,GGH,TYMS
Drug	CID000130042	fumagillol	Stitch	0.002209	0.04925	4	12	EPHX1,FGF2,SMC2,PLEKHB1
Drug	ctd:D009665	Noscapine	CTD	0.002209	0.04925	4	12	PARP1,BIRC5,BAX,HIF1A
Drug	CID000160471	nilic acid	Stitch	0.002209	0.04925	4	12	ACAT1,HIBADH,HSD17B10,PCCB
Drug	CID000151014	13-MTD	Stitch	0.002209	0.04925	4	12	ACACA,G6PD,AIFM1,PGD
Drug	ctd:C506643	liposomal doxorubicin	CTD	0.002209	0.04925	4	12	ATM,BAX,CDK1,CHEK1
Drug	ctd:C531550	olaparib	CTD	0.002209	0.04925	4	12	BAP1,PARP1,MLH1,BRCA1
Drug	CID000327425	NSC-302383	Stitch	0.00221	0.04925	3	6	GBA3,GOT1,GOT2
Drug	CID000065888	torbafylline	Stitch	0.00221	0.04925	3	6	ALDH7A1,HADH,PCLAF
Drug	CID000085282	4-methylindole	Stitch	0.00221	0.04925	3	6	APEX1,SNRPA,POLA2
Drug	CID000171577	4-Cl-McN-A-343	Stitch	0.00221	0.04925	3	6	APEX1,CCDC88A,PAF1
Drug	CID000000090	AC1L18GG	Stitch	0.00221	0.04925	3	6	HSD17B10,HADH,HSD17B4
Drug	ctd:C549753	5,7,3'-trihydroxy-3,4'-dimethoxyflavone	CTD	0.00221	0.04925	3	6	FOXM1,CCNB1,CDK1
Drug	CID000065565	thymol blue	Stitch	0.00221	0.04925	3	6	MCF2L,CIT,DNMT1
Drug	CID000197412	2,3DPG A	Stitch	0.00221	0.04925	3	6	G6PD,VCAN,PCLAF
Drug	CID000100327	2'-chloro-2'-deoxyadenosine	Stitch	0.00221	0.04925	3	6	RRM1,POLA2,RRM2B
Drug	CID000440839	BAMP	Stitch	0.00221	0.04925	3	6	ACACA,PCCB,MCCC1
Drug	DB01972	Guanosine-5'-Monophosphate	Drug Bank	0.00221	0.04925	3	6	PDE5A,ATIC,GMPR
Drug	CID000126793	inositol 1,2-cyclic 4-bisphosphate	Stitch	0.00221	0.04925	3	6	AURKB,CTSL,INCENP
Drug	ctd:C070279	2'-cyano-2'-deoxyarabinofuranosylcytosine	CTD	0.00221	0.04925	3	6	CCNB1,CDK1,CHEK1
Drug	CID003081102	APP-MP	Stitch	0.00221	0.04925	3	6	ADK,TOP2B,PRPS2
Drug	CID000260148	styryl sulfone	Stitch	0.00221	0.04925	3	6	MDM2,CCNB2,CDK4
Drug	CID006398629	diarsenic	Stitch	0.00221	0.04925	3	6	FGF2,CCNA2,CDK1
Drug	CID005459388	AC1NURIR	Stitch	0.00221	0.04925	3	6	WWOX,SAMHD1,PRCP
Drug	CID000010402	citronellic acid	Stitch	0.00221	0.04925	3	6	MCCC2,PCCB,MCCC1
Drug	CID000010310	diphenoquinone	Stitch	0.00221	0.04925	3	6	APOB,TOP2B,HIF1A
Drug	CID000166080	4-aminooxybutylamine	Stitch	0.00221	0.04925	3	6	OAT,ODC1,POLA2
Drug	ctd:C438868	3,4,5-trihydroxy-2--methoxy-8,8-dimethyl-N-(hexahydro-2-oxo-6-(cyclohexylcarbonyl)oxy-2H-azepin-3-yl)non-6-enamide	CTD	0.00221	0.04925	3	6	METAP1,METAP2,NPM1
Drug	CID000150996	2-methylacetoacetate	Stitch	0.00221	0.04925	3	6	ACAT1,HSD17B10,PCCB
Drug	CID000157348	asulacrine isethionate	Stitch	0.00221	0.04925	3	6	MLH1,TOP2B,CLU
Drug	CID000159841	2-MeNH	Stitch	0.00221	0.04925	3	6	GOT2,PON2,TUBA1A
Drug	ctd:C013166	2-nonenal	CTD	0.00221	0.04925	3	6	ALDH1A1,AKR1B1,GSTM3
Drug	CID000015881	4-hydroxyphenoxy acetic acid	Stitch	0.00221	0.04925	3	6	FGF2,FN1,HPSE
Drug	CID000446272	thiocellobiose	Stitch	0.00221	0.04925	3	6	GBA3,WWOX,SAMHD1
Drug	CID000103924	6-aminofluorescein	Stitch	0.00221	0.04925	3	6	FN1,CD44,L1CAM
Drug	CID000005427	NSC369501	Stitch	0.00221	0.04925	3	6	ODC1,PCLAF,LYZ
Drug	CID000007980	TEEGDMA	Stitch	0.00221	0.04925	3	6	MMD,HSD17B4,LYZ
Drug	CID000123180	4-methyl-o-benzoquinone	Stitch	0.00221	0.04925	3	6	WWOX,SAMHD1,BDH2
Drug	CID000125578	4-chlorothreonine	Stitch	0.00221	0.04925	3	6	SHMT1,PRDX3,REXO2
Drug	CID000008341	aminoanthraquinone	Stitch	0.00221	0.04925	3	6	TEAD2,TOP2B,CKAP2
Drug	CID003084979	momilactone B	Stitch	0.00221	0.04925	3	6	BAX,CDK4,TYMS
Drug	CID000086995	dibromosulphthalein	Stitch	0.00221	0.04925	3	6	APOB,MCF2L,GSTCD
Drug	CID006918373	oleoyl-estrone	Stitch	0.002225	0.04946	6	28	ACACA,GMPR,PCCB,PDK4,IMPDH2,SLC27A1
Drug	CID000024402	ammonium phosphate	Stitch	0.002225	0.04946	6	28	ALDH4A1,NBN,PDCD2,ZFYVE9,APMAP,CKAP2
Drug	CID000007963	4-picoline	Stitch	0.002225	0.04946	6	28	ESD,SYNE1,OAT,GSTA1,HLA-DMA,GSTCD
Drug	CID000133757	AC1L33DC	Stitch	0.002225	0.04946	6	28	WWOX,CASP1,GSTA1,GSTM3,GSTM4,GSTCD
Drug	ctd:C572491	3-(2-hydroxy-4-(2-methylnonan-2-yl)phenyl)cyclohexan-1-ol	CTD	0.002235	0.04965	28	314	PEF1,AHCY,CRTAP,MRE11,TUBB,PAICS,ATIC,ATOX1,G6PD,BRD8,NCAPG,RAB29,RBM45,PAPSS1,GSTM3,ZMYM3,GDAP1,PARVB,PLA2G15,HNRNPL,SERPINB5,RRM2B,MAP2K6,BCLAF1,MATR3,PTPN11,CARS2,RAD21
Drug	CID000004915	procarbazine	Stitch	0.002239	0.04971	12	93	LIN9,FANCD2,MLH1,ASRGL1,OLFM4,CCNB1,CCNB2,TGDS,CDK1,APTX,LIG1,FANCI
Disease	C2239176	Liver carcinoma	DisGeNET Curated	4.341e-32	4.113e-28	103	507	NUSAP1,EPHX1,KIF18A,CENPW,ACACA,HJURP,SPC25,RRM1,RRM2,EZH2,FANCD2,ACSL4,NDC80,MKI67,TACC3,FOXM1,TICRR,FLVCR1,GTSE1,APEX1,BIRC5,DEPDC1,GBA3,MT2A,ASF1B,TPX2,RACGAP1,MTBP,ATM,CDCA5,DEPDC1B,MYBL2,MBTPS1,PBK,HPSE,AURKA,NEK2,NCAPG,BUB1,BUB1B,GLUL,KIF2C,TCF19,UBE2C,PRC1,NCAPH,DIRAS3,ZWINT,CCNB1,CCNF,ORC1,CCNB2,EXO1,CKAP2L,CDK1,CDC20,TOP2A,CDK4,AURKB,CDKN3,PTTG1,CENPA,CENPE,CENPF,PDK4,PARK7,HMGB2,HMMR,TR…
Disease	C0004135	Ataxia Telangiectasia	DisGeNET BeFree	3.423e-09	1.621e-05	50	372	ACACA,ACAT1,MDM2,EZH2,FANCD2,PARP1,IFT80,CCL24,MRE11,FN1,WDR19,MTCP1,ENAH,ATM,CLSPN,G6PD,SOAT1,INTU,BAX,NBN,BRCA1,BUB1,BUB1B,RBM45,CASP1,TERF1,CCNB1,CCNB2,EXO1,TM7SF2,CDK1,TOP2A,TP53BP1,HIF1A,CHEK1,TYMS,NABP2,PLA2G4A,PLK1,SUMF2,XRCC5,APTX,BMS1,DNMT1,DYNC2H1,RANBP9,CCDC6,AAGAB,LIG1,NEIL3
Disease	C3539878	Triple Negative Breast Neoplasms	DisGeNET BeFree	5.604e-09	1.77e-05	146	1673	EPHB2,NUSAP1,ABCC4,ACACA,LAPTM4B,STING1,RRM1,MDM2,EZH2,LIN9,TRIM59,BAP1,FANCD2,ACSL4,PARP1,ADSL,MKI67,FGF2,FGFR1,ALCAM,ALDH1A1,TACC3,FOXM1,MRE11,DCDC2,SET,ASRGL1,SRSF3,FN1,PROCR,CIP2A,ANXA6,PIK3R3,GTSE1,OLFM4,RNF34,APEX1,BIRC5,ST6GAL1,DEPDC1,ATAD2,LGR5,AQP3,SPAG5,BABAM1,ENAH,TPX2,CCAR1,GINS2,MTBP,ATM,G6PD,KDM1A,SOAT1,UIMC1,WWOX,BAX,HPSE,CENPK,JMY,AURKA,NEK2,NCAPG,BRCA1,NFATC3,C1QBP,BTG3,NONO,GOT2…
Disease	C4048328	cervical cancer	DisGeNET BeFree	1.875e-08	4.441e-05	153	1809	EPHB2,EPHB4,NUSAP1,EPHX1,ABCC4,MAP2,LAPTM4B,MBNL1,DLEU1,FUNDC1,STING1,RRM2,MDM2,EZH2,TRIM59,BAP1,FANCD2,TUBA1B,PARP1,NDC80,MKI67,MLH1,FGF2,ALDH1A1,TACC3,FOXM1,ASRGL1,FN1,DNAJC8,TRIAP1,CIP2A,ANXA6,PIK3R3,RNF34,APEX1,MYO1B,ST6GAL1,APOB,STIL,ATAD2,LGR5,CARD8,SPAG5,RTRAF,TPX2,CCAR1,GINS2,ATIC,ATM,POLD3,MBD5,G6PD,DKK3,XRCC6,SOAT1,MYBL2,WWOX,BAX,NBN,SSRP1,HPSE,GGH,AURKA,BRCA1,ARL6IP1,PRDX3,C1QBP,BTG3,M…
Disease	C1328504	Hormone refractory prostate cancer	DisGeNET BeFree	2.705e-08	4.905e-05	73	683	EPHB2,ABCC4,ABL2,EZH2,PARP1,FGFR1,ALDH1A1,FOXM1,SET,CIP2A,ANXA6,SESN3,ST6GAL1,ATAD2,SMARCE1,PDE5A,ATM,POLD3,FUT8,KDM1A,SOAT1,MYBL2,MBTPS1,BAX,SLC28A3,BLMH,AURKA,NCAPG,BRCA1,CPNE1,NONO,YBX1,UBE2C,GPX2,RUNX2,PRC1,CCNA2,GSTM3,CCNG1,CCNB2,CD44,TMPO,CDK1,CDC20,HDAC1,CDK4,PTTG1,HIF1A,HLA-DMA,CENPE,HMGB1,HNRNPC,CLU,ANLN,UGT2B17,PLA2G2A,HSD3B1,HSD17B4,PLK1,CHST3,POU2F1,PROS1,DLGAP5,KIF4A,NUF2,BTG2,TXNDC5…
Disease	C0007847	Malignant tumor of cervix	DisGeNET BeFree	3.106e-08	4.905e-05	146	1718	EPHB2,NUSAP1,EPHX1,ABCC4,MAP2,LAPTM4B,MBNL1,DLEU1,FUNDC1,STING1,RRM2,MDM2,EZH2,TRIM59,BAP1,FANCD2,TUBA1B,PARP1,NDC80,MKI67,MLH1,FGF2,ALDH1A1,TACC3,FOXM1,ASRGL1,FN1,DNAJC8,TRIAP1,CIP2A,ANXA6,PIK3R3,RNF34,APEX1,MYO1B,ST6GAL1,APOB,STIL,ATAD2,LGR5,CARD8,SPAG5,RTRAF,TPX2,CCAR1,GINS2,ATIC,ATM,POLD3,MBD5,G6PD,DKK3,XRCC6,SOAT1,MYBL2,WWOX,BAX,NBN,SSRP1,HPSE,GGH,AURKA,BRCA1,ARL6IP1,PRDX3,C1QBP,BTG3,METAP2,…
Disease	C0302592	Cervix carcinoma	DisGeNET BeFree	3.672e-08	4.944e-05	156	1873	EPHB2,NUSAP1,EPHX1,ABCC4,ABL2,MAP2,LAPTM4B,MBNL1,DLEU1,FUNDC1,STING1,RRM2,MDM2,EZH2,TRIM59,BAP1,FANCD2,TUBA1B,PARP1,NDC80,MKI67,MLH1,FGF2,ALDH1A1,TACC3,FOXM1,ASRGL1,SRSF3,FN1,DNAJC8,TRIAP1,CIP2A,ANXA6,PIK3R3,RNF34,APEX1,MYO1B,ST6GAL1,APOB,STIL,ATAD2,LGR5,CARD8,SPAG5,RTRAF,TPX2,CCAR1,GINS2,ATIC,ATM,POLD3,MBD5,G6PD,DKK3,MUTYH,XRCC6,SOAT1,MYBL2,WWOX,BAX,NBN,SSRP1,HPSE,GGH,AURKA,BRCA1,ARL6IP1,PRDX3,C…
Disease	C4277690	Ciliopathies	DisGeNET BeFree	4.175e-08	4.944e-05	30	180	POC1B,CC2D2A,IFT80,DCDC2,ARMC9,CEP164,WDR19,NINL,B9D1,SLC41A1,INVS,SDCCAG8,BUB1B,NPHP1,ORC1,PCM1,PCNT,CENPF,PPT1,IFT140,TRAF3IP1,KIAA0586,NEK9,KIF14,TMEM231,KIF11,LCA5,DYNC2H1,CEP55,IFT52
Disease	C4722518	Triple-Negative Breast Carcinoma	DisGeNET BeFree	5.238e-08	5.514e-05	137	1598	EPHB2,NUSAP1,ABCC4,ACACA,LAPTM4B,STING1,RRM1,MDM2,EZH2,LIN9,TRIM59,BAP1,FANCD2,ACSL4,PARP1,ADSL,MKI67,FGF2,FGFR1,ALCAM,ALDH1A1,TACC3,FOXM1,MRE11,DCDC2,SET,SRSF3,FN1,PROCR,CIP2A,ANXA6,PIK3R3,GTSE1,OLFM4,APEX1,BIRC5,ST6GAL1,DEPDC1,ATAD2,LGR5,AQP3,SPAG5,BABAM1,ENAH,TPX2,GINS2,MTBP,ATM,G6PD,KDM1A,SOAT1,UIMC1,WWOX,BAX,HPSE,CENPK,JMY,AURKA,NEK2,NCAPG,BRCA1,C1QBP,BTG3,NONO,GOT2,NPM1,MAT2B,YBX1,RUNX2,TNF…
Disease	C0278622	Adult Malignant Peripheral Nerve Sheath Tumor	DisGeNET BeFree	1.388e-07	0.0001195	16	62	EPHB2,MDM2,EZH2,BAP1,FOXM1,FN1,CHSY1,AURKA,BUB1B,CD44,CDK4,HIF1A,CHD4,IL1R1,KPNB1,COIL
Disease	C0279987	Childhood Malignant Peripheral Nerve Sheath Tumor	DisGeNET BeFree	1.388e-07	0.0001195	16	62	EPHB2,MDM2,EZH2,BAP1,FOXM1,FN1,CHSY1,AURKA,BUB1B,CD44,CDK4,HIF1A,CHD4,IL1R1,KPNB1,COIL
Disease	C0345904	Malignant neoplasm of liver	DisGeNET BeFree	1.651e-07	0.0001303	129	1510	EPHB2,NUSAP1,KIF18A,ACACA,DRAM1,ACAT1,LAPTM4B,FUNDC1,MDM2,EZH2,ADARB1,PARP1,NDC80,MKI67,MLH1,ALCAM,ALDH1A1,AKR1B1,FOXM1,ASRGL1,FN1,CIP2A,ANXA6,PIK3R3,APEX1,ST6GAL1,DEPDC1,ATAD2,LGR5,CARD8,SPC24,TPX2,B9D1,OGDHL,ZFR,ATM,EIF3I,CDCA5,G6PD,PLK4,DKK3,MUTYH,KDM1A,ALDH7A1,SOAT1,WWOX,PBK,BAX,NBN,HPSE,ST13,SEPTIN6,AURKA,NEK2,NCAPG,PRDX3,GLUL,NONO,IL33,NPM1,TCF4,CALD1,MAT2B,SYNE1,UBE2C,OAT,ODC1,PRC1,DIRAS3,…
Disease	C4704874	Mammary Carcinoma, Human	DisGeNET Curated	2.486e-07	0.0001574	58	525	EPHB4,MDM2,EZH2,BAP1,PARP1,H2BC4,MKI67,FGFR1,FOXM1,MRPS28,FN1,SHMT1,BIRC5,ATM,WWOX,BAX,HPSE,RNF115,AURKA,BRCA1,C1QBP,NRCAM,YBX1,SYNE1,UBE2C,GPX2,PRC1,EXO1,CD74,TOP2A,TP53BP1,HIF1A,CENPF,STXBP4,CHEK1,HMMR,HNRNPL,PHB,TYMS,HOXB9,SERPINB5,PLA2G4A,FTO,NUDT17,CMC2,EMSY,DAP3,PTPRD,DNMT1,RB1,DYNC2H1,DTX3,RECQL,STMN1,LDHB,MRPS7,ELK3,HNRNPR
Disease	C1257931	Mammary Neoplasms, Human	DisGeNET Curated	2.486e-07	0.0001574	58	525	EPHB4,MDM2,EZH2,BAP1,PARP1,H2BC4,MKI67,FGFR1,FOXM1,MRPS28,FN1,SHMT1,BIRC5,ATM,WWOX,BAX,HPSE,RNF115,AURKA,BRCA1,C1QBP,NRCAM,YBX1,SYNE1,UBE2C,GPX2,PRC1,EXO1,CD74,TOP2A,TP53BP1,HIF1A,CENPF,STXBP4,CHEK1,HMMR,HNRNPL,PHB,TYMS,HOXB9,SERPINB5,PLA2G4A,FTO,NUDT17,CMC2,EMSY,DAP3,PTPRD,DNMT1,RB1,DYNC2H1,DTX3,RECQL,STMN1,LDHB,MRPS7,ELK3,HNRNPR
Disease	C0346153	Breast Cancer, Familial	DisGeNET BeFree	2.492e-07	0.0001574	28	174	MDM2,FANCD2,PARP1,MLH1,MRE11,BABAM1,ATM,CLSPN,MUTYH,SOAT1,UIMC1,NBN,BRCA1,BUB1B,CCND2,CD44,EXO1,TM7SF2,HIF1A,CENPE,RCC1,CHEK1,TTK,PHB,EMSY,PTPRG,RECQL,FANCI
Disease	C1458155	Mammary Neoplasms	DisGeNET Curated	2.826e-07	0.0001673	58	527	EPHB4,MDM2,EZH2,BAP1,PARP1,H2BC4,MKI67,FGFR1,FOXM1,MRPS28,FN1,SHMT1,BIRC5,ATM,WWOX,BAX,HPSE,RNF115,AURKA,BRCA1,C1QBP,NRCAM,YBX1,SYNE1,UBE2C,GPX2,PRC1,EXO1,CD74,TOP2A,TP53BP1,HIF1A,CENPF,STXBP4,CHEK1,HMMR,HNRNPL,PHB,TYMS,HOXB9,SERPINB5,PLA2G4A,FTO,NUDT17,CMC2,EMSY,DAP3,PTPRD,DNMT1,RB1,DYNC2H1,DTX3,RECQL,STMN1,LDHB,MRPS7,ELK3,HNRNPR
Disease	C0025958	Microcephaly	DisGeNET BeFree	3.991e-07	0.0002224	44	358	CNTROB,RMI1,MRE11,TUBB,POMGNT1,SMPD4,STIL,NUP133,ATM,MBD5,PLK4,WWOX,NBN,AURKA,BRCA1,BUB1B,IL33,CIT,ORC1,PCNT,CENPF,HMGN2,CHEK1,TRIP13,PGD,PLK1,RTTN,KIF20B,DYM,NDE1,APTX,NCAPG2,CEP170,PTPN11,KARS1,TUBA1A,KIF14,KIF2A,QARS1,WDR62,KIF11,KNL1,L1CAM,EIF2S3
Disease	C1850343	Mosaic variegated aneuploidy syndrome 1	DisGeNET Curated	5.068e-07	0.0002527	5	5	BUB1,BUB1B,BUB3,TRIP13,CEP57
Disease	C2931286	Warburton Anyane Yeboa syndrome	DisGeNET Curated	5.068e-07	0.0002527	5	5	BUB1,BUB1B,BUB3,TRIP13,CEP57
Disease	C1832661	ANOPHTHALMIA AND PULMONARY HYPOPLASIA	DisGeNET BeFree	5.497e-07	0.0002534	120	1409	EPHB2,EPHB4,RIDA,ABCC4,ABL2,LAPTM4B,DLEU1,RRM1,RRM2,MDM2,EZH2,ME2,BAP1,PARP1,MLH1,FGFR1,ALDH1A1,FOXM1,SET,FN1,CIP2A,APEX1,HAT1,BIRC5,ST6GAL1,APOB,LGR5,AQP3,STK33,RACGAP1,SMO,ATM,FYN,CDCA5,DEPDC1B,DKK3,ALDH7A1,SOAT1,MYBL2,PBK,NBN,BCAT2,SLC28A3,ST13,NEDD8,AURKA,BRCA1,BUB1,GLUL,C1QBP,IL33,GOT1,GOT2,TCF4,YBX1,UBE2C,CASP1,PCDHAC2,RUNX2,TNFRSF11B,CCNG1,TGFBI,TGFBR3,THBS2,TIAM1,PEBP1,CD44,TMPO,CDK1,CDC2…
Disease	C0678222	Breast Carcinoma	DisGeNET Curated	5.616e-07	0.0002534	58	538	EPHB4,MDM2,EZH2,BAP1,PARP1,H2BC4,MKI67,FGFR1,FOXM1,MRPS28,FN1,SHMT1,BIRC5,ATM,WWOX,BAX,HPSE,RNF115,AURKA,BRCA1,C1QBP,NRCAM,YBX1,SYNE1,UBE2C,GPX2,PRC1,EXO1,CD74,TOP2A,TP53BP1,HIF1A,CENPF,STXBP4,CHEK1,HMMR,HNRNPL,PHB,TYMS,HOXB9,SERPINB5,PLA2G4A,FTO,NUDT17,CMC2,EMSY,DAP3,PTPRD,DNMT1,RB1,DYNC2H1,DTX3,RECQL,STMN1,LDHB,MRPS7,ELK3,HNRNPR
Disease	C0025286	Meningioma	DisGeNET BeFree	6.169e-07	0.0002657	63	605	EPHB2,MDM2,BAP1,AP2B1,MKI67,MLH1,FGF2,TXNDC16,FGFR1,ALDH1A1,FOXM1,SET,TUBB,LGR5,MSN,RACGAP1,SMARCE1,SMO,ATM,DKK3,MUTYH,SOAT1,NBN,BRCA1,C1QBP,TMEM97,GOT2,RBM45,UBE2C,ODC1,CCNB1,CCND2,GSTM3,CD44,CD70,CDK1,TOP2A,CDK4,PTTG1,HIF1A,CENPF,HNRNPC,TYMS,CKS2,PLA2G2A,TNC,VCAN,CTSL,HMGN5,KIF4A,NEK9,KIF14,KIF11,KIFC1,DNMT1,RB1,RDX,STMN1,MLLT10,KIF20A,EIF4A1,ZNF197,SMAD2
Disease	C0220641	Lip and Oral Cavity Carcinoma	DisGeNET BeFree	7.332e-07	0.000302	72	729	EPHB2,EPHX1,MDM2,EZH2,PARP1,MLH1,ALCAM,ALDH1A1,AKR1B1,FN1,CIP2A,APEX1,BIRC5,MYO1B,AQP3,MSN,ATM,FUT8,DEPDC1B,DKK3,XRCC6,KDM1A,WWOX,CENPN,PBK,SSRP1,HPSE,AURKA,BRD8,BUB1B,GLUL,BTG3,DAGLA,NPM1,CASP1,GSTA1,CCND2,GSTM3,THBS2,CD44,EXO1,TM7SF2,BEX4,CDK1,CDC20,BUB3,PCBP2,CDK4,HIF1A,GPN1,HMGCS2,SERPINB5,GGCT,PLK1,HSPD1,TNC,XRCC5,TRAM2,CTSL,CDCA3,TRIT1,KIF4A,NUF2,SIRPA,PTPN11,KIF11,DPAGT1,ECT2,FADS1,CDK2AP1…
Disease	C0007138	Carcinoma, Transitional Cell	DisGeNET BeFree	8.403e-07	0.0003259	61	584	EPHB2,RRM2,MDM2,EZH2,BAP1,MKI67,MLH1,FGF2,FGFR1,FOXM1,SET,FN1,CIP2A,SH3GL2,APEX1,DEPDC1,AQP3,ATM,XRCC6,GLS2,WWOX,RSF1,BAX,GPR87,ST13,AURKA,BRCA1,BUB1B,GPX2,GSTA1,CCNA2,TGFBI,PEBP1,CD44,TM7SF2,CD74,CDC20,MMD,TP53BP1,HDAC1,CDK4,HIF1A,HLA-DMA,HMGB1,CHEK1,HMMR,PHB,PLA2G4A,PLK1,TNC,RRM2B,XRCC5,KIF20B,DLGAP5,DNMT1,KPNA2,L1CAM,STMN1,CEP55,SFXN1,MAD2L1
Disease	C0403553	Renal dysplasia and retinal aplasia (disorder)	DisGeNET Curated	8.74e-07	0.0003259	7	12	POC1B,CEP164,WDR19,INVS,SDCCAG8,NPHP1,TRAF3IP1
[truncated: 95 more rows]
