# Supplementary material for: Ethanol exposure drives colon location specific cell composition changes in a normal colon crypt 3D organoid model
Source: Sci Rep. 2021 Jan 11;11:432. doi: 10.1038/s41598-020-80240-1 (PMC7801615; doi:10.1038/s41598-020-80240-1)
Supplement: Supplementary file 3 — Supplementary Information. [file 41598_2020_80240_MOESM3_ESM.xlsx]

## Sheet: DEG
Ensembl ID	BaseMean	log2FoldChange	FC	lfcSE	stat	P	PAdj	HGNC	Cell
ENSG00000113368	4424.99	-0.159659	0.895237	0.0266373	-5.9938	2.05e-09	2.87e-05	LMNB1	Stem
ENSG00000128059	1626.13	-0.201089	0.869893	0.0345451	-5.82106	5.85e-09	4.1e-05	PPAT	Stem
ENSG00000213390	1419.17	-0.160019	0.895013	0.0281577	-5.68297	1.32e-08	0.000145058	ARHGAP19	Enteroendocrine
ENSG00000105339	1204.23	0.151939	1.11106	0.0275965	5.50573	3.68e-08	0.000123137	DENND3	Stem
ENSG00000065183	2600.48	-0.165899	0.891373	0.0301575	-5.50108	3.77e-08	0.000123137	WDR3	Stem
ENSG00000071889	1720.12	0.148645	1.10853	0.0271528	5.4744	4.39e-08	0.000123137	FAM3A	Stem
ENSG00000082212	3968.7	-0.0938371	0.937027	0.0173039	-5.42288	5.86e-08	0.000137085	ME2	Stem
ENSG00000144381	40453.7	-0.133417	0.91167	0.0247518	-5.3902	7.04e-08	0.000141014	HSPD1	Stem
ENSG00000123505	10917.6	-0.104147	0.930355	0.0193317	-5.38736	7.15e-08	0.000947964	AMD1	Tuft
ENSG00000196584	523.298	-0.267688	0.83065	0.0507223	-5.27751	1.31e-07	0.000167625	XRCC2	Stem
ENSG00000088340	4805.23	0.224319	1.16823	0.0426366	5.26119	1.43e-07	0.000167625	FER1L4	Stem
ENSG00000003056	4814.72	-0.103087	0.931038	0.0195986	-5.25994	1.44e-07	0.000167625	M6PR	Stem
ENSG00000123374	1880.73	-0.155571	0.897777	0.0295877	-5.25795	1.46e-07	0.000167625	CDK2	Stem
ENSG00000094804	2241.57	-0.187783	0.877954	0.0357949	-5.24607	1.55e-07	0.000167625	CDC6	Stem
ENSG00000151725	1319.51	-0.235068	0.849645	0.0448065	-5.24629	1.55e-07	0.000167625	CENPU	Stem
ENSG00000051180	751.738	-0.197785	0.871888	0.037876	-5.22191	1.77e-07	0.000177405	RAD51	Stem
ENSG00000165480	858.214	-0.216281	0.860782	0.0416149	-5.1972	2.02e-07	0.000177822	SKA3	Stem
ENSG00000167325	5950.43	-0.143624	0.905242	0.0276376	-5.1967	2.03e-07	0.000177822	RRM1	Stem
ENSG00000135829	11432.1	0.114005	1.08223	0.0219649	5.19036	2.1e-07	0.00159864	DHX9	TA
ENSG00000197976	2407.15	0.111218	1.08014	0.021512	5.17006	2.34e-07	0.000182183	AKAP17A	Stem
ENSG00000101407	1306.03	0.147594	1.10772	0.0285788	5.16444	2.41e-07	0.00159864	TTI1	TA
ENSG00000065150	8961.62	-0.123437	0.917998	0.0239105	-5.16248	2.44e-07	0.000182183	IPO5	Stem
ENSG00000133119	1827.23	-0.222911	0.856835	0.0432694	-5.15171	2.58e-07	0.000182183	RFC3	Stem
ENSG00000137843	447.546	-0.19761	0.871994	0.0383672	-5.1505	2.6e-07	0.000182183	PAK6	Stem
ENSG00000170854	1446.43	-0.329165	0.795997	0.0639088	-5.15054	2.6e-07	0.00324473	RIOX2	Immature Goblet
ENSG00000179178	3224.89	0.134888	1.09801	0.0262804	5.13266	2.86e-07	0.000190794	TMEM125	Stem
ENSG00000156802	3592.61	-0.155559	0.897785	0.0304593	-5.1071	3.27e-07	0.000196408	ATAD2	Stem
ENSG00000196230	39759	-0.12567	0.916578	0.0246214	-5.10411	3.32e-07	0.000196408	TUBB	Stem
ENSG00000020922	1529.05	-0.170592	0.888478	0.0334364	-5.10199	3.36e-07	0.000196408	MRE11	Stem
ENSG00000284770	1249.09	-0.118043	0.921437	0.0231765	-5.09321	3.52e-07	0.00233378	TBCE	Tuft
ENSG00000117632	6086.21	-0.191321	0.875803	0.0377323	-5.07049	3.97e-07	0.000214036	STMN1	Stem
ENSG00000112651	1025.79	0.110657	1.07972	0.0219845	5.0334	4.82e-07	0.00163811	MRPL2	TA
ENSG00000146670	1592.71	-0.200808	0.870063	0.0400986	-5.00786	5.5e-07	0.00027808	CDCA5	Stem
ENSG00000012048	2386.01	-0.206705	0.866514	0.0413154	-5.0031	5.64e-07	0.00027808	BRCA1	Stem
ENSG00000273151	760.768	0.242762	1.18326	0.0485273	5.0026	5.66e-07	0.00219406		Enteroendocrine
ENSG00000146918	2564.22	-0.148411	0.902244	0.0297125	-4.9949	5.89e-07	0.00027808	NCAPG2	Stem
ENSG00000103485	1679.95	-0.185286	0.879475	0.0370989	-4.99439	5.9e-07	0.00163811	QPRT	TA
ENSG00000059378	1811.58	0.221101	1.16562	0.0443	4.991	6.01e-07	0.00219406	PARP12	Enteroendocrine
ENSG00000135446	4150.81	-0.199317	0.870963	0.0399569	-4.9883	6.09e-07	0.00027808	CDK4	Stem
ENSG00000175309	1969.2	0.15847	1.1161	0.0317795	4.98656	6.15e-07	0.00027808	PHYKPL	Stem
ENSG00000165704	2351.09	-0.121596	0.91917	0.0244481	-4.97362	6.57e-07	0.000288005	HPRT1	Stem
ENSG00000170515	8967.43	-0.116471	0.922441	0.0234679	-4.96299	6.94e-07	0.00029502	PA2G4	Stem
ENSG00000111716	27236.1	-0.133534	0.911596	0.0269569	-4.95362	7.28e-07	0.000300493	LDHB	Stem
ENSG00000164649	2082.08	-0.191654	0.875601	0.0387981	-4.93977	7.82e-07	0.000313421	CDCA7L	Stem
ENSG00000183196	511.408	0.2899	1.22256	0.0587822	4.93177	8.15e-07	0.0003157	CHST6	Stem
ENSG00000163517	3139.18	0.148792	1.10864	0.0301962	4.92751	8.33e-07	0.0003157	HDAC11	Stem
ENSG00000136527	7672.41	-0.0793067	0.946512	0.0161131	-4.92189	8.57e-07	0.000316345	TRA2B	Stem
ENSG00000132793	2972.75	-0.172663	0.887204	0.0351141	-4.91719	8.78e-07	0.00163811	LPIN3	TA
ENSG00000171960	1247.92	-0.153409	0.899124	0.0312043	-4.91626	8.82e-07	0.000317223	PPIH	Stem
ENSG00000171456	2433.56	-0.101939	0.93178	0.0207591	-4.91054	9.08e-07	0.000317802	ASXL1	Stem
ENSG00000196419	18046.9	-0.0865999	0.94174	0.0176515	-4.9061	9.29e-07	0.000317802	XRCC6	Stem
ENSG00000254004	853.439	-0.248182	0.841956	0.0506078	-4.90403	9.39e-07	0.00455821	ZNF260	Immature Goblet
ENSG00000119285	2781.69	0.19209	1.14242	0.039247	4.89437	9.86e-07	0.00163811	HEATR1	TA
ENSG00000145833	3976.6	0.112448	1.08106	0.0229757	4.89423	9.87e-07	0.00163811	DDX46	TA
ENSG00000072501	7461.04	0.12749	1.09239	0.0260507	4.89392	9.88e-07	0.00163811	SMC1A	TA
ENSG00000124802	1431.38	-0.168723	0.88963	0.034517	-4.88812	1.02e-06	0.000326302	EEF1E1	Stem
ENSG00000115053	35136	-0.133994	0.911305	0.0274487	-4.8816	1.05e-06	0.000326302	NCL	Stem
ENSG00000146263	873.521	-0.196505	0.872662	0.0403193	-4.87372	1.1e-06	0.000326302	MMS22L	Stem
ENSG00000100714	6524.34	-0.156092	0.897453	0.03205	-4.87025	1.11e-06	0.000326302	MTHFD1	Stem
ENSG00000113460	1549.79	-0.164752	0.892082	0.0338358	-4.86917	1.12e-06	0.000326302	BRIX1	Stem
ENSG00000188100	82.9465	0.687978	1.61102	0.141298	4.86897	1.12e-06	0.00313257	FAM25A	Tuft
ENSG00000116984	1873.78	-0.130233	0.913684	0.0267549	-4.86763	1.13e-06	0.000326302	MTR	Stem
ENSG00000178947	558.882	-0.182247	0.881329	0.0374376	-4.86802	1.13e-06	0.00166048	SMIM10L2A	TA
ENSG00000128165	521.21	0.202467	1.15066	0.0416298	4.86352	1.15e-06	0.000326302	ADM2	Stem
ENSG00000151503	3115.89	-0.14306	0.905596	0.0294118	-4.86403	1.15e-06	0.000326302	NCAPD3	Stem
ENSG00000130935	2906.92	-0.142254	0.906103	0.0292595	-4.86179	1.16e-06	0.000326302	NOL11	Stem
ENSG00000172115	11997.4	-0.108122	0.927795	0.0222611	-4.85699	1.19e-06	0.00313257	CYCS	Tuft
ENSG00000101773	2639.61	-0.145904	0.903813	0.0300754	-4.85127	1.23e-06	0.00455821	RBBP8	Immature Goblet
ENSG00000132436	1293.82	-0.173452	0.886718	0.0358231	-4.84191	1.29e-06	0.00035123	FIGNL1	Stem
ENSG00000166197	7635.78	0.185046	1.13685	0.0382222	4.84131	1.29e-06	0.00171006	NOLC1	TA
ENSG00000073050	1000.84	-0.121579	0.919181	0.0251269	-4.83862	1.31e-06	0.00035123	XRCC1	Stem
ENSG00000136982	544.82	-0.231849	0.851543	0.0479498	-4.83525	1.33e-06	0.00035123	DSCC1	Stem
ENSG00000125089	917.143	0.153991	1.11264	0.0318816	4.83008	1.36e-06	0.00035123	SH3TC1	Stem
ENSG00000108424	18602.3	-0.0733532	0.950426	0.0151925	-4.82825	1.38e-06	0.00035123	KPNB1	Stem
ENSG00000141012	1331.14	0.118436	1.08556	0.024559	4.8225	1.42e-06	0.00313257	GALNS	Tuft
ENSG00000142731	1268.98	-0.17093	0.88827	0.0354835	-4.81718	1.46e-06	0.000351558	PLK4	Stem
ENSG00000127124	857.303	-0.122776	0.918419	0.0254923	-4.81621	1.46e-06	0.00176346	HIVEP3	TA
ENSG00000119927	1002.31	-0.299306	0.812643	0.0621393	-4.81669	1.46e-06	0.00455821	GPAM	Immature Goblet
ENSG00000092201	9623.94	-0.14347	0.905339	0.0298023	-4.81406	1.48e-06	0.000351558	SUPT16H	Stem
ENSG00000096384	56507.3	-0.0991801	0.933563	0.0206172	-4.81056	1.51e-06	0.000351558	HSP90AB1	Stem
ENSG00000026508	13742.4	-0.157881	0.896341	0.0328284	-4.80928	1.51e-06	0.000351558	CD44	Stem
ENSG00000100749	1518.13	-0.163187	0.89305	0.033945	-4.8074	1.53e-06	0.000351558	VRK1	Stem
ENSG00000139133	311.421	-0.230802	0.852161	0.0480047	-4.80789	1.53e-06	0.000351558	ALG10	Stem
ENSG00000130584	263.752	0.254202	1.19268	0.052987	4.79743	1.61e-06	0.000358644	ZBTB46	Stem
ENSG00000163918	1155.15	-0.188121	0.877748	0.0392168	-4.79695	1.61e-06	0.000358644	RFC4	Stem
ENSG00000120800	2224.24	-0.179154	0.883221	0.0373988	-4.79038	1.66e-06	0.000359052	UTP20	Stem
ENSG00000135372	2840.45	-0.16105	0.894374	0.0336719	-4.7829	1.73e-06	0.000359052	NAT10	Stem
ENSG00000176532	3732.52	0.197347	1.14659	0.041274	4.78139	1.74e-06	0.000359052	PRR15	Stem
ENSG00000094880	2087.88	-0.101263	0.932217	0.021177	-4.78174	1.74e-06	0.000359052	CDC23	Stem
ENSG00000171109	3297.02	-0.103225	0.930949	0.0215873	-4.78177	1.74e-06	0.00329096	MFN1	Tuft
ENSG00000285396	642.589	-0.187696	0.878007	0.0393374	-4.77143	1.83e-06	0.000371806	NA	Stem
ENSG00000177106	12507.5	0.118505	1.08561	0.0248655	4.76586	1.88e-06	0.000376778	EPS8L2	Stem
ENSG00000005175	1823.87	-0.182019	0.881468	0.0382006	-4.76483	1.89e-06	0.00472233	RPAP3	Immature Goblet
ENSG00000165271	2671.6	-0.166948	0.890725	0.035087	-4.75811	1.95e-06	0.000386016	NOL6	Stem
ENSG00000116062	3518.87	-0.167309	0.890502	0.0352044	-4.75249	2.01e-06	0.000387757	MSH6	Stem
ENSG00000213213	825.673	-0.237755	0.848064	0.0501025	-4.74537	2.08e-06	0.0020762	CCDC183	TA
ENSG00000146731	11846.1	-0.0952422	0.936115	0.0200761	-4.74406	2.09e-06	0.000387757	CCT6A	Stem
ENSG00000163781	2823.68	-0.117787	0.9216	0.0248303	-4.7437	2.1e-06	0.000387757	TOPBP1	Stem
ENSG00000160703	1671.48	0.146208	1.10666	0.0308257	4.74307	2.11e-06	0.000387757	NLRX1	Stem
ENSG00000139734	961.823	-0.17194	0.887648	0.0362521	-4.7429	2.11e-06	0.000387757	DIAPH3	Stem
ENSG00000131153	1151.33	-0.211743	0.863493	0.044664	-4.74079	2.13e-06	0.000387757	GINS2	Stem
ENSG00000158417	7619.31	0.0944506	1.06766	0.0199515	4.73401	2.2e-06	0.0020762	EIF5B	TA
ENSG00000104356	936.416	-0.179787	0.882833	0.0379809	-4.73363	2.21e-06	0.000392829	POP1	Stem
ENSG00000078401	1864.06	-0.135025	0.910654	0.0285464	-4.73002	2.24e-06	0.00372041	EDN1	Tuft
ENSG00000088930	5464.99	-0.0989577	0.933707	0.0209244	-4.7293	2.25e-06	0.000392829	XRN2	Stem
ENSG00000138363	4875.27	-0.110232	0.926439	0.0233135	-4.72827	2.26e-06	0.000392829	ATIC	Stem
ENSG00000140525	3547.23	-0.166099	0.891249	0.0351319	-4.72788	2.27e-06	0.000392829	FANCI	Stem
ENSG00000129473	3399.95	0.0702241	1.04988	0.0148709	4.72225	2.33e-06	0.0003988	BCL2L2	Stem
ENSG00000115758	10334.9	-0.129794	0.913962	0.0275	-4.71976	2.36e-06	0.0003988	ODC1	Stem
ENSG00000131037	4355.55	0.177446	1.13088	0.037615	4.71742	2.39e-06	0.0003988	EPS8L1	Stem
ENSG00000167565	863.365	0.128634	1.09326	0.0273576	4.70196	2.58e-06	0.000422358	SERTAD3	Stem
ENSG00000184220	793.914	-0.210782	0.864068	0.0448385	-4.70092	2.59e-06	0.000422358	CMSS1	Stem
ENSG00000083444	7593.51	0.100752	1.07233	0.0214611	4.69462	2.67e-06	0.0039348	PLOD1	Tuft
ENSG00000085415	2613.83	-0.124858	0.917094	0.0265992	-4.69405	2.68e-06	0.000431782	SEH1L	Stem
ENSG00000186529	950.512	0.175572	1.12941	0.0374591	4.68703	2.77e-06	0.000436043	CYP4F3	Stem
ENSG00000019102	2961.41	-0.133812	0.91142	0.0285511	-4.68677	2.78e-06	0.0020762	VSIG2	TA
ENSG00000138658	410.34	-0.231494	0.851753	0.0494308	-4.68319	2.82e-06	0.000436043	ZGRF1	Stem
ENSG00000185101	2639.03	0.180181	1.13303	0.0384814	4.68228	2.84e-06	0.000436043	ANO9	Stem
ENSG00000125148	1288.6	-0.319868	0.801143	0.0683162	-4.68217	2.84e-06	0.000436043	MT2A	Stem
ENSG00000125826	9000.41	0.152196	1.11126	0.0325272	4.67903	2.88e-06	0.000436043	RBCK1	Stem
ENSG00000123416	56372.5	-0.120382	0.919944	0.0257315	-4.67839	2.89e-06	0.000436043	TUBA1B	Stem
ENSG00000214193	2809.94	-0.213064	0.862703	0.0455773	-4.67479	2.94e-06	0.0020762	SH3D21	TA
ENSG00000181544	233.961	-0.262874	0.833426	0.0563413	-4.66574	3.08e-06	0.000450629	FANCB	Stem
ENSG00000025156	481.116	-0.208299	0.865557	0.0446609	-4.66401	3.1e-06	0.000450629	HSF2	Stem
ENSG00000156261	13870.4	-0.0864192	0.941858	0.0185387	-4.66157	3.14e-06	0.000450629	CCT8	Stem
ENSG00000185104	1767.72	-0.103895	0.930517	0.0222886	-4.66137	3.14e-06	0.000450629	FAF1	Stem
ENSG00000102900	1803.32	-0.1402	0.907393	0.0300802	-4.66087	3.15e-06	0.000450629	NUP93	Stem
ENSG00000185522	167.487	-0.263445	0.833096	0.0565429	-4.65921	3.17e-06	0.0020762	LMNTD2	TA
ENSG00000180448	2202.8	0.157358	1.11524	0.0337935	4.65645	3.22e-06	0.000455753		Stem
ENSG00000110108	1499.34	0.187345	1.13867	0.040235	4.65627	3.22e-06	0.0020762	TMEM109	TA
ENSG00000079785	7396.3	0.0701265	1.04981	0.0150747	4.65192	3.29e-06	0.0020762	DDX1	TA
ENSG00000183431	3587.23	-0.127785	0.915235	0.0274885	-4.64869	3.34e-06	0.000468504	SF3A3	Stem
ENSG00000187231	2896.84	0.148101	1.10811	0.0318665	4.64756	3.36e-06	0.00831263	SESTD1	Enteroendocrine
ENSG00000107949	2810.47	-0.206516	0.866627	0.0445463	-4.63599	3.55e-06	0.00716571	BCCIP	Immature Goblet
ENSG00000224259	2322.67	0.124655	1.09025	0.0268976	4.63441	3.58e-06	0.000497073	LINC01133	Stem
ENSG00000158825	3610.6	-0.210505	0.864235	0.0454348	-4.63312	3.6e-06	0.00217065	CDA	TA
ENSG00000125618	489.185	0.17626	1.12995	0.0380745	4.62934	3.67e-06	0.000504391	PAX8	Stem
ENSG00000137509	1439.43	-0.123122	0.918198	0.0266359	-4.62242	3.79e-06	0.00831263	PRCP	Enteroendocrine
ENSG00000070614	2776.66	0.125565	1.09093	0.0271884	4.61833	3.87e-06	0.000526739	NDST1	Stem
ENSG00000134900	2696.55	-0.0985607	0.933964	0.0213616	-4.61391	3.95e-06	0.000532889	TPP2	Stem
ENSG00000164855	2324.5	0.163574	1.12006	0.0354804	4.61026	4.02e-06	0.000537166	TMEM184A	Stem
ENSG00000196418	282.565	-0.480645	0.716657	0.104248	-4.61059	4.02e-06	0.00716571	ZNF124	Immature Goblet
ENSG00000159259	1116.09	0.216587	1.16198	0.0469895	4.60926	4.04e-06	0.00223769	CHAF1B	TA
ENSG00000145882	494.932	-0.180059	0.882667	0.0390843	-4.60695	4.09e-06	0.000540237	PCYOX1L	Stem
ENSG00000137699	2891.74	0.189571	1.14042	0.0411791	4.60358	4.15e-06	0.000540237	TRIM29	Stem
ENSG00000120708	6497.82	-0.19377	0.874318	0.0420945	-4.60322	4.16e-06	0.000540237	TGFBI	Stem
ENSG00000110080	4901.6	-0.187067	0.87839	0.0406631	-4.6004	4.22e-06	0.00223769	ST3GAL4	TA
ENSG00000176890	3401.83	-0.153497	0.899069	0.0333701	-4.59984	4.23e-06	0.000544029	TYMS	Stem
ENSG00000076248	2935.65	-0.156477	0.897213	0.0340614	-4.59396	4.35e-06	0.000554501	UNG	Stem
ENSG00000187017	832.963	0.200025	1.14872	0.0436039	4.5873	4.49e-06	0.00056261	ESPN	Stem
ENSG00000125257	1329.39	-0.218536	0.859437	0.0476429	-4.58697	4.5e-06	0.00056261	ABCC4	Stem
ENSG00000205339	17032.6	-0.0785147	0.947032	0.0171241	-4.58503	4.54e-06	0.00056261	IPO7	Stem
ENSG00000136104	640.833	-0.167984	0.890085	0.03665	-4.58348	4.57e-06	0.00056261	RNASEH2B	Stem
ENSG00000204540	917.116	-0.147577	0.902765	0.0322116	-4.58149	4.62e-06	0.00235419	PSORS1C1	TA
ENSG00000189091	8819.1	-0.0762288	0.948534	0.0166501	-4.57827	4.69e-06	0.000565447	SF3B3	Stem
ENSG00000114346	7921.33	-0.126116	0.916295	0.0275564	-4.57665	4.72e-06	0.000565447	ECT2	Stem
ENSG00000180198	5408.84	-0.13507	0.910626	0.0295221	-4.57521	4.76e-06	0.000565447	RCC1	Stem
ENSG00000067533	920.619	-0.164166	0.892444	0.0359117	-4.57137	4.85e-06	0.000571064	RRP15	Stem
ENSG00000134001	4806.72	-0.097653	0.934552	0.0213731	-4.56896	4.9e-06	0.00057244	EIF2S1	Stem
ENSG00000125753	8588.35	0.0882829	1.0631	0.0193367	4.56556	4.98e-06	0.00057244	VASP	Stem
ENSG00000143476	1249.65	-0.197392	0.872126	0.0432352	-4.56553	4.98e-06	0.00057244	DTL	Stem
ENSG00000132182	4116.49	-0.13339	0.911687	0.0292309	-4.56332	5.04e-06	0.00057244	NUP210	Stem
ENSG00000148229	3103.2	-0.135206	0.91054	0.0296359	-4.56224	5.06e-06	0.00057244	POLE3	Stem
ENSG00000254166	5128.87	-0.102397	0.931484	0.0224589	-4.55929	5.13e-06	0.00680496	CASC19	Tuft
ENSG00000182481	7639.1	-0.117318	0.9219	0.0257462	-4.55672	5.2e-06	0.000574688	KPNA2	Stem
ENSG00000104177	1046.58	-0.111689	0.925504	0.0245202	-4.55499	5.24e-06	0.000574688	MYEF2	Stem
ENSG00000173473	8126.75	-0.112328	0.925094	0.0246724	-4.55278	5.29e-06	0.000574688	SMARCC1	Stem
ENSG00000040275	1253.32	-0.126592	0.915993	0.0278276	-4.54915	5.39e-06	0.000574688	SPDL1	Stem
ENSG00000169607	1161.68	-0.158121	0.896192	0.0347582	-4.54918	5.39e-06	0.000574688	CKAP2L	Stem
ENSG00000163950	2738.64	-0.134307	0.911108	0.0295267	-4.54865	5.4e-06	0.000574688	SLBP	Stem
ENSG00000110172	1793.73	-0.196329	0.872769	0.0431608	-4.54877	5.4e-06	0.00820151	CHORDC1	Immature Goblet
ENSG00000101003	1169.78	-0.191196	0.875879	0.0420439	-4.54752	5.43e-06	0.000574688	GINS1	Stem
ENSG00000122140	2205.19	-0.120567	0.919826	0.0265164	-4.54691	5.44e-06	0.000574688	MRPS2	Stem
ENSG00000108064	3879.75	-0.144804	0.904503	0.0318648	-4.54431	5.51e-06	0.000574688	TFAM	Stem
ENSG00000120253	2308.43	-0.116857	0.922195	0.0257161	-4.5441	5.52e-06	0.000574688	NUP43	Stem
ENSG00000167900	4309.04	-0.120613	0.919797	0.026546	-4.54354	5.53e-06	0.000574688	TK1	Stem
ENSG00000197381	1033.17	-0.135091	0.910612	0.0297312	-4.54375	5.53e-06	0.00935417	ADARB1	Enteroendocrine
ENSG00000116120	4179.09	-0.104788	0.929942	0.0230884	-4.53856	5.66e-06	0.000581603	FARSB	Stem
ENSG00000161960	34272.6	-0.0699647	0.952661	0.0154219	-4.53672	5.71e-06	0.000581603	EIF4A1	Stem
ENSG00000137054	1142.99	-0.160121	0.89495	0.0352971	-4.53638	5.72e-06	0.000581603	POLR1E	Stem
ENSG00000090238	1134.11	0.197056	1.14636	0.043473	4.53284	5.82e-06	0.000586199	YPEL3	Stem
ENSG00000107719	2111.08	-0.254856	0.838071	0.0562388	-4.53168	5.85e-06	0.000586199	PALD1	Stem
ENSG00000143498	317.63	-0.313627	0.804616	0.0692391	-4.52962	5.91e-06	0.00820151	TAF1A	Immature Goblet
ENSG00000270647	11798	0.112805	1.08133	0.024915	4.52762	5.97e-06	0.00292913	TAF15	TA
ENSG00000137312	6216.89	0.112718	1.08126	0.0249182	4.52354	6.08e-06	0.000604463	FLOT1	Stem
ENSG00000100297	2570.96	-0.180758	0.882239	0.0399793	-4.52129	6.15e-06	0.000604463	MCM5	Stem
ENSG00000111142	4740.66	-0.0947025	0.936465	0.0209486	-4.52071	6.16e-06	0.000604463	METAP2	Stem
ENSG00000166126	1062.71	0.182975	1.13522	0.0404972	4.51823	6.24e-06	0.000607352	AMN	Stem
ENSG00000163933	1386.52	-0.108017	0.927862	0.0239196	-4.51586	6.31e-06	0.000609936	RFT1	Stem
ENSG00000136155	1347.06	-0.175382	0.885533	0.0388454	-4.51489	6.34e-06	0.00293674	SCEL	TA
ENSG00000164611	2360.64	-0.168819	0.889571	0.0374061	-4.51313	6.39e-06	0.00935417	PTTG1	Enteroendocrine
ENSG00000132646	7210.73	-0.154784	0.898267	0.034304	-4.51212	6.42e-06	0.000611049	PCNA	Stem
ENSG00000164687	1757.63	-0.208628	0.86536	0.0462474	-4.51114	6.45e-06	0.000611049	FABP5	Stem
ENSG00000155561	3961.41	-0.108017	0.927863	0.023958	-4.50859	6.53e-06	0.000614263	NUP205	Stem
ENSG00000086200	1930.05	0.144571	1.1054	0.0320875	4.50551	6.62e-06	0.00293674	IPO11	TA
ENSG00000165055	1940.67	-0.154004	0.898753	0.0341962	-4.50353	6.68e-06	0.00834881	METTL2B	Immature Goblet
ENSG00000117016	2359.01	0.181661	1.13419	0.0403725	4.49962	6.81e-06	0.000633639	RIMS3	Stem
ENSG00000175216	7901.94	-0.087868	0.940912	0.0195299	-4.49917	6.82e-06	0.000633639	CKAP5	Stem
ENSG00000108883	4804.12	0.104794	1.07534	0.0232935	4.49884	6.83e-06	0.00293674	EFTUD2	TA
ENSG00000111144	8312.41	-0.0753664	0.949101	0.016752	-4.49895	6.83e-06	0.00935417	LTA4H	Enteroendocrine
ENSG00000138834	2769.96	0.120935	1.08744	0.0268972	4.4962	6.92e-06	0.000637261	MAPK8IP3	Stem
ENSG00000213551	2332.56	-0.141577	0.906528	0.0315017	-4.49427	6.98e-06	0.000637261	DNAJC9	Stem
ENSG00000135486	59802.9	-0.10572	0.929341	0.0235258	-4.49377	7e-06	0.000637261	HNRNPA1	Stem
ENSG00000149136	8251.77	-0.11611	0.922672	0.0258579	-4.4903	7.11e-06	0.000641951	SSRP1	Stem
ENSG00000178038	7695.5	0.154349	1.11292	0.0343984	4.48708	7.22e-06	0.000641951	ALS2CL	Stem
ENSG00000093009	992.886	-0.189046	0.877185	0.0421414	-4.48601	7.26e-06	0.000641951	CDC45	Stem
ENSG00000148175	1624.52	0.153887	1.11256	0.0343133	4.48475	7.3e-06	0.000641951	STOM	Stem
ENSG00000173588	617.926	-0.153905	0.898814	0.034338	-4.48205	7.39e-06	0.000641951	CEP83	Stem
ENSG00000172367	3893.56	-0.23078	0.852174	0.0514917	-4.48189	7.4e-06	0.00298336	PDZD3	TA
ENSG00000149554	1735.65	-0.163176	0.893057	0.0364134	-4.48121	7.42e-06	0.000641951	CHEK1	Stem
ENSG00000175792	2728.65	0.179235	1.13228	0.0399979	4.4811	7.43e-06	0.00298336	RUVBL1	TA
ENSG00000213918	792.594	0.145876	1.1064	0.0325558	4.4808	7.44e-06	0.000641951	DNASE1	Stem
ENSG00000138031	1611.85	-0.18363	0.880485	0.040988	-4.4801	7.46e-06	0.000641951	ADCY3	Stem
ENSG00000198554	1352.63	-0.17648	0.88486	0.0394066	-4.47843	7.52e-06	0.000643057	WDHD1	Stem
ENSG00000134245	201.023	0.31344	1.24267	0.0700954	4.47163	7.76e-06	0.000645773	WNT2B	Stem
ENSG00000069248	2522.68	-0.0959338	0.935666	0.0214537	-4.47166	7.76e-06	0.000645773	NUP133	Stem
ENSG00000162069	2561.31	0.154827	1.11329	0.0346247	4.47156	7.77e-06	0.000645773	BICDL2	Stem
ENSG00000239789	984.168	-0.149866	0.901334	0.0335184	-4.47114	7.78e-06	0.000645773	MRPS17	Stem
ENSG00000111445	1395.86	-0.15258	0.89964	0.0341257	-4.47111	7.78e-06	0.000645773	RFC5	Stem
ENSG00000150753	14431.1	0.087355	1.06242	0.0195474	4.46887	7.86e-06	0.00306623	CCT5	TA
ENSG00000125637	5046.84	0.110903	1.0799	0.0248316	4.46622	7.96e-06	0.00065682	PSD4	Stem
ENSG00000128050	13959.2	-0.135995	0.910042	0.0304871	-4.46075	8.17e-06	0.000669849	PAICS	Stem
ENSG00000130826	3951.02	-0.145841	0.903852	0.0327351	-4.4552	8.38e-06	0.000679489	DKC1	Stem
ENSG00000097046	1025.98	-0.185285	0.879475	0.0415873	-4.45534	8.38e-06	0.000679489	CDC7	Stem
ENSG00000138587	282.393	-0.253307	0.838971	0.0569075	-4.4512	8.54e-06	0.000688272	MNS1	Stem
ENSG00000119203	2083.23	-0.100398	0.932775	0.0225798	-4.44637	8.73e-06	0.000696687	CPSF3	Stem
ENSG00000165732	10076.8	-0.123271	0.918104	0.0277254	-4.44614	8.74e-06	0.000696687	DDX21	Stem
ENSG00000010270	1341.32	-0.0924886	0.937904	0.0208163	-4.44308	8.87e-06	0.000702674	STARD3NL	Stem
ENSG00000165490	561.187	-0.211427	0.863682	0.0476057	-4.44122	8.95e-06	0.00070481	DDIAS	Stem
ENSG00000092929	4092.91	-0.110421	0.926318	0.0248693	-4.44004	8.99e-06	0.00323058	UNC13D	TA
ENSG00000154059	2605.84	-0.138422	0.908512	0.031175	-4.44017	8.99e-06	0.00867715	IMPACT	Immature Goblet
ENSG00000091622	4983.45	0.129251	1.09373	0.0291255	4.43772	9.09e-06	0.000709063	PITPNM3	Stem
ENSG00000156697	1631.94	-0.14707	0.903083	0.0331425	-4.43752	9.1e-06	0.000709063	UTP14A	Stem
ENSG00000215251	1634.11	-0.167095	0.890634	0.0376784	-4.43477	9.22e-06	0.00867715	FASTKD5	Immature Goblet
ENSG00000129317	1869.81	-0.198015	0.871749	0.0446727	-4.43257	9.31e-06	0.00867715	PUS7L	Immature Goblet
ENSG00000004478	8276.2	0.0969852	1.06954	0.0218832	4.43194	9.34e-06	0.00323058	FKBP4	TA
ENSG00000205544	3356.26	-0.135918	0.910091	0.0306708	-4.4315	9.36e-06	0.00323058	TMEM256	TA
ENSG00000159214	896.215	0.146954	1.10723	0.0331828	4.42863	9.48e-06	0.000734839	CCDC24	Stem
ENSG00000037042	353.315	0.220607	1.16522	0.0498749	4.42321	9.72e-06	0.00867715	TUBG2	Immature Goblet
ENSG00000198910	697.966	-0.234875	0.849758	0.0531192	-4.42166	9.79e-06	0.000754772	L1CAM	Stem
ENSG00000006025	2352.33	-0.143381	0.905395	0.0324366	-4.42036	9.85e-06	0.00323058	OSBPL7	TA
ENSG00000136450	15408.7	-0.0877487	0.94099	0.0198519	-4.42016	9.86e-06	0.000755884	SRSF1	Stem
ENSG00000160818	1424.1	0.182756	1.13505	0.041359	4.41877	9.93e-06	0.00323058	GPATCH4	TA
ENSG00000174442	2179.46	-0.135321	0.910467	0.0306467	-4.41553	1.01e-05	0.000768036	ZWILCH	Stem
ENSG00000253729	13451.8	-0.142085	0.906209	0.0321886	-4.41412	1.01e-05	0.00076887	PRKDC	Stem
ENSG00000171262	3226.54	0.113195	1.08162	0.0256629	4.41083	1.03e-05	0.00323058	FAM98B	TA
ENSG00000163468	15292.9	-0.0889446	0.94021	0.0201765	-4.40833	1.04e-05	0.000785474	CCT3	Stem
ENSG00000121621	835.557	-0.185077	0.879602	0.0420057	-4.40599	1.05e-05	0.0122443	KIF18A	Enteroendocrine
ENSG00000116741	3886.12	0.129397	1.09384	0.0293851	4.40347	1.07e-05	0.000798986	RGS2	Stem
ENSG00000173894	427.386	-0.231797	0.851573	0.0526599	-4.40178	1.07e-05	0.000800473	CBX2	Stem
ENSG00000147224	1463.01	-0.194517	0.873865	0.0442098	-4.39986	1.08e-05	0.000800473	PRPS1	Stem
ENSG00000204120	4094.77	0.0685714	1.04868	0.0155828	4.40045	1.08e-05	0.00323058	GIGYF2	TA
ENSG00000159314	10794.5	0.12428	1.08996	0.028251	4.39915	1.09e-05	0.000800473	ARHGAP27	Stem
ENSG00000244462	5956.16	0.0766242	1.05455	0.0174183	4.39905	1.09e-05	0.00323058	RBM12	TA
ENSG00000100739	88.3964	0.326921	1.25433	0.0743432	4.39746	1.1e-05	0.000800473	BDKRB1	Stem
ENSG00000184363	9625.38	0.112721	1.08127	0.0256429	4.39582	1.1e-05	0.000800473	PKP3	Stem
ENSG00000132341	19261.8	-0.0935522	0.937212	0.0212828	-4.39568	1.1e-05	0.000800473	RAN	Stem
ENSG00000122952	3292.31	-0.146188	0.903635	0.0332616	-4.39509	1.11e-05	0.000800473	ZWINT	Stem
ENSG00000128274	581.215	0.156396	1.1145	0.035608	4.39215	1.12e-05	0.000800705	A4GALT	Stem
ENSG00000186815	4342.61	0.123902	1.08968	0.0282127	4.3917	1.12e-05	0.000800705	TPCN1	Stem
ENSG00000128602	347.727	-0.213929	0.862186	0.0486968	-4.39308	1.12e-05	0.000800705	SMO	Stem
ENSG00000198246	522.853	0.149129	1.1089	0.0339461	4.39311	1.12e-05	0.0122443	SLC29A3	Enteroendocrine
ENSG00000073849	2119.08	-0.149849	0.901345	0.0341426	-4.3889	1.14e-05	0.000806985	ST6GAL1	Stem
ENSG00000203965	206.327	-0.228311	0.853634	0.0520432	-4.38695	1.15e-05	0.000810154	EFCAB7	Stem
ENSG00000284797	1769.6	-0.141186	0.906774	0.0322081	-4.38355	1.17e-05	0.00334474		TA
ENSG00000174371	699.752	-0.211051	0.863907	0.0481623	-4.38209	1.18e-05	0.000824301	EXO1	Stem
ENSG00000048991	1891.08	-0.123469	0.917978	0.0281923	-4.37953	1.19e-05	0.00082988	R3HDM1	Stem
ENSG00000065534	4004.67	0.137786	1.10022	0.0314843	4.37635	1.21e-05	0.000834439	MYLK	Stem
ENSG00000143799	7924.37	-0.131711	0.912749	0.0301046	-4.37511	1.21e-05	0.000834439	PARP1	Stem
ENSG00000117597	1016.16	-0.147455	0.902842	0.0336964	-4.37597	1.21e-05	0.000834439	UTP25	Stem
ENSG00000171566	3426.36	-0.168913	0.889512	0.0386087	-4.37501	1.21e-05	0.00935522	PLRG1	Immature Goblet
ENSG00000074181	414.718	-0.272229	0.828039	0.0622713	-4.37166	1.23e-05	0.0122834	NOTCH3	Enteroendocrine
ENSG00000055130	3340.51	-0.0804296	0.945776	0.0184014	-4.37085	1.24e-05	0.0119816	CUL1	Tuft
ENSG00000131238	3231.58	-0.12878	0.914605	0.0294782	-4.36865	1.25e-05	0.000851165	PPT1	Stem
ENSG00000139292	1016.26	-0.377156	0.769954	0.0863314	-4.36869	1.25e-05	0.000851165	LGR5	Stem
ENSG00000106462	1402.92	-0.142506	0.905944	0.0326306	-4.36724	1.26e-05	0.000852536	EZH2	Stem
ENSG00000087266	5314.24	0.133173	1.0967	0.0305038	4.36578	1.27e-05	0.000854104	SH3BP2	Stem
ENSG00000152503	842.726	0.152296	1.11134	0.0348983	4.36399	1.28e-05	0.000857012	TRIM36	Stem
ENSG00000115970	2134.98	-0.107125	0.928436	0.024566	-4.36072	1.3e-05	0.000861675	THADA	Stem
ENSG00000169379	374.042	-0.29695	0.813971	0.0681199	-4.35923	1.31e-05	0.00935522	ARL13B	Immature Goblet
ENSG00000167315	6797.6	0.113155	1.08159	0.025976	4.35614	1.32e-05	0.0119816	ACAA2	Tuft
ENSG00000070814	2469.48	-0.169049	0.889429	0.0388217	-4.3545	1.33e-05	0.000876805	TCOF1	Stem
ENSG00000238164	2522.49	0.152279	1.11132	0.0349804	4.35328	1.34e-05	0.000876805	TNFRSF14-AS1	Stem
ENSG00000101213	6593.27	0.150531	1.10998	0.0345825	4.3528	1.34e-05	0.000876805	PTK6	Stem
ENSG00000126953	663.333	-0.166531	0.890982	0.0382471	-4.35409	1.34e-05	0.000876805	TIMM8A	Stem
ENSG00000196305	10998.7	0.11396	1.08219	0.0261976	4.35002	1.36e-05	0.00353867	IARS1	TA
ENSG00000262903	122.088	0.245818	1.18576	0.0565402	4.34766	1.38e-05	0.000891448		Stem
ENSG00000196636	823.655	-0.174154	0.886287	0.0400619	-4.34713	1.38e-05	0.000891448	SDHAF3	Stem
ENSG00000006555	2115.21	0.17477	1.12878	0.0402574	4.34131	1.42e-05	0.0009112	TTC22	Stem
ENSG00000204632	2356.85	-0.214824	0.861651	0.0494943	-4.34039	1.42e-05	0.00362635	HLA-G	TA
ENSG00000188167	205.566	-0.214341	0.86194	0.0493826	-4.34041	1.42e-05	0.0119816	TMPPE	Tuft
ENSG00000182040	88.9774	0.323901	1.25171	0.0746366	4.3397	1.43e-05	0.000913147	USH1G	Stem
ENSG00000226950	1573.71	-0.160053	0.894992	0.0368885	-4.33884	1.43e-05	0.000913147	DANCR	Stem
ENSG00000163875	1540.48	-0.0987645	0.933832	0.0227946	-4.3328	1.47e-05	0.000934326	MEAF6	Stem
ENSG00000144354	3693.28	-0.256567	0.837077	0.0592755	-4.32839	1.5e-05	0.000946407	CDCA7	Stem
ENSG00000160685	10251	0.150103	1.10965	0.0346953	4.32632	1.52e-05	0.000946407	ZBTB7B	Stem
ENSG00000109089	1667.28	0.10565	1.07598	0.0244198	4.32642	1.52e-05	0.000946407	CDR2L	Stem
ENSG00000162607	3184.47	-0.101054	0.932351	0.0233597	-4.32602	1.52e-05	0.000946407	USP1	Stem
ENSG00000189057	1885.59	-0.237856	0.848004	0.0550243	-4.32275	1.54e-05	0.000956295	FAM111B	Stem
ENSG00000113013	14794.8	0.0950864	1.06813	0.0219976	4.32258	1.54e-05	0.00385768	HSPA9	TA
ENSG00000082516	1593.8	-0.161068	0.894363	0.0372894	-4.31941	1.56e-05	0.00096661	GEMIN5	Stem
ENSG00000115457	4743.01	0.118667	1.08573	0.0274666	4.32041	1.56e-05	0.0119816	IGFBP2	Tuft
ENSG00000186017	225.35	-0.332754	0.794019	0.0770732	-4.31737	1.58e-05	0.0103814	ZNF566	Immature Goblet
ENSG00000134757	348.339	0.325279	1.25291	0.075347	4.31708	1.58e-05	0.0119816	DSG3	Tuft
ENSG00000147526	4586.45	-0.104221	0.930307	0.0241529	-4.31506	1.6e-05	0.000981485	TACC1	Stem
ENSG00000101546	671.221	0.151931	1.11106	0.0352173	4.31411	1.6e-05	0.00393431	RBFA	TA
ENSG00000120438	13231.5	-0.0765006	0.948355	0.0177362	-4.31326	1.61e-05	0.000985226	TCP1	Stem
ENSG00000106025	566.278	-0.150679	0.900827	0.0349313	-4.31357	1.61e-05	0.0119816	TSPAN12	Tuft
ENSG00000198763	84139.8	-0.103497	0.930774	0.0239923	-4.31375	1.61e-05	0.0119816	MT-ND2	Tuft
ENSG00000163539	2000.19	0.112491	1.08109	0.0261045	4.30924	1.64e-05	0.00394879	CLASP2	TA
ENSG00000145604	1871.77	-0.166269	0.891144	0.0385982	-4.30769	1.65e-05	0.00100593	SKP2	Stem
ENSG00000133985	2723.59	0.129768	1.09412	0.0301458	4.30469	1.67e-05	0.00100656	TTC9	Stem
ENSG00000142864	20010.4	-0.0799641	0.946081	0.0185749	-4.30495	1.67e-05	0.00100656	SERBP1	Stem
ENSG00000284491	914.137	-0.157462	0.896601	0.0365771	-4.30492	1.67e-05	0.00100656	THSD8	Stem
ENSG00000012171	4421.5	-0.171737	0.887773	0.0398968	-4.30453	1.67e-05	0.00396185	SEMA3B	TA
ENSG00000166881	1476.51	-0.142715	0.905813	0.0331682	-4.30278	1.69e-05	0.00101094	NEMP1	Stem
ENSG00000186205	728.634	-0.198328	0.87156	0.046132	-4.29913	1.71e-05	0.001019	43891	Stem
ENSG00000203697	6696.55	-0.136233	0.909892	0.031701	-4.29745	1.73e-05	0.00401869	CAPN8	TA
ENSG00000179820	4802.93	-0.103949	0.930483	0.0242034	-4.29482	1.75e-05	0.00103465	MYADM	Stem
ENSG00000101255	3852.34	0.174498	1.12857	0.0406659	4.29103	1.78e-05	0.00104803	TRIB3	Stem
ENSG00000167555	365.879	-0.168906	0.889517	0.0393706	-4.29015	1.79e-05	0.00408142	ZNF528	TA
ENSG00000266094	400.016	-0.199207	0.871029	0.0464358	-4.28996	1.79e-05	0.0146858	RASSF5	Enteroendocrine
ENSG00000065357	4530.74	0.147382	1.10756	0.0343805	4.28678	1.81e-05	0.00105318	DGKA	Stem
ENSG00000163235	7588.71	0.114175	1.08236	0.0266305	4.28738	1.81e-05	0.00105318	TGFA	Stem
ENSG00000135334	904.811	0.0924266	1.06616	0.0215667	4.28562	1.82e-05	0.012716	AKIRIN2	Tuft
ENSG00000125944	9255.96	-0.0825382	0.944395	0.0192641	-4.28456	1.83e-05	0.00105318	HNRNPR	Stem
ENSG00000029363	7864.59	-0.0869155	0.941534	0.0202857	-4.28457	1.83e-05	0.00105318	BCLAF1	Stem
ENSG00000118246	2739.93	-0.106526	0.928822	0.0248638	-4.28441	1.83e-05	0.00105318	FASTKD2	Stem
ENSG00000175938	2147.12	0.129444	1.09387	0.0302247	4.28271	1.85e-05	0.00105694	ORAI3	Stem
ENSG00000100558	5588.5	-0.0812948	0.945209	0.0189972	-4.27931	1.87e-05	0.00409142	PLEK2	TA
ENSG00000076003	5186.47	-0.219042	0.859136	0.0511999	-4.27818	1.88e-05	0.00107307	MCM6	Stem
ENSG00000153107	2746.83	-0.118053	0.92143	0.0275985	-4.27753	1.89e-05	0.00107307	ANAPC1	Stem
ENSG00000143493	1748.55	0.0868824	1.06207	0.0203276	4.27412	1.92e-05	0.00409142	INTS7	TA
ENSG00000141510	3079.09	0.201157	1.14962	0.0470847	4.27223	1.94e-05	0.00409142	TP53	TA
ENSG00000185238	1107.14	0.170792	1.12568	0.0399869	4.27121	1.94e-05	0.00409142	PRMT3	TA
ENSG00000125170	8712.59	0.112699	1.08125	0.0263975	4.26931	1.96e-05	0.00110444	DOK4	Stem
ENSG00000139343	2871.36	-0.119748	0.920349	0.0280467	-4.26959	1.96e-05	0.00110444	SNRPF	Stem
ENSG00000109971	71659.7	-0.0773306	0.94781	0.0181186	-4.26801	1.97e-05	0.00110642	HSPA8	Stem
ENSG00000085721	2894.49	-0.124204	0.91751	0.0291347	-4.26309	2.02e-05	0.00112657	RRN3	Stem
ENSG00000033100	2939.12	0.0993177	1.07127	0.0233041	4.26182	2.03e-05	0.0146858	CHPF2	Enteroendocrine
ENSG00000148688	880.316	-0.145619	0.903991	0.0341855	-4.25968	2.05e-05	0.00113936	RPP30	Stem
ENSG00000227038	160.634	-0.337161	0.791598	0.0791758	-4.25838	2.06e-05	0.00422602	GTF2IP7	TA
ENSG00000090621	5515.84	0.110067	1.07928	0.0258555	4.257	2.07e-05	0.00422602	PABPC4	TA
ENSG00000054523	5953	0.110415	1.07954	0.0259441	4.25588	2.08e-05	0.0146858	KIF1B	Enteroendocrine
ENSG00000168398	1463.68	0.193089	1.14321	0.0453739	4.25551	2.09e-05	0.00115202	BDKRB2	Stem
ENSG00000143942	423.084	-0.203005	0.868739	0.0477048	-4.25544	2.09e-05	0.00115202	CHAC2	Stem
ENSG00000100994	31917.5	0.073383	1.05218	0.0172597	4.2517	2.12e-05	0.0146858	PYGB	Enteroendocrine
ENSG00000157873	4114.03	0.12217	1.08837	0.0287414	4.25065	2.13e-05	0.00117075	TNFRSF14	Stem
ENSG00000099849	6983.58	0.123893	1.08967	0.0291508	4.25008	2.14e-05	0.00117075	RASSF7	Stem
ENSG00000164182	793.09	-0.14553	0.904047	0.0342495	-4.24912	2.15e-05	0.00117119	NDUFAF2	Stem
ENSG00000156110	2169.64	-0.0887998	0.940305	0.020907	-4.24737	2.16e-05	0.00117423	ADK	Stem
ENSG00000159086	1426.55	-0.102764	0.931247	0.0241979	-4.2468	2.17e-05	0.00117423	PAXBP1	Stem
ENSG00000090273	5786.51	0.0856556	1.06117	0.0201723	4.2462	2.17e-05	0.00428607	NUDC	TA
ENSG00000164815	1113.69	-0.249086	0.841429	0.0586661	-4.24583	2.18e-05	0.012955	ORC5	Immature Goblet
ENSG00000186204	1442.92	0.185294	1.13705	0.0436532	4.24468	2.19e-05	0.00117601	CYP4F12	Stem
ENSG00000069702	1085.21	-0.123048	0.918245	0.0289909	-4.24438	2.19e-05	0.00117601	TGFBR3	Stem
ENSG00000174307	2864.42	0.130547	1.09471	0.0307612	4.24388	2.2e-05	0.00117601	PHLDA3	Stem
ENSG00000168496	3208.49	-0.182756	0.881018	0.043084	-4.24186	2.22e-05	0.00118214	FEN1	Stem
ENSG00000104635	9436.27	0.0928304	1.06646	0.0218895	4.24086	2.23e-05	0.0146858	SLC39A14	Enteroendocrine
ENSG00000124207	9400.32	-0.124528	0.917304	0.0293848	-4.23784	2.26e-05	0.00119895	CSE1L	Stem
ENSG00000156471	3262.96	-0.101752	0.9319	0.0240242	-4.23541	2.28e-05	0.00120285	PTDSS1	Stem
ENSG00000095319	4197.56	-0.120995	0.919553	0.0285648	-4.23583	2.28e-05	0.00120285	NUP188	Stem
ENSG00000181126	933.81	-0.235986	0.849105	0.0557338	-4.23416	2.29e-05	0.00428607	HLA-V	TA
ENSG00000143228	954.488	-0.184543	0.879928	0.0435798	-4.23461	2.29e-05	0.0146858	NUF2	Enteroendocrine
ENSG00000124532	2417.85	-0.123965	0.917662	0.029288	-4.23262	2.31e-05	0.0131157	MRS2	Immature Goblet
ENSG00000177613	1651.6	0.135437	1.09843	0.0320069	4.2315	2.32e-05	0.00428607	CSTF2T	TA
ENSG00000152556	3301.76	-0.13671	0.909591	0.0323147	-4.23059	2.33e-05	0.00121977	PFKM	Stem
ENSG00000178105	1289.94	-0.152649	0.899597	0.0360812	-4.2307	2.33e-05	0.00121977	DDX10	Stem
ENSG00000124571	2506.54	-0.12835	0.914877	0.030348	-4.22927	2.34e-05	0.00122236	XPO5	Stem
ENSG00000077514	1677.49	0.119477	1.08634	0.0282726	4.2259	2.38e-05	0.00428607	POLD3	TA
ENSG00000175040	404.815	0.245095	1.18517	0.0580083	4.22517	2.39e-05	0.00124022	CHST2	Stem
ENSG00000188760	151.8	0.223371	1.16746	0.0528703	4.22489	2.39e-05	0.0146852	TMEM198	Tuft
ENSG00000119522	1496.2	-0.0978878	0.9344	0.0231757	-4.22372	2.4e-05	0.00428607	DENND1A	TA
ENSG00000084090	9117.42	-0.0780294	0.947351	0.0184732	-4.22392	2.4e-05	0.0146852	STARD7	Tuft
ENSG00000136261	4051.52	-0.10421	0.930314	0.0246767	-4.22302	2.41e-05	0.0012429	BZW2	Stem
ENSG00000266714	11626.7	-0.229394	0.852993	0.0543346	-4.22187	2.42e-05	0.00428607	MYO15B	TA
ENSG00000123200	3454.58	0.0831369	1.05932	0.0196941	4.22141	2.43e-05	0.00428607	ZC3H13	TA
ENSG00000137171	2551.73	0.131391	1.09535	0.0311363	4.21987	2.44e-05	0.00124314	KLC4	Stem
ENSG00000009954	5525.66	-0.0811432	0.945308	0.0192301	-4.21959	2.45e-05	0.00124314	BAZ1B	Stem
ENSG00000181163	51088.1	-0.13208	0.912515	0.0313084	-4.21868	2.46e-05	0.00124314	NPM1	Stem
ENSG00000130816	4317.77	-0.14815	0.902407	0.0351169	-4.21876	2.46e-05	0.00124314	DNMT1	Stem
ENSG00000112118	5902.29	-0.171297	0.888044	0.0406104	-4.21806	2.46e-05	0.00124314	MCM3	Stem
ENSG00000156374	313.542	-0.198044	0.871732	0.0469604	-4.21725	2.47e-05	0.00124317	PCGF6	Stem
ENSG00000166411	3601.25	-0.0891011	0.940108	0.0211328	-4.21624	2.48e-05	0.0146852	IDH3A	Tuft
ENSG00000133393	2682.07	-0.0974343	0.934694	0.023107	-4.21666	2.48e-05	0.0146858	FOPNL	Enteroendocrine
ENSG00000077454	2575.4	0.117725	1.08502	0.0279242	4.21589	2.49e-05	0.00124617	LRCH4	Stem
ENSG00000067606	1783.84	0.128629	1.09325	0.0305267	4.21366	2.51e-05	0.00125136	PRKCZ	Stem
ENSG00000131747	12841	-0.144451	0.904724	0.0342841	-4.21335	2.52e-05	0.00125136	TOP2A	Stem
ENSG00000006282	3716.7	0.106109	1.07632	0.0252008	4.21054	2.55e-05	0.0146852	SPATA20	Tuft
ENSG00000117650	1523.64	-0.166793	0.890821	0.0396121	-4.21065	2.55e-05	0.0146858	NEK2	Enteroendocrine
ENSG00000104885	2832.39	0.0920588	1.06589	0.0218674	4.20986	2.56e-05	0.00126345	DOT1L	Stem
ENSG00000157796	738.26	-0.138672	0.908355	0.0329419	-4.20958	2.56e-05	0.00126345	WDR19	Stem
ENSG00000171793	2376.61	0.182012	1.13447	0.043247	4.20867	2.57e-05	0.00436629	CTPS1	TA
ENSG00000177169	1876.08	0.135354	1.09836	0.0321881	4.2051	2.61e-05	0.00128124	ULK1	Stem
ENSG00000139641	7352.04	-0.0995797	0.933305	0.0236866	-4.20405	2.62e-05	0.00128124	ESYT1	Stem
ENSG00000186340	1252.49	-0.416544	0.749217	0.0990738	-4.20438	2.62e-05	0.00128124	THBS2	Stem
ENSG00000178035	11203.7	-0.106012	0.929153	0.0252277	-4.20222	2.64e-05	0.00128713	IMPDH2	Stem
ENSG00000156017	1935.76	-0.166616	0.89093	0.0396498	-4.20219	2.64e-05	0.0134754	CARNMT1	Immature Goblet
ENSG00000044459	136.011	0.292665	1.2249	0.0697057	4.19859	2.69e-05	0.00450748	CNTLN	TA
ENSG00000187735	4357.76	-0.0834318	0.94381	0.0198926	-4.19411	2.74e-05	0.00131948	TCEA1	Stem
ENSG00000115241	5344.14	-0.0869586	0.941505	0.0207343	-4.19395	2.74e-05	0.00131948	PPM1G	Stem
ENSG00000187193	738.437	-0.213034	0.862721	0.0508091	-4.19283	2.75e-05	0.0150946	MT1X	Enteroendocrine
ENSG00000162522	21026.6	0.115007	1.08298	0.0274347	4.19202	2.76e-05	0.00131948	KIAA1522	Stem
ENSG00000187531	2141.82	0.108782	1.07832	0.0259484	4.19224	2.76e-05	0.00131948	SIRT7	Stem
ENSG00000079257	1308.5	-0.141698	0.906452	0.0337971	-4.19261	2.76e-05	0.0148981	LXN	Tuft
ENSG00000089048	1275.49	-0.125329	0.916795	0.0298977	-4.19192	2.77e-05	0.00131948	ESF1	Stem
ENSG00000080608	2319.65	-0.135994	0.910042	0.0324419	-4.19193	2.77e-05	0.00131948	PUM3	Stem
ENSG00000120254	1990.24	-0.122992	0.918282	0.0293468	-4.19097	2.78e-05	0.00132059	MTHFD1L	Stem
ENSG00000106258	6447.08	-0.155199	0.898009	0.0370358	-4.1905	2.78e-05	0.00457076	CYP3A5	TA
ENSG00000103326	5932.28	0.12801	1.09279	0.0305596	4.18888	2.8e-05	0.00132827	CAPN15	Stem
ENSG00000136045	2170.01	-0.103268	0.930922	0.0246656	-4.18674	2.83e-05	0.00133634	PWP1	Stem
ENSG00000250903	264.223	-0.173201	0.886873	0.0413666	-4.18697	2.83e-05	0.00457076	GMDS-DT	TA
ENSG00000100911	4466.4	-0.0757925	0.948821	0.0181036	-4.18659	2.83e-05	0.0148981	PSME2	Tuft
ENSG00000103995	461.286	-0.169953	0.888872	0.0406173	-4.18426	2.86e-05	0.0013465	CEP152	Stem
ENSG00000105948	459.767	-0.204377	0.867913	0.0488858	-4.18071	2.91e-05	0.00136307	TTC26	Stem
ENSG00000172037	4379.93	0.107852	1.07762	0.0258052	4.17949	2.92e-05	0.0148981	LAMB2	Tuft
ENSG00000109689	1394.79	0.103246	1.07419	0.0247178	4.17699	2.95e-05	0.0153706	STIM2	Enteroendocrine
ENSG00000132964	2223.7	0.0848177	1.06055	0.0203098	4.17618	2.96e-05	0.00138442	CDK8	Stem
ENSG00000166508	8095.88	-0.158538	0.895933	0.0379671	-4.17566	2.97e-05	0.00138442	MCM7	Stem
ENSG00000064102	1801.93	-0.0976226	0.934572	0.0233837	-4.17482	2.98e-05	0.00138495	INTS13	Stem
ENSG00000131759	1121.03	0.138096	1.10045	0.033099	4.17221	3.02e-05	0.00139628	RARA	Stem
ENSG00000100823	7530.96	-0.113232	0.924515	0.0271522	-4.17026	3.04e-05	0.00140366	APEX1	Stem
ENSG00000101868	1277.34	0.21064	1.1572	0.0505109	4.17019	3.04e-05	0.00480357	POLA1	TA
ENSG00000135775	1967.49	-0.156136	0.897425	0.0374433	-4.16995	3.05e-05	0.0134754	COG2	Immature Goblet
ENSG00000152455	654.648	-0.150786	0.900759	0.0361702	-4.1688	3.06e-05	0.00140805	SUV39H2	Stem
ENSG00000105701	9750.17	0.145178	1.10587	0.0348248	4.16879	3.06e-05	0.0134754	FKBP8	Immature Goblet
ENSG00000119900	470.642	-0.213945	0.862177	0.0513387	-4.16732	3.08e-05	0.0134754	OGFRL1	Immature Goblet
ENSG00000131242	6164.19	0.0884824	1.06325	0.0212365	4.16652	3.09e-05	0.00141755	RAB11FIP4	Stem
ENSG00000024526	2252.45	-0.139663	0.907731	0.033525	-4.16595	3.1e-05	0.0153706	DEPDC1	Enteroendocrine
ENSG00000007038	115.561	0.276729	1.21145	0.0664564	4.16408	3.13e-05	0.0153506	PRSS21	Tuft
ENSG00000145907	13520.2	-0.0764682	0.948377	0.0183719	-4.16224	3.15e-05	0.00143036	G3BP1	Stem
ENSG00000042493	9232.85	-0.11191	0.925362	0.026899	-4.16038	3.18e-05	0.00495565	CAPG	TA
ENSG00000163714	5660.42	-0.13776	0.90893	0.0331129	-4.1603	3.18e-05	0.0134754	U2SURP	Immature Goblet
ENSG00000111581	2347.92	-0.140943	0.906926	0.0338843	-4.15954	3.19e-05	0.00143814	NUP107	Stem
ENSG00000233041	10709.3	0.250939	1.18998	0.0603392	4.15881	3.2e-05	0.00143814	PHGR1	Stem
ENSG00000135316	14000.3	-0.0838638	0.943527	0.0201678	-4.15831	3.21e-05	0.00143814	SYNCRIP	Stem
ENSG00000165119	34796.8	0.0459437	1.03236	0.0110577	4.1549	3.25e-05	0.00499062	HNRNPK	TA
ENSG00000107957	5149.53	0.138815	1.101	0.0334135	4.15446	3.26e-05	0.00145173	SH3PXD2A	Stem
ENSG00000136937	4163.85	0.0845648	1.06037	0.0203601	4.15346	3.27e-05	0.00499062	NCBP1	TA
ENSG00000204839	1634.68	0.175564	1.12941	0.0422823	4.15219	3.29e-05	0.0134754	MROH6	Immature Goblet
ENSG00000179593	72.83	0.417255	1.33538	0.100493	4.15206	3.29e-05	0.0156016	ALOX15B	Tuft
ENSG00000132196	712.212	-0.133629	0.911536	0.032208	-4.14892	3.34e-05	0.00503269	HSD17B7	TA
ENSG00000089737	4732.28	-0.0660657	0.955239	0.0159258	-4.14834	3.35e-05	0.00148164	DDX24	Stem
ENSG00000214717	2155.13	-0.203893	0.868204	0.0491486	-4.14851	3.35e-05	0.0134754	ZBED1	Immature Goblet
ENSG00000196911	232.876	-0.300566	0.811934	0.0725053	-4.14544	3.39e-05	0.0134754	KPNA5	Immature Goblet
ENSG00000126787	2958.77	-0.163391	0.892924	0.0394307	-4.14374	3.42e-05	0.0153706	DLGAP5	Enteroendocrine
ENSG00000167183	11729.5	0.0947095	1.06785	0.0228664	4.14186	3.44e-05	0.00150831	PRR15L	Stem
ENSG00000006625	2887.3	-0.135695	0.910231	0.0327662	-4.14131	3.45e-05	0.00150831	GGCT	Stem
ENSG00000132334	646.218	0.12593	1.09121	0.0304132	4.14064	3.46e-05	0.00150831	PTPRE	Stem
ENSG00000133216	4262.87	-0.127959	0.915125	0.030906	-4.14028	3.47e-05	0.00150831	EPHB2	Stem
ENSG00000164985	2274.65	-0.158475	0.895972	0.0382777	-4.14014	3.47e-05	0.00150831	PSIP1	Stem
ENSG00000109458	1396.3	0.15469	1.11318	0.0373768	4.13868	3.49e-05	0.00150831	GAB1	Stem
ENSG00000141068	822.579	0.1405	1.10229	0.0339463	4.13891	3.49e-05	0.00150831	KSR1	Stem
ENSG00000106178	426.765	-0.159326	0.895443	0.0385049	-4.1378	3.51e-05	0.0153706	CCL24	Enteroendocrine
ENSG00000164171	11919.5	0.123535	1.0894	0.0298554	4.13779	3.51e-05	0.0153706	ITGA2	Enteroendocrine
ENSG00000125630	1981.32	-0.155266	0.897967	0.0375339	-4.13668	3.52e-05	0.00150831	POLR1B	Stem
ENSG00000150990	1349.74	0.123431	1.08932	0.0298379	4.13673	3.52e-05	0.00507808	DHX37	TA
ENSG00000197774	1524.22	0.109541	1.07889	0.0264843	4.13608	3.53e-05	0.00150831	EME2	Stem
ENSG00000110660	2445.4	-0.0850097	0.942778	0.0205549	-4.13573	3.54e-05	0.00150831	SLC35F2	Stem
ENSG00000277161	716.095	-0.181849	0.881572	0.043968	-4.13594	3.54e-05	0.00150831	PIGW	Stem
ENSG00000103494	635.646	-0.20054	0.870225	0.0484891	-4.13578	3.54e-05	0.00150831	RPGRIP1L	Stem
ENSG00000274750	272.954	0.239856	1.18087	0.0580263	4.13358	3.57e-05	0.00151794	H3C6	Stem
ENSG00000115946	1176.42	-0.157548	0.896547	0.0381294	-4.13194	3.6e-05	0.00152417	PNO1	Stem
ENSG00000030066	2789.47	0.11736	1.08475	0.0284349	4.12731	3.67e-05	0.00513804	NUP160	TA
ENSG00000104643	915.04	-0.169895	0.888907	0.0411661	-4.12706	3.67e-05	0.0139091	MTMR9	Immature Goblet
ENSG00000163293	3848.13	-0.0972539	0.934811	0.0235642	-4.1272	3.67e-05	0.0162284	NIPAL1	Tuft
ENSG00000135913	1043.12	0.133097	1.09665	0.0322507	4.12693	3.68e-05	0.00513804	USP37	TA
ENSG00000186184	4099.3	-0.0867974	0.941611	0.0210458	-4.12422	3.72e-05	0.0154884	POLR1D	Enteroendocrine
ENSG00000183605	1305.58	-0.1346	0.910922	0.0326429	-4.12342	3.73e-05	0.00157028	SFXN4	Stem
ENSG00000284969	7140.18	-0.117183	0.921986	0.0284192	-4.12336	3.73e-05	0.00513804		TA
ENSG00000158715	1976.11	0.15889	1.11643	0.0385373	4.12301	3.74e-05	0.00157028	SLC45A3	Stem
ENSG00000143322	724.119	-0.122681	0.918479	0.0297617	-4.12213	3.75e-05	0.0015716	ABL2	Stem
ENSG00000089280	10615.1	0.150409	1.10988	0.0364911	4.1218	3.76e-05	0.00513804	FUS	TA
ENSG00000135525	4177.1	0.07041	1.05002	0.0170967	4.11833	3.82e-05	0.0154884	MAP7	Enteroendocrine
ENSG00000123095	3889.18	0.153729	1.11244	0.0373409	4.1169	3.84e-05	0.00160284	BHLHE41	Stem
ENSG00000164253	1012.27	-0.112159	0.925202	0.0272533	-4.11543	3.86e-05	0.0016055	WDR41	Stem
ENSG00000011083	396.101	0.191662	1.14208	0.0465748	4.11515	3.87e-05	0.0016055	SLC6A7	Stem
ENSG00000033867	1300.77	-0.132368	0.912333	0.0321858	-4.11263	3.91e-05	0.00161834	SLC4A7	Stem
ENSG00000108352	4130.61	0.112752	1.08129	0.0274408	4.10893	3.97e-05	0.00163488	RAPGEFL1	Stem
ENSG00000204856	178.574	-0.315768	0.803423	0.0768494	-4.10893	3.98e-05	0.00163488	FAM216A	Stem
ENSG00000048740	2491.7	0.122127	1.08834	0.0297317	4.10762	4e-05	0.00519811	CELF2	TA
ENSG00000167117	703.03	-0.190553	0.87627	0.0463911	-4.10753	4e-05	0.00519811	ANKRD40CL	TA
ENSG00000168826	114.597	-0.278971	0.824178	0.067951	-4.10548	4.03e-05	0.0168499	ZBTB49	Tuft
ENSG00000230882	486.296	0.30936	1.23916	0.0753609	4.10505	4.04e-05	0.0016577		Stem
ENSG00000067248	2550.62	-0.1189	0.92089	0.0289705	-4.10418	4.06e-05	0.0143189	DHX29	Immature Goblet
ENSG00000164070	2746.21	-0.125371	0.916768	0.0305508	-4.10368	4.07e-05	0.00166259	HSPA4L	Stem
ENSG00000090581	2517.78	0.080682	1.05752	0.0196611	4.10364	4.07e-05	0.0168499	GNPTG	Tuft
ENSG00000172432	5439.1	0.106797	1.07684	0.0260302	4.10282	4.08e-05	0.00166259	GTPBP2	Stem
ENSG00000067334	3073.89	-0.0889876	0.940182	0.0216959	-4.10159	4.1e-05	0.00166259	DNTTIP2	Stem
ENSG00000156398	777.35	-0.140693	0.907083	0.0343019	-4.10162	4.1e-05	0.00166259	SFXN2	Stem
ENSG00000138385	6456.07	-0.187196	0.878311	0.0456457	-4.10107	4.11e-05	0.0143189	SSB	Immature Goblet
ENSG00000138821	548.178	-0.197908	0.871814	0.0482654	-4.10041	4.12e-05	0.00166259	SLC39A8	Stem
ENSG00000126457	6699.68	-0.121983	0.918924	0.029751	-4.10012	4.13e-05	0.00166259	PRMT1	Stem
ENSG00000114405	200.819	0.209428	1.15623	0.0510784	4.10014	4.13e-05	0.0052549	C3orf14	TA
ENSG00000196498	7017.72	0.0878086	1.06275	0.0214215	4.09909	4.15e-05	0.00166259	NCOR2	Stem
ENSG00000137812	2717.27	-0.119759	0.920342	0.0292185	-4.09872	4.15e-05	0.00166259	KNL1	Stem
ENSG00000184470	715.529	0.126005	1.09127	0.030739	4.09919	4.15e-05	0.0052549	TXNRD2	TA
ENSG00000113070	1270.54	0.168748	1.12408	0.0411746	4.09836	4.16e-05	0.00166259	HBEGF	Stem
ENSG00000133706	7343.97	0.0878344	1.06277	0.0214318	4.09831	4.16e-05	0.0052549	LARS1	TA
ENSG00000079246	20434.4	0.0757764	1.05393	0.0185023	4.09552	4.21e-05	0.00526852	XRCC5	TA
ENSG00000188747	805.839	0.157826	1.1156	0.0385531	4.09373	4.24e-05	0.00168214	NOXA1	Stem
ENSG00000070950	1223.21	-0.135203	0.910542	0.0330249	-4.09396	4.24e-05	0.00168214	RAD18	Stem
ENSG00000120533	2841.98	-0.100711	0.932573	0.0246016	-4.09368	4.25e-05	0.00168214	ENY2	Stem
ENSG00000132470	37150.1	0.128567	1.09321	0.0314147	4.09257	4.27e-05	0.0171395	ITGB4	Tuft
ENSG00000080824	100283	-0.104383	0.930203	0.0255149	-4.09105	4.29e-05	0.0016965	HSP90AA1	Stem
ENSG00000061794	4968.23	-0.072797	0.950793	0.017799	-4.08994	4.31e-05	0.00169989	MRPS35	Stem
ENSG00000143373	2021.34	0.109132	1.07858	0.0266862	4.08948	4.32e-05	0.0143189	ZNF687	Immature Goblet
ENSG00000183111	2408.38	0.168979	1.12426	0.0413164	4.08987	4.32e-05	0.0168912	ARHGEF37	Enteroendocrine
ENSG00000104738	6334.57	-0.192361	0.875172	0.0470411	-4.08922	4.33e-05	0.00170037	MCM4	Stem
ENSG00000139746	2624.48	-0.0895296	0.939829	0.021899	-4.0883	4.35e-05	0.00170158	RBM26	Stem
ENSG00000198088	340.699	-0.223719	0.856355	0.054729	-4.08775	4.36e-05	0.0143189	NUP62CL	Immature Goblet
ENSG00000258498	387.594	0.213003	1.1591	0.0521157	4.08712	4.37e-05	0.00170158	DIO3OS	Stem
ENSG00000145506	194.555	-0.24772	0.842227	0.0606078	-4.08725	4.37e-05	0.00170158	NKD2	Stem
ENSG00000100526	1291.32	-0.137172	0.9093	0.0335755	-4.08547	4.4e-05	0.00170492	CDKN3	Stem
ENSG00000167757	2830.61	-0.146203	0.903626	0.035786	-4.08548	4.4e-05	0.00545024	KLK11	TA
ENSG00000128708	3081.77	-0.125366	0.916771	0.0306914	-4.08473	4.41e-05	0.00170492	HAT1	Stem
ENSG00000143156	550.886	-0.158797	0.895772	0.0388755	-4.08476	4.41e-05	0.00170492	NME7	Stem
ENSG00000165959	6568.35	0.145497	1.10611	0.0356423	4.08216	4.46e-05	0.00171184	CLMN	Stem
ENSG00000114859	2195.61	0.146227	1.10667	0.0358248	4.08173	4.47e-05	0.00171184	CLCN2	Stem
ENSG00000173156	1766.13	0.192161	1.14247	0.0470839	4.08125	4.48e-05	0.00171184	RHOD	Stem
ENSG00000166451	1085.95	-0.168652	0.889674	0.0413214	-4.08147	4.48e-05	0.00171184	CENPN	Stem
ENSG00000196154	1853.24	-0.173995	0.886384	0.042651	-4.07952	4.51e-05	0.00545282	S100A4	TA
ENSG00000087191	3979.92	-0.0697087	0.95283	0.0170951	-4.0777	4.55e-05	0.00173344	PSMC5	Stem
ENSG00000101439	9111.66	0.161489	1.11844	0.0396168	4.07628	4.58e-05	0.0146581	CST3	Immature Goblet
ENSG00000105202	7698.43	-0.124809	0.917125	0.0306283	-4.07497	4.6e-05	0.00174104	FBL	Stem
ENSG00000134987	2712.02	-0.138613	0.908392	0.0340172	-4.07479	4.61e-05	0.00174104	WDR36	Stem
ENSG00000111196	608.29	-0.138314	0.90858	0.0339757	-4.07097	4.68e-05	0.00176482	MAGOHB	Stem
ENSG00000163214	1097.76	-0.128089	0.915043	0.0314685	-4.07038	4.69e-05	0.00176482	DHX57	Stem
ENSG00000235750	6077.32	0.0774902	1.05518	0.0190435	4.06911	4.72e-05	0.017353	KIAA0040	Enteroendocrine
ENSG00000166181	9602.96	0.0706189	1.05017	0.0173565	4.06872	4.73e-05	0.00564622	API5	TA
ENSG00000088256	12318.7	0.130734	1.09485	0.0321377	4.06791	4.74e-05	0.00177533	GNA11	Stem
ENSG00000163808	1333.55	-0.160093	0.894967	0.0393566	-4.06775	4.75e-05	0.00177533	KIF15	Stem
ENSG00000149218	6739.74	0.0808409	1.05763	0.0198745	4.06756	4.75e-05	0.017353	ENDOD1	Enteroendocrine
ENSG00000126005	3055.99	-0.0867792	0.941623	0.0213427	-4.06598	4.78e-05	0.00566203	MMP24OS	TA
ENSG00000119335	17558.6	-0.0841351	0.94335	0.0206969	-4.06511	4.8e-05	0.00179082	SET	Stem
ENSG00000188910	3399.45	0.0957611	1.06863	0.0235564	4.06519	4.8e-05	0.0187146	GJB3	Tuft
ENSG00000105866	116.235	-0.25872	0.835829	0.0636834	-4.0626	4.85e-05	0.0018054	SP4	Stem
ENSG00000087269	2599.67	-0.107917	0.927927	0.0265695	-4.06169	4.87e-05	0.00180765	NOP14	Stem
ENSG00000049130	6671.1	-0.132344	0.912348	0.0326301	-4.05588	4.99e-05	0.00184685	KITLG	Stem
ENSG00000162576	10.0958	1.03477	2.04878	0.255132	4.05581	5e-05	0.498475	MXRA8	Immature Coloncoyte
ENSG00000119397	858.056	-0.136604	0.909658	0.0336891	-4.05483	5.02e-05	0.00184685	CNTRL	Stem
ENSG00000073111	3262.4	-0.220662	0.858172	0.0544182	-4.05492	5.02e-05	0.00184685	MCM2	Stem
ENSG00000237512	56.9615	-0.471925	0.721002	0.116418	-4.05372	5.04e-05	0.498475	UNC5B-AS1	Immature Coloncoyte
ENSG00000125166	7159.33	0.0830598	1.05926	0.020496	4.0525	5.07e-05	0.00571486	GOT2	TA
ENSG00000118263	1937.6	-0.133565	0.911576	0.0329602	-4.05231	5.07e-05	0.00571486	KLF7	TA
ENSG00000171004	493.771	-0.197682	0.87195	0.0487891	-4.05177	5.08e-05	0.001866	HS6ST2	Stem
ENSG00000113360	2275.23	0.0868044	1.06202	0.0214222	4.05208	5.08e-05	0.00571486	DROSHA	TA
ENSG00000095066	3355.27	-0.0941888	0.936799	0.0232472	-4.05162	5.09e-05	0.00571486	HOOK2	TA
ENSG00000177943	1043.56	0.151469	1.1107	0.0373896	4.0511	5.1e-05	0.001866	MAMDC4	Stem
ENSG00000106688	6920.82	0.0991012	1.07111	0.0244645	4.05081	5.1e-05	0.0177963	SLC1A1	Enteroendocrine
ENSG00000115295	603.346	-0.127759	0.915252	0.0315458	-4.04997	5.12e-05	0.001866	CLIP4	Stem
ENSG00000176208	681.691	-0.183276	0.880701	0.0452531	-4.05001	5.12e-05	0.001866	ATAD5	Stem
ENSG00000169241	4828.93	0.111528	1.08037	0.0275464	4.04874	5.15e-05	0.00187101	SLC50A1	Stem
ENSG00000165782	1643.16	0.132855	1.09646	0.0328247	4.04742	5.18e-05	0.0153562	PIP4P1	Immature Goblet
ENSG00000131467	6837.5	-0.111848	0.925402	0.0276391	-4.04675	5.19e-05	0.0196729	PSME3	Tuft
ENSG00000185480	1071.11	-0.173122	0.886921	0.042818	-4.0432	5.27e-05	0.00191051	PARPBP	Stem
ENSG00000079134	880.063	-0.161065	0.894365	0.0398491	-4.04187	5.3e-05	0.00191051	THOC1	Stem
ENSG00000124562	2660.97	-0.0907884	0.939009	0.0224694	-4.04053	5.33e-05	0.00191051	SNRPC	Stem
ENSG00000110958	21847.2	-0.06304	0.957245	0.0156047	-4.0398	5.35e-05	0.00191051	PTGES3	Stem
ENSG00000116830	2148.8	-0.111053	0.925912	0.0274908	-4.03963	5.35e-05	0.00191051	TTF2	Stem
ENSG00000084774	3118.83	-0.166307	0.891121	0.0411664	-4.03988	5.35e-05	0.00191051	CAD	Stem
ENSG00000063046	34130.5	-0.0610588	0.95856	0.0151149	-4.03965	5.35e-05	0.0177963	EIF4B	Enteroendocrine
ENSG00000135387	16305	-0.0499634	0.965961	0.0123712	-4.03868	5.38e-05	0.00191342	CAPRIN1	Stem
ENSG00000114999	2290.73	-0.115847	0.92284	0.0286929	-4.03747	5.4e-05	0.00191841	TTL	Stem
ENSG00000116750	3006.28	-0.132474	0.912265	0.0328148	-4.03703	5.41e-05	0.0153562	UCHL5	Immature Goblet
ENSG00000116985	1248.47	0.13755	1.10004	0.0340857	4.03541	5.45e-05	0.0177963	BMP8B	Enteroendocrine
ENSG00000183873	206.955	-0.62463	0.648586	0.154809	-4.03484	5.46e-05	0.00589681	SCN5A	TA
ENSG00000115761	1544.33	-0.10193	0.931785	0.025263	-4.03478	5.47e-05	0.00193564	NOL10	Stem
ENSG00000139318	13815.1	0.100818	1.07238	0.0250021	4.03237	5.52e-05	0.0177963	DUSP6	Enteroendocrine
ENSG00000094916	10309.9	-0.100562	0.93267	0.0249441	-4.03148	5.54e-05	0.00195712	CBX5	Stem
ENSG00000050820	5030.1	0.142111	1.10352	0.0352544	4.031	5.55e-05	0.00195712	BCAR1	Stem
ENSG00000204622	148.259	0.212689	1.15885	0.0527787	4.02983	5.58e-05	0.00196199	HLA-J	Stem
ENSG00000154760	447.408	-0.213141	0.862657	0.052914	-4.02806	5.62e-05	0.00197187	SLFN13	Stem
ENSG00000126705	1829.9	-0.126362	0.916139	0.031382	-4.02659	5.66e-05	0.00589681	AHDC1	TA
ENSG00000204610	2224.08	0.143368	1.10448	0.035611	4.02595	5.67e-05	0.00198071	TRIM15	Stem
ENSG00000162062	291.032	-0.281486	0.822743	0.0699198	-4.02584	5.68e-05	0.00198071	TEDC2	Stem
ENSG00000141556	3403.35	-0.0988421	0.933782	0.0245587	-4.02473	5.7e-05	0.00198344	TBCD	Stem
ENSG00000155438	2330.45	-0.137801	0.908903	0.034242	-4.02434	5.71e-05	0.00198344	NIFK	Stem
ENSG00000131067	809.135	-0.148465	0.90221	0.0368951	-4.02399	5.72e-05	0.00589681	GGT7	TA
ENSG00000235173	1116.68	-0.126317	0.916167	0.0313951	-4.02347	5.73e-05	0.00198592	HGH1	Stem
ENSG00000117751	2581.78	-0.0977481	0.934491	0.0242941	-4.02353	5.73e-05	0.0211143	PPP1R8	Tuft
ENSG00000161980	887.656	-0.145396	0.904131	0.0361516	-4.02183	5.77e-05	0.00198984	POLR3K	Stem
ENSG00000148660	3909.13	0.0836752	1.05971	0.0208054	4.02179	5.78e-05	0.00198984	CAMK2G	Stem
ENSG00000146826	1342.38	0.113501	1.08185	0.0282263	4.02111	5.79e-05	0.00198984	MAP11	Stem
ENSG00000188257	1669.66	0.409906	1.3286	0.10194	4.02106	5.79e-05	0.0153562	PLA2G2A	Immature Goblet
ENSG00000127329	1364.64	0.207639	1.1548	0.0516674	4.01875	5.85e-05	0.0183176	PTPRB	Enteroendocrine
ENSG00000172818	2027.2	0.118379	1.08551	0.0294591	4.01841	5.86e-05	0.00200137	OVOL1	Stem
ENSG00000185133	339.512	0.234309	1.17634	0.0583196	4.01767	5.88e-05	0.00200137	INPP5J	Stem
ENSG00000110697	5731.67	0.145115	1.10582	0.0361206	4.01752	5.88e-05	0.00200137	PITPNM1	Stem
ENSG00000070061	2910.77	0.0789645	1.05626	0.0196554	4.01744	5.88e-05	0.00595437	ELP1	TA
ENSG00000213722	3161.19	0.112369	1.081	0.0279822	4.01573	5.93e-05	0.00200137	DDAH2	Stem
ENSG00000182866	373.958	-0.336007	0.792231	0.0836763	-4.01556	5.93e-05	0.00200137	LCK	Stem
ENSG00000120699	1404.28	-0.129967	0.913852	0.0323684	-4.01525	5.94e-05	0.00200137	EXOSC8	Stem
ENSG00000250786	455.224	0.130144	1.0944	0.0324143	4.01502	5.94e-05	0.0212989	SNHG18	Tuft
ENSG00000175305	582.742	-0.210795	0.864061	0.0525049	-4.01476	5.95e-05	0.00200137	CCNE2	Stem
ENSG00000177485	2094.55	-0.130759	0.913351	0.0325753	-4.01404	5.97e-05	0.0153562	ZBTB33	Immature Goblet
ENSG00000130177	2778.2	-0.100672	0.932598	0.025086	-4.01308	5.99e-05	0.0153562	CDC16	Immature Goblet
ENSG00000100462	4424.14	-0.0859811	0.942144	0.0214264	-4.01285	6e-05	0.00200849	PRMT5	Stem
ENSG00000164096	12859.2	-0.13857	0.908419	0.0345302	-4.01301	6e-05	0.00602136	C4orf3	TA
ENSG00000225138	964.179	-0.145218	0.904243	0.0362077	-4.01069	6.05e-05	0.00603504	SLC9A3-AS1	TA
ENSG00000090924	737.509	0.193783	1.14376	0.0483189	4.01051	6.06e-05	0.0153562	PLEKHG2	Immature Goblet
ENSG00000104290	1367.69	-0.186182	0.878929	0.0464628	-4.00712	6.15e-05	0.0153562	FZD3	Immature Goblet
ENSG00000181938	451.072	-0.204519	0.867828	0.051057	-4.0057	6.18e-05	0.00206483	GINS3	Stem
ENSG00000162377	1476	-0.141165	0.906787	0.0352637	-4.00313	6.25e-05	0.00208246	COA7	Stem
ENSG00000165097	3186.23	0.0841574	1.06007	0.0210315	4.0015	6.29e-05	0.0191589	KDM1B	Enteroendocrine
ENSG00000174804	147.797	-0.346003	0.786761	0.0864768	-4.00111	6.3e-05	0.0154376	FZD4	Immature Goblet
ENSG00000178585	1606.34	0.0836377	1.05969	0.0209049	4.00086	6.31e-05	0.00209286	CTNNBIP1	Stem
ENSG00000163938	5999.59	-0.126457	0.916079	0.0316077	-4.00083	6.31e-05	0.00209286	GNL3	Stem
ENSG00000110696	5524.08	-0.0725575	0.950951	0.0181447	-3.99883	6.37e-05	0.00210402	C11orf58	Stem
ENSG00000170144	22934.9	-0.0847832	0.942926	0.0212047	-3.99833	6.38e-05	0.00210402	HNRNPA3	Stem
ENSG00000232434	826.047	0.139844	1.10179	0.0349864	3.99711	6.41e-05	0.00210605	AJM1	Stem
ENSG00000159069	7120.14	0.114649	1.08271	0.0286901	3.99611	6.44e-05	0.00210709	FBXW5	Stem
ENSG00000162545	5072.16	-0.127045	0.915705	0.0317911	-3.99622	6.44e-05	0.00622843	CAMK2N1	TA
ENSG00000158286	1013.75	0.145616	1.1062	0.0364447	3.99554	6.45e-05	0.00210709	RNF207	Stem
ENSG00000163655	3740.33	-0.0956407	0.935857	0.0239381	-3.99534	6.46e-05	0.00210709	GMPS	Stem
ENSG00000012963	1825.39	-0.105284	0.929622	0.0263595	-3.99414	6.49e-05	0.00210791	UBR7	Stem
ENSG00000187109	21329.7	-0.111145	0.925853	0.0278269	-3.99415	6.49e-05	0.00210791	NAP1L1	Stem
ENSG00000123689	297.273	0.407147	1.32606	0.101943	3.99387	6.5e-05	0.0154376	G0S2	Immature Goblet
ENSG00000132780	6098.36	-0.146738	0.90329	0.0367633	-3.99143	6.57e-05	0.0021273	NASP	Stem
ENSG00000075240	4965.9	0.102365	1.07353	0.0256522	3.99049	6.59e-05	0.00212738	GRAMD4	Stem
ENSG00000138160	3622.22	-0.125018	0.916993	0.0313303	-3.99032	6.6e-05	0.00212738	KIF11	Stem
ENSG00000132953	2405.7	-0.200585	0.870197	0.0502704	-3.99013	6.6e-05	0.0154376	XPO4	Immature Goblet
ENSG00000075856	2920.68	0.0624996	1.04427	0.0156665	3.98939	6.62e-05	0.00632188	SART3	TA
ENSG00000130703	3636.88	0.105739	1.07605	0.0265092	3.98876	6.64e-05	0.00213655	OSBPL2	Stem
ENSG00000168899	198.546	0.366344	1.28908	0.0918699	3.98764	6.67e-05	0.0154376	VAMP5	Immature Goblet
ENSG00000167693	1393.66	-0.145329	0.904173	0.0364459	-3.98753	6.68e-05	0.00214274	NXN	Stem
ENSG00000140832	3515.02	0.130438	1.09463	0.0327222	3.98622	6.71e-05	0.00214964	MARVELD3	Stem
ENSG00000139618	1072.45	-0.169698	0.889029	0.0425927	-3.9842	6.77e-05	0.00215558	BRCA2	Stem
ENSG00000143630	404.937	0.159593	1.11697	0.040064	3.98344	6.79e-05	0.00215558	HCN3	Stem
ENSG00000075131	548.215	-0.193887	0.874247	0.0486736	-3.98341	6.79e-05	0.00215558	TIPIN	Stem
ENSG00000135821	9575.41	-0.0699414	0.952677	0.0175634	-3.98222	6.83e-05	0.00216149	GLUL	Stem
ENSG00000173531	457.037	0.145425	1.10606	0.0365268	3.98133	6.85e-05	0.00216477	MST1	Stem
ENSG00000139835	1110.24	0.110618	1.07969	0.0277962	3.97961	6.9e-05	0.00217553	GRTP1	Stem
ENSG00000107404	5955.8	-0.095158	0.93617	0.0239171	-3.97866	6.93e-05	0.00645153	DVL1	TA
ENSG00000139725	13958.1	0.151941	1.11106	0.0382028	3.97721	6.97e-05	0.00219271	RHOF	Stem
ENSG00000135972	1564.15	-0.107128	0.928435	0.0269465	-3.97557	7.02e-05	0.00220292	MRPS9	Stem
ENSG00000157500	3733.58	-0.108734	0.927401	0.0273525	-3.97529	7.03e-05	0.0158148	APPL1	Immature Goblet
ENSG00000180304	3361.65	-0.0709287	0.952025	0.0178467	-3.97433	7.06e-05	0.0209023	OAZ2	Enteroendocrine
ENSG00000184661	1413.07	-0.143899	0.90507	0.0362169	-3.97325	7.09e-05	0.00221957	CDCA2	Stem
ENSG00000005238	3295.88	0.156322	1.11444	0.0393565	3.97194	7.13e-05	0.00222658	FAM214B	Stem
ENSG00000165609	2885.52	-0.0734536	0.95036	0.0184955	-3.97144	7.14e-05	0.00222658	NUDT5	Stem
ENSG00000102054	7162.63	-0.0769219	0.948078	0.0193729	-3.97059	7.17e-05	0.00222957	RBBP7	Stem
ENSG00000261068	316.404	0.224547	1.16841	0.0565617	3.96995	7.19e-05	0.00223059		Stem
ENSG00000118965	657.676	-0.301859	0.811207	0.0760511	-3.96915	7.21e-05	0.0158148	WDR35	Immature Goblet
ENSG00000119906	1879.09	-0.146885	0.903198	0.0370077	-3.96904	7.22e-05	0.0158148	SLF2	Immature Goblet
ENSG00000181744	888.819	-0.101423	0.932113	0.0255628	-3.96761	7.26e-05	0.00224765	DIPK2A	Stem
ENSG00000102007	4509.16	-0.077101	0.947961	0.0194398	-3.96614	7.3e-05	0.00225653	PLP2	Stem
ENSG00000135253	138.582	-0.293477	0.815933	0.074002	-3.9658	7.31e-05	0.00660184	KCP	TA
ENSG00000140395	2231.94	-0.163357	0.892945	0.0412068	-3.96433	7.36e-05	0.0158526	WDR61	Immature Goblet
ENSG00000072778	26965.4	-0.0684686	0.95365	0.017283	-3.96162	7.44e-05	0.00660184	ACADVL	TA
ENSG00000163817	8180.84	0.120837	1.08737	0.0305126	3.96023	7.49e-05	0.00230803	SLC6A20	Stem
ENSG00000145391	7472.55	-0.135286	0.910489	0.0341628	-3.96004	7.49e-05	0.0158664	SETD7	Immature Goblet
ENSG00000222636	384.771	0.236398	1.17805	0.0597018	3.95965	7.51e-05	0.00230862	RN7SKP54	Stem
ENSG00000102858	3489.45	0.0930587	1.06663	0.0235073	3.95872	7.54e-05	0.00231251	MGRN1	Stem
ENSG00000080345	3439.67	-0.122717	0.918456	0.031005	-3.95798	7.56e-05	0.00231463	RIF1	Stem
ENSG00000174233	7334.52	0.0920708	1.0659	0.0232724	3.95623	7.61e-05	0.00232545	ADCY6	Stem
ENSG00000144827	3128.12	-0.0986462	0.933909	0.0249369	-3.95582	7.63e-05	0.00232545	ABHD10	Stem
ENSG00000175054	2439	0.123451	1.08934	0.0312198	3.95424	7.68e-05	0.006704	ATR	TA
ENSG00000072858	1338.68	0.161949	1.1188	0.0409705	3.95282	7.72e-05	0.0222725	SIDT1	Enteroendocrine
ENSG00000254815	1393.68	-0.240869	0.846235	0.0609422	-3.95242	7.74e-05	0.006704	LMNTD2-AS1	TA
ENSG00000173548	3406.87	0.0995358	1.07143	0.0251942	3.95074	7.79e-05	0.00237028	SNX33	Stem
ENSG00000099282	6900.76	0.086914	1.0621	0.0220051	3.94972	7.82e-05	0.00237522	TSPAN15	Stem
ENSG00000161714	29127.1	0.133415	1.09689	0.033783	3.94918	7.84e-05	0.00237544	PLCD3	Stem
ENSG00000179051	8056.16	-0.129418	0.9142	0.0327799	-3.9481	7.88e-05	0.00238105	RCC2	Stem
ENSG00000133805	507.136	0.133728	1.09712	0.033877	3.94745	7.9e-05	0.00238234	AMPD3	Stem
ENSG00000136802	4830	0.11786	1.08512	0.0298628	3.94673	7.92e-05	0.016495	LRRC8A	Immature Goblet
ENSG00000162512	1757.94	-0.164471	0.892256	0.0416819	-3.94586	7.95e-05	0.00239306	SDC3	Stem
ENSG00000177728	4531.34	0.136252	1.09905	0.0345383	3.94497	7.98e-05	0.0023959	TMEM94	Stem
ENSG00000104889	1027.7	-0.145171	0.904272	0.036803	-3.94455	7.99e-05	0.0023959	RNASEH2A	Stem
ENSG00000273802	169.527	0.229237	1.17222	0.0581374	3.94303	8.05e-05	0.0273518	H2BC8	Tuft
ENSG00000136108	2918.31	-0.124792	0.917136	0.0316544	-3.94232	8.07e-05	0.0024107	CKAP2	Stem
ENSG00000100116	677.769	-0.159118	0.895573	0.0403641	-3.94205	8.08e-05	0.0024107	GCAT	Stem
ENSG00000156970	2409.85	-0.137334	0.909198	0.0348497	-3.94076	8.12e-05	0.00241862	BUB1B	Stem
ENSG00000149948	611.575	-0.165993	0.891315	0.0421341	-3.93964	8.16e-05	0.00242478	HMGA2	Stem
ENSG00000106299	5174.42	0.103214	1.07416	0.026205	3.93873	8.19e-05	0.00242831	WASL	Stem
ENSG00000099284	912.926	0.137197	1.09977	0.0348352	3.93846	8.2e-05	0.00692499	MACROH2A2	TA
ENSG00000147041	1463.73	0.182597	1.13492	0.0463646	3.93828	8.21e-05	0.00242831	SYTL5	Stem
ENSG00000174173	1967.61	-0.121812	0.919032	0.0309678	-3.93351	8.37e-05	0.00246236	TRMT10C	Stem
ENSG00000088205	6126.68	0.114002	1.08223	0.0289828	3.93341	8.37e-05	0.00700521	DDX18	TA
ENSG00000131981	98472.4	0.129607	1.094	0.0329522	3.93316	8.38e-05	0.00246236	LGALS3	Stem
ENSG00000145220	1049.24	-0.17092	0.888276	0.043459	-3.93291	8.39e-05	0.00246236	LYAR	Stem
ENSG00000141985	5193.7	0.126089	1.09133	0.0320741	3.93119	8.45e-05	0.00247496	SH3GL1	Stem
ENSG00000163597	3159.03	-0.103037	0.931071	0.0262291	-3.92835	8.55e-05	0.00249912	SNHG16	Stem
ENSG00000101911	3535.16	-0.10408	0.930398	0.0264986	-3.92776	8.57e-05	0.00249999	PRPS2	Stem
ENSG00000179715	250.543	0.280172	1.21434	0.0713518	3.92663	8.61e-05	0.00250656	PCED1B	Stem
ENSG00000110092	23779.9	-0.0768862	0.948102	0.0195838	-3.926	8.64e-05	0.00250731	CCND1	Stem
ENSG00000077152	1433.05	-0.161755	0.893937	0.0412055	-3.92556	8.65e-05	0.00250731	UBE2T	Stem
ENSG00000148053	2213.23	-0.142594	0.905889	0.036329	-3.92508	8.67e-05	0.00713961	NTRK2	TA
ENSG00000112335	5761.52	-0.0834967	0.943767	0.0212813	-3.92348	8.73e-05	0.00714299	SNX3	TA
ENSG00000196497	2726.46	-0.120999	0.919551	0.0308434	-3.92301	8.75e-05	0.00252886	IPO4	Stem
ENSG00000275700	1927.55	-0.0865287	0.941786	0.0220646	-3.92161	8.8e-05	0.00253834	AATF	Stem
ENSG00000160007	8871.28	0.0889335	1.06358	0.0226842	3.92051	8.84e-05	0.00253984	ARHGAP35	Stem
ENSG00000115421	753.692	0.107249	1.07717	0.0273556	3.92054	8.84e-05	0.00718622	PAPOLG	TA
ENSG00000159131	6104	-0.106843	0.928618	0.0272542	-3.92025	8.85e-05	0.00253984	GART	Stem
ENSG00000171223	3572.08	0.143926	1.10491	0.0367201	3.91953	8.87e-05	0.00253984	JUNB	Stem
ENSG00000138182	3257.15	-0.123958	0.917666	0.0316261	-3.91949	8.87e-05	0.00253984	KIF20B	Stem
ENSG00000125877	2116.99	-0.110602	0.926201	0.0282209	-3.91917	8.89e-05	0.0294505	ITPA	Tuft
ENSG00000165507	684.992	0.163788	1.12022	0.041807	3.91771	8.94e-05	0.0025477	DEPP1	Stem
ENSG00000154473	5215.79	-0.0828394	0.944198	0.0211481	-3.91711	8.96e-05	0.0025477	BUB3	Stem
ENSG00000177951	3571.89	0.0761795	1.05422	0.0194495	3.91679	8.97e-05	0.0025477	BET1L	Stem
ENSG00000227057	1568.14	-0.129762	0.913982	0.033128	-3.917	8.97e-05	0.0025477	WDR46	Stem
ENSG00000105289	9407.11	0.145533	1.10614	0.0371626	3.91612	9e-05	0.00254957	TJP3	Stem
ENSG00000143850	7046.89	0.0804551	1.05735	0.020546	3.91585	9.01e-05	0.0253124	PLEKHA6	Enteroendocrine
ENSG00000167747	3656.4	-0.148442	0.902224	0.0379116	-3.91549	9.02e-05	0.0025511	C19orf48	Stem
ENSG00000181350	3649.82	0.129699	1.09407	0.0331328	3.91451	9.06e-05	0.0025551	LRRC75A	Stem
ENSG00000135423	484.624	-0.236732	0.848666	0.0604812	-3.91414	9.07e-05	0.0025551	GLS2	Stem
ENSG00000131791	4313.3	0.121892	1.08816	0.0311458	3.91361	9.09e-05	0.00255558	PRKAB2	Stem
ENSG00000159593	3912.01	-0.0917842	0.938362	0.023457	-3.91287	9.12e-05	0.029493	NAE1	Tuft
ENSG00000153147	7935.34	0.0951091	1.06815	0.024312	3.91203	9.15e-05	0.00719866	SMARCA5	TA
ENSG00000187800	1139.92	-0.144675	0.904583	0.037	-3.91012	9.22e-05	0.00719866	PEAR1	TA
ENSG00000137266	3763.41	0.159174	1.11665	0.0407116	3.90979	9.24e-05	0.00259014	SLC22A23	Stem
ENSG00000133028	2751	0.087946	1.06286	0.0224939	3.90977	9.24e-05	0.00719866	SCO1	TA
ENSG00000165304	2252.08	-0.121611	0.919161	0.0311076	-3.90935	9.25e-05	0.00259014	MELK	Stem
ENSG00000086544	2120.75	0.122324	1.08849	0.0312934	3.90892	9.27e-05	0.00259014	ITPKC	Stem
ENSG00000023734	8573.12	-0.0665663	0.954908	0.0170406	-3.90633	9.37e-05	0.0295804	STRAP	Tuft
ENSG00000148671	9084.85	-0.150648	0.900846	0.0385667	-3.90618	9.38e-05	0.00719866	ADIRF	TA
ENSG00000054690	4450.75	0.100634	1.07224	0.0257661	3.90569	9.4e-05	0.00261539	PLEKHH1	Stem
ENSG00000101049	3641.81	0.148879	1.10871	0.0381218	3.90535	9.41e-05	0.00261539	SGK2	Stem
ENSG00000018699	931.396	-0.13245	0.912281	0.0339169	-3.90514	9.42e-05	0.00261539	TTC27	Stem
ENSG00000144045	725.318	0.176281	1.12997	0.0451653	3.90303	9.5e-05	0.00263306	DQX1	Stem
ENSG00000189319	3011.96	0.102916	1.07394	0.0263754	3.90195	9.54e-05	0.00263886	FAM53B	Stem
ENSG00000164134	4841.88	-0.0907448	0.939038	0.0232587	-3.90154	9.56e-05	0.00263886	NAA15	Stem
ENSG00000198824	1379.3	-0.127185	0.915616	0.0326126	-3.89988	9.62e-05	0.00264657	CHAMP1	Stem
ENSG00000154127	3465.38	-0.129873	0.913912	0.0333008	-3.9	9.62e-05	0.00264657	UBASH3B	Stem
ENSG00000159399	13547	0.142086	1.1035	0.0364319	3.90005	9.62e-05	0.0296529	HK2	Tuft
ENSG00000205517	1240.05	0.121956	1.08821	0.031282	3.89861	9.67e-05	0.00265459	RGL3	Stem
ENSG00000058804	4928.06	-0.110552	0.926234	0.0283596	-3.8982	9.69e-05	0.00265459	NDC1	Stem
ENSG00000099875	16081.5	0.126787	1.09186	0.0325366	3.89676	9.75e-05	0.00266003	MKNK2	Stem
ENSG00000198563	10336.6	-0.053993	0.963267	0.0138557	-3.89681	9.75e-05	0.00266003	DDX39B	Stem
ENSG00000102034	2840.02	0.104551	1.07516	0.0268352	3.89605	9.78e-05	0.00266266	ELF4	Stem
ENSG00000100029	3813.49	-0.0856312	0.942372	0.0219822	-3.89547	9.8e-05	0.00266386	PES1	Stem
ENSG00000173064	3410.88	0.0764563	1.05442	0.0196343	3.89402	9.86e-05	0.00267171	HECTD4	Stem
ENSG00000164109	3047.65	-0.201111	0.86988	0.0516487	-3.89382	9.87e-05	0.00267171	MAD2L1	Stem
ENSG00000110107	5813.04	-0.120969	0.91957	0.0310726	-3.8931	9.9e-05	0.00267407	PRPF19	Stem
ENSG00000090857	2308.33	-0.109728	0.926763	0.0281918	-3.89221	9.93e-05	0.00267407	PDPR	Stem
ENSG00000276043	1323.23	-0.166022	0.891297	0.0426528	-3.89241	9.93e-05	0.00267407	UHRF1	Stem
ENSG00000149532	3392.52	0.0653142	1.04631	0.0167805	3.89227	9.93e-05	0.00743888	CPSF7	TA
ENSG00000060688	2076.04	-0.107278	0.928338	0.0275713	-3.89092	9.99e-05	0.00267413	SNRNP40	Stem
ENSG00000166226	14310	-0.110382	0.926343	0.0283716	-3.89057	0.000100008	0.00267413	CCT2	Stem
ENSG00000147274	9436.31	-0.0907244	0.939051	0.0233202	-3.89038	0.000100086	0.00267413	RBMX	Stem
ENSG00000138346	1051.32	-0.16998	0.888855	0.0436928	-3.89035	0.000100101	0.00267413	DNA2	Stem
ENSG00000100060	170.426	-0.238645	0.847541	0.0613491	-3.88994	0.000100268	0.00746824	MFNG	TA
ENSG00000070785	1105.14	-0.13537	0.910436	0.034801	-3.88984	0.000100312	0.0301407	EIF2B3	Tuft
ENSG00000184731	1338.93	0.123384	1.08929	0.0317203	3.88974	0.000100352	0.00267575	FAM110C	Stem
ENSG00000172262	963.133	-0.153244	0.899226	0.0394093	-3.88854	0.00010085	0.0196012	ZNF131	Immature Goblet
ENSG00000185479	235.847	-0.29827	0.813227	0.0767121	-3.88817	0.000101004	0.002688	KRT6B	Stem
ENSG00000196704	2124.21	-0.0735876	0.950272	0.0189402	-3.88525	0.000102224	0.0266007	AMZ2	Enteroendocrine
ENSG00000109805	2878.32	-0.136489	0.909731	0.0351305	-3.88519	0.00010225	0.0027101	NCAPG	Stem
ENSG00000107731	2776.63	0.192427	1.14268	0.0495293	3.88511	0.000102285	0.0027101	UNC5B	Stem
ENSG00000163840	3812.46	0.100948	1.07248	0.025985	3.88485	0.000102391	0.0266007	DTX3L	Enteroendocrine
ENSG00000183684	1603.24	-0.110074	0.926541	0.0283426	-3.88369	0.000102883	0.0027101	ALYREF	Stem
ENSG00000166619	6398.15	-0.0938149	0.937042	0.0241567	-3.8836	0.000102922	0.00762312	BLCAP	TA
ENSG00000151413	917.255	-0.128396	0.914848	0.0330626	-3.88343	0.000102993	0.0027101	NUBPL	Stem
ENSG00000196116	2740.36	0.121202	1.08764	0.0312103	3.88339	0.000103011	0.0027101	TDRD7	Stem
ENSG00000145912	3091.91	-0.108945	0.927266	0.0280557	-3.88318	0.0001031	0.0027101	NHP2	Stem
ENSG00000162777	2502.94	0.0996039	1.07148	0.0256515	3.88297	0.000103187	0.0027101	DENND2D	Stem
ENSG00000206341	1142.59	0.218938	1.16388	0.0564159	3.88079	0.000104118	0.0197068	HLA-H	Immature Goblet
ENSG00000120451	4404.76	0.0831373	1.05932	0.0214285	3.87975	0.000104564	0.0266007	SNX19	Enteroendocrine
ENSG00000167642	45672.2	-0.0963848	0.935374	0.0248448	-3.87948	0.000104679	0.00771018	SPINT2	TA
ENSG00000170364	371.721	-0.143705	0.905191	0.0370527	-3.87841	0.00010514	0.00275327	SETMAR	Stem
ENSG00000136518	3571.21	-0.0992103	0.933544	0.0255814	-3.87822	0.000105223	0.00275327	ACTL6A	Stem
ENSG00000063587	674.583	-0.0928088	0.937695	0.0239383	-3.877	0.000105753	0.00275899	ZNF275	Stem
ENSG00000115649	3254.68	0.119216	1.08614	0.0307536	3.87649	0.000105976	0.0266007	CNPPD1	Enteroendocrine
ENSG00000143401	4668.55	-0.120953	0.91958	0.0312026	-3.87637	0.000106025	0.00275899	ANP32E	Stem
ENSG00000155827	2208.26	-0.0872967	0.941285	0.0225203	-3.87636	0.000106032	0.00275899	RNF20	Stem
ENSG00000065328	823.01	-0.258881	0.835736	0.0668025	-3.87531	0.000106489	0.00276575	MCM10	Stem
ENSG00000140451	453.106	-0.172928	0.887041	0.0446314	-3.87458	0.00010681	0.0266007	PIF1	Enteroendocrine
ENSG00000118418	1038.97	-0.128115	0.915026	0.0330681	-3.87428	0.00010694	0.00276587	HMGN3	Stem
ENSG00000112033	5899.34	0.152608	1.11158	0.0393914	3.87413	0.000107007	0.00276587	PPARD	Stem
ENSG00000095002	2737.43	-0.147352	0.902906	0.0380419	-3.87341	0.000107322	0.00276587	MSH2	Stem
ENSG00000278291	374.332	-0.38271	0.766996	0.098809	-3.87323	0.000107402	0.0200249		Immature Goblet
ENSG00000165526	1396.53	-0.110858	0.926037	0.0286257	-3.87268	0.000107647	0.00276587	RPUSD4	Stem
ENSG00000160113	3865	0.118323	1.08547	0.0305583	3.87204	0.00010793	0.00276587	NR2F6	Stem
ENSG00000111602	2729.49	-0.15644	0.897236	0.0404052	-3.87178	0.000108042	0.00276587	TIMELESS	Stem
ENSG00000106628	3938.31	-0.101348	0.932161	0.0261766	-3.87172	0.000108072	0.00276587	POLD2	Stem
ENSG00000160408	1773.09	0.159155	1.11663	0.041117	3.87077	0.000108492	0.00276587	ST6GALNAC6	Stem
ENSG00000141030	2425.48	-0.0875279	0.941134	0.022613	-3.87069	0.00010853	0.00276587	COPS3	Stem
ENSG00000156381	2968.61	0.115232	1.08315	0.0297728	3.87039	0.000108663	0.00276587	ANKRD9	Stem
ENSG00000095321	2520.34	0.111234	1.08015	0.0287441	3.8698	0.000108926	0.00276755	CRAT	Stem
ENSG00000118855	2151.61	-0.0942529	0.936757	0.0243618	-3.86888	0.000109338	0.0308426	MFSD1	Tuft
ENSG00000105185	2299.87	-0.0798968	0.946125	0.0206521	-3.8687	0.000109419	0.00277505	PDCD5	Stem
ENSG00000185436	937.581	0.147013	1.10727	0.0380079	3.86796	0.000109749	0.0267251	IFNLR1	Enteroendocrine
ENSG00000241852	406.338	-0.161519	0.894083	0.0417747	-3.86643	0.000110441	0.00792116	C8orf58	TA
ENSG00000116017	238.24	0.17821	1.13148	0.0460964	3.86603	0.000110621	0.00280046	ARID3A	Stem
ENSG00000204175	525.233	0.166936	1.12267	0.0431914	3.86503	0.000111077	0.00280695	GPRIN2	Stem
ENSG00000136875	2175.13	0.103254	1.07419	0.0267225	3.86395	0.00011157	0.00795264	PRPF4	TA
ENSG00000072736	2045.12	-0.0836924	0.943639	0.021664	-3.86321	0.000111909	0.00282153	NFATC3	Stem
ENSG00000106404	348.374	0.172243	1.12681	0.0445892	3.86288	0.000112056	0.00282153	CLDN15	Stem
ENSG00000117174	1110.96	-0.166452	0.891031	0.0430927	-3.86265	0.000112162	0.0204142	ZNHIT6	Immature Goblet
ENSG00000136122	990.078	-0.138959	0.908174	0.0359869	-3.86138	0.00011275	0.00283391	BORA	Stem
ENSG00000167635	4847.93	-0.143419	0.905371	0.0371465	-3.86089	0.000112976	0.0204142	ZNF146	Immature Goblet
ENSG00000184232	3787.31	0.128377	1.09306	0.0332513	3.86081	0.00011301	0.00283536	OAF	Stem
ENSG00000104067	6205.41	0.119616	1.08645	0.0309827	3.86074	0.000113043	0.0269289	TJP1	Enteroendocrine
ENSG00000005100	1708.3	0.170452	1.12541	0.0441524	3.86053	0.00011314	0.00802142	DHX33	TA
ENSG00000085840	813.219	-0.200204	0.870428	0.0518671	-3.85993	0.000113418	0.00284051	ORC1	Stem
ENSG00000006756	3464.84	0.0965921	1.06924	0.0250325	3.85866	0.000114009	0.00285021	ARSD	Stem
ENSG00000214226	114.554	0.382046	1.30319	0.099031	3.85784	0.000114393	0.0204142	C17orf67	Immature Goblet
ENSG00000153902	50.3631	0.547744	1.4618	0.141991	3.85761	0.000114502	0.700408	LGI4	Immature Coloncoyte
ENSG00000183207	4380.57	-0.0973887	0.934723	0.0252484	-3.85722	0.000114685	0.00286203	RUVBL2	Stem
ENSG00000197956	175678	-0.103388	0.930845	0.0268055	-3.85696	0.000114805	0.00805337	S100A6	TA
ENSG00000132423	668.939	-0.155757	0.897661	0.0403931	-3.85604	0.000115237	0.00286629	COQ3	Stem
ENSG00000092853	959.235	-0.1747	0.885952	0.0453168	-3.85508	0.000115691	0.00286629	CLSPN	Stem
ENSG00000196182	2533.83	0.0978442	1.07017	0.0253809	3.85503	0.000115714	0.00286629	STK40	Stem
ENSG00000085978	4204.4	0.0987272	1.07083	0.0256103	3.85498	0.000115738	0.00286629	ATG16L1	Stem
ENSG00000109685	7313.26	-0.0823733	0.944503	0.0213697	-3.85469	0.000115878	0.00286629	NSD2	Stem
ENSG00000137814	1438.58	-0.112342	0.925085	0.0291539	-3.85342	0.000116479	0.00287272	HAUS2	Stem
ENSG00000171346	2411.84	0.100139	1.07188	0.0259895	3.85306	0.000116652	0.00287272	KRT15	Stem
ENSG00000113048	4496.65	-0.0948555	0.936366	0.0246196	-3.85285	0.000116752	0.00287272	MRPS27	Stem
ENSG00000112742	1800.26	-0.175305	0.88558	0.0455055	-3.85239	0.000116972	0.027272	TTK	Enteroendocrine
ENSG00000163565	238.093	-0.343369	0.788198	0.0891459	-3.85177	0.000117268	0.0311831	IFI16	Tuft
ENSG00000164934	2586	-0.123502	0.917957	0.032064	-3.85174	0.000117284	0.00288074	DCAF13	Stem
ENSG00000126432	13553	0.13728	1.09983	0.0356611	3.84958	0.000118319	0.0208175	PRDX5	Immature Goblet
ENSG00000214922	441.182	-0.235575	0.849347	0.0612039	-3.84901	0.000118596	0.00817227	HLA-F-AS1	TA
ENSG00000182054	17595.8	0.0646077	1.0458	0.0167875	3.84857	0.00011881	0.0311831	IDH2	Tuft
ENSG00000090006	2040.39	-0.10854	0.927526	0.0282145	-3.84697	0.000119587	0.00817227	LTBP4	TA
ENSG00000131470	338.154	-0.182481	0.881186	0.0474417	-3.84642	0.000119854	0.00292462	PSMC3IP	Stem
ENSG00000130822	471.376	-0.400839	0.757418	0.104212	-3.84637	0.000119882	0.00817227	PNCK	TA
ENSG00000144028	11873.3	-0.0549711	0.962614	0.0142923	-3.8462	0.000119966	0.00292462	SNRNP200	Stem
ENSG00000184313	116.885	0.303834	1.23442	0.0790097	3.84553	0.000120293	0.00292462	MROH7	Stem
ENSG00000071243	566.934	-0.101726	0.931917	0.0264544	-3.84535	0.000120381	0.00292462	ING3	Stem
ENSG00000146143	895.767	-0.139406	0.907893	0.0362561	-3.84505	0.00012053	0.00292462	PRIM2	Stem
ENSG00000196943	4342.78	0.0694751	1.04933	0.0180692	3.84495	0.000120579	0.00817227	NOP9	TA
ENSG00000221829	905.57	-0.152132	0.899919	0.0395875	-3.84293	0.000121572	0.00294066	FANCG	Stem
ENSG00000169019	939.55	-0.120428	0.919915	0.031338	-3.84286	0.00012161	0.00294066	COMMD8	Stem
ENSG00000140718	1176.07	0.0998266	1.07164	0.0259784	3.84268	0.000121697	0.00817227	FTO	TA
ENSG00000179115	2887.54	0.101988	1.07325	0.0265457	3.84198	0.000122048	0.00817227	FARSA	TA
ENSG00000104518	2528.23	0.0871306	1.06226	0.0226798	3.84178	0.000122146	0.00294782	GSDMD	Stem
ENSG00000187486	53.3691	-0.409343	0.752966	0.10656	-3.84142	0.000122326	0.00294782	KCNJ11	Stem
ENSG00000040608	491.845	0.175872	1.12965	0.0457908	3.84076	0.000122652	0.00295059	RTN4R	Stem
ENSG00000189077	2526.39	0.151903	1.11103	0.0395546	3.84033	0.000122869	0.00295074	TMEM120A	Stem
ENSG00000149212	915.139	-0.15845	0.895987	0.0412631	-3.84	0.000123034	0.0280875	SESN3	Enteroendocrine
ENSG00000168884	1886.08	0.0779295	1.0555	0.0203026	3.83841	0.000123833	0.00296636	TNIP2	Stem
ENSG00000149260	11699.7	0.143215	1.10436	0.037317	3.8378	0.000124142	0.00296636	CAPN5	Stem
ENSG00000188997	1177.13	0.102307	1.07349	0.0266579	3.83778	0.000124154	0.00296636	KCTD21	Stem
ENSG00000063245	7228.82	0.136548	1.09927	0.035587	3.83702	0.000124537	0.00297009	EPN1	Stem
ENSG00000176871	9846.23	0.0979471	1.07025	0.0255325	3.83617	0.000124967	0.00297009	WSB2	Stem
ENSG00000012822	3225.07	0.0882748	1.0631	0.0230132	3.83583	0.000125143	0.0311831	CALCOCO1	Tuft
ENSG00000125775	9548.63	0.177873	1.13121	0.0463719	3.83579	0.000125162	0.00297009	SDCBP2	Stem
ENSG00000204396	910.137	-0.162669	0.893371	0.0424084	-3.83577	0.000125172	0.0082917	VWA7	TA
ENSG00000272602	290.78	-0.16324	0.893017	0.0425615	-3.83538	0.000125369	0.00297009	ZNF595	Stem
ENSG00000132382	2117.85	0.142196	1.10358	0.0370813	3.83472	0.000125708	0.0082917	MYBBP1A	TA
ENSG00000102837	86426.2	0.122826	1.08887	0.0320452	3.8329	0.000126641	0.0311831	OLFM4	Tuft
ENSG00000066248	2051.74	0.140817	1.10253	0.0367443	3.83234	0.000126928	0.00300197	NGEF	Stem
ENSG00000144589	1347.38	0.0842427	1.06013	0.0219823	3.83231	0.000126948	0.0311831	STK11IP	Tuft
ENSG00000130545	2326.68	-0.120154	0.920089	0.0313619	-3.83121	0.000127513	0.00834231	CRB3	TA
ENSG00000101346	2883.46	0.0810614	1.0578	0.0211605	3.83079	0.000127733	0.00834231	POFUT1	TA
ENSG00000172830	3318.58	0.106755	1.0768	0.0278721	3.83018	0.000128048	0.00302335	SSH3	Stem
ENSG00000109062	9259.79	0.136292	1.09908	0.0356301	3.82519	0.000130674	0.00307994	SLC9A3R1	Stem
ENSG00000138180	2975.45	-0.103452	0.930803	0.0270478	-3.82479	0.000130884	0.00307994	CEP55	Stem
ENSG00000114353	8094.2	0.0688269	1.04886	0.0179981	3.82412	0.000131241	0.0311831	GNAI2	Tuft
ENSG00000142207	2970.1	-0.121911	0.918969	0.031882	-3.82383	0.000131396	0.00308682	URB1	Stem
ENSG00000125726	2131.18	-0.252904	0.839205	0.0661419	-3.82366	0.000131484	0.0289359	CD70	Enteroendocrine
ENSG00000214376	434.174	-0.171241	0.888078	0.0447867	-3.82347	0.000131584	0.0311831	VSTM5	Tuft
ENSG00000005206	2887.51	-0.104061	0.930411	0.0272224	-3.82261	0.000132046	0.00849836	SPPL2B	TA
ENSG00000243156	4788.94	0.110475	1.07958	0.0289099	3.82135	0.000132722	0.00311275	MICAL3	Stem
ENSG00000218739	3466.8	-0.120236	0.920037	0.0314672	-3.821	0.000132911	0.022679	CEBPZOS	Immature Goblet
ENSG00000197408	436.378	0.359501	1.28298	0.0941015	3.82035	0.000133264	0.00311824	CYP2B6	Stem
ENSG00000112210	581.622	-0.122245	0.918757	0.0320004	-3.82009	0.0001334	0.00311824	RAB23	Stem
ENSG00000187609	850.37	0.154207	1.11281	0.0403789	3.81901	0.00013399	0.00312166	EXD3	Stem
ENSG00000186951	6404.67	0.12562	1.09098	0.0329044	3.81772	0.000134692	0.00313276	PPARA	Stem
ENSG00000166946	3132.88	0.0851019	1.06076	0.0222966	3.81682	0.000135185	0.00313902	CCNDBP1	Stem
ENSG00000021776	3512.82	0.0771607	1.05494	0.0202168	3.81667	0.000135266	0.00862191	AQR	TA
ENSG00000173614	1239.98	0.106152	1.07635	0.0278127	3.81666	0.000135271	0.0289359	NMNAT1	Enteroendocrine
ENSG00000075218	1081.71	-0.117377	0.921862	0.0307667	-3.81506	0.000136152	0.00315625	GTSE1	Stem
ENSG00000182551	4878.23	-0.0679729	0.953977	0.0178215	-3.8141	0.000136678	0.0311831	ADI1	Tuft
ENSG00000130779	3905.19	0.114416	1.08254	0.0300042	3.81332	0.000137114	0.0289359	CLIP1	Enteroendocrine
ENSG00000198727	221257	0.102122	1.07335	0.0267829	3.81296	0.000137312	0.0289359	MT-CYB	Enteroendocrine
ENSG00000164032	14860.3	-0.108977	0.927245	0.0285887	-3.8119	0.000137905	0.00319046	H2AZ1	Stem
ENSG00000146842	985.8	0.113822	1.08209	0.02986	3.81184	0.000137937	0.00870842	TMEM209	TA
ENSG00000101236	928.956	0.127336	1.09227	0.0334104	3.81126	0.000138259	0.0311831	RNF24	Tuft
ENSG00000109265	1845.92	0.135403	1.0984	0.0355341	3.81052	0.000138675	0.00319887	CRACD	Stem
ENSG00000108406	2089.16	-0.106187	0.92904	0.0278705	-3.81002	0.000138954	0.00320005	DHX40	Stem
ENSG00000168228	463.73	-0.118633	0.92106	0.0311426	-3.80936	0.000139328	0.0311831	ZCCHC4	Tuft
ENSG00000171219	5000.46	0.0792062	1.05644	0.0207933	3.80921	0.000139409	0.00320527	CDC42BPG	Stem
ENSG00000164163	7013.09	-0.134617	0.910912	0.0353568	-3.80738	0.000140447	0.00322385	ABCE1	Stem
ENSG00000161638	918.256	0.166369	1.12223	0.0437037	3.80674	0.000140812	0.0311831	ITGA5	Tuft
ENSG00000230002	19.3097	-0.634531	0.64415	0.166752	-3.80525	0.000141661	0.700408	ALMS1-IT1	Immature Coloncoyte
ENSG00000142459	770.405	0.105309	1.07572	0.0276782	3.80476	0.00014194	0.0032528	EVI5L	Stem
ENSG00000178921	1438.74	0.23625	1.17793	0.0621036	3.80412	0.000142306	0.00887458	PFAS	TA
ENSG00000115875	6779.3	-0.101591	0.932005	0.0267062	-3.80402	0.000142366	0.00325724	SRSF7	Stem
ENSG00000105447	2149.39	0.111846	1.08061	0.0294048	3.80365	0.000142577	0.00887458	GRWD1	TA
ENSG00000064651	13909.8	-0.132384	0.912322	0.0348088	-3.80318	0.000142849	0.00326296	SLC12A2	Stem
ENSG00000177854	490.472	0.207386	1.15459	0.0545363	3.80272	0.000143116	0.0233859	TMEM187	Immature Goblet
ENSG00000121797	433.514	0.205514	1.1531	0.0540442	3.80269	0.000143131	0.0295929	CCRL2	Enteroendocrine
ENSG00000116096	1687.57	-0.0964324	0.935343	0.0253613	-3.80234	0.000143334	0.0311831	SPR	Tuft
ENSG00000176092	4829.06	0.152275	1.11132	0.0400744	3.79981	0.000144807	0.00330229	CRYBG2	Stem
ENSG00000127663	2838.5	0.0981458	1.0704	0.0258351	3.79893	0.000145321	0.00330864	KDM4B	Stem
ENSG00000140995	1488.39	-0.0951345	0.936185	0.0250468	-3.79827	0.00014571	0.0311831	DEF8	Tuft
ENSG00000189223	2468.09	0.116691	1.08425	0.0307227	3.7982	0.00014575	0.00331304	PAX8-AS1	Stem
ENSG00000100504	3644.06	0.103212	1.07416	0.0271761	3.79789	0.000145931	0.0311831	PYGL	Tuft
ENSG00000189334	42683.9	-0.123288	0.918093	0.0324697	-3.79702	0.000146449	0.00894688	S100A14	TA
ENSG00000138764	8570.58	-0.164892	0.891995	0.0434283	-3.79689	0.000146524	0.00894688	CCNG2	TA
ENSG00000189007	612.378	-0.151633	0.900231	0.0399423	-3.79631	0.000146865	0.00333298	ADAT2	Stem
ENSG00000198732	796.209	-0.372195	0.772606	0.0980563	-3.79573	0.000147211	0.00333543	SMOC1	Stem
ENSG00000171241	1356.7	-0.140183	0.907404	0.0369418	-3.79468	0.000147831	0.00334409	SHCBP1	Stem
ENSG00000113649	3096.01	-0.0784228	0.947092	0.0206694	-3.79416	0.000148146	0.00334581	TCERG1	Stem
ENSG00000161671	9141.63	0.0901653	1.06449	0.0237681	3.79355	0.00014851	0.0311831	EMC10	Tuft
ENSG00000119421	2453.52	-0.0754938	0.949017	0.0199014	-3.79339	0.000148605	0.0311831	NDUFA8	Tuft
ENSG00000101000	527.316	-0.159945	0.895059	0.0421654	-3.79328	0.000148667	0.0296837	PROCR	Enteroendocrine
ENSG00000154917	1596.24	0.124248	1.08994	0.0327581	3.7929	0.000148901	0.0033459	RAB6B	Stem
ENSG00000182446	6253.93	0.088528	1.06328	0.0233414	3.79275	0.000148988	0.0296837	NPLOC4	Enteroendocrine
ENSG00000160972	3454.52	0.117412	1.08479	0.030958	3.79263	0.00014906	0.0033459	PPP1R16A	Stem
ENSG00000107581	22170.5	-0.0868361	0.941585	0.0229001	-3.79195	0.00014947	0.0236352	EIF3A	Immature Goblet
ENSG00000271447	4075.5	0.212634	1.1588	0.0560811	3.79155	0.000149712	0.0033459	MMP28	Stem
ENSG00000197747	50280.8	-0.0994256	0.933405	0.0262242	-3.79136	0.000149823	0.00898802	S100A10	TA
ENSG00000172782	766.787	0.19197	1.14232	0.0506413	3.79077	0.00015018	0.0033459	FADS6	Stem
ENSG00000000460	665.791	-0.154783	0.898268	0.0408327	-3.79066	0.000150249	0.0033459	C1orf112	Stem
ENSG00000123213	2295.69	-0.120356	0.919961	0.0317523	-3.79045	0.000150376	0.0033459	NLN	Stem
ENSG00000154920	307.976	-0.21473	0.861707	0.0566504	-3.79044	0.00015038	0.0033459	EME1	Stem
ENSG00000160932	4524.91	-0.10462	0.93005	0.0276022	-3.79029	0.00015047	0.0033459	LY6E	Stem
ENSG00000148843	3155.94	0.146103	1.10658	0.0385475	3.7902	0.000150523	0.00898935	PDCD11	TA
ENSG00000175874	671.064	0.163148	1.11973	0.0430449	3.79019	0.00015053	0.0311831	CREG2	Tuft
ENSG00000146067	1450.07	0.100515	1.07216	0.0265199	3.79018	0.000150536	0.0033459	FAM193B	Stem
ENSG00000198000	1510.21	-0.129159	0.914364	0.0340913	-3.78862	0.000151484	0.00336166	NOL8	Stem
ENSG00000205208	650.471	-0.156025	0.897494	0.0411884	-3.78808	0.000151814	0.00336365	C4orf46	Stem
ENSG00000140479	2506.45	0.108107	1.07781	0.0285565	3.78572	0.000153266	0.029991	PCSK6	Enteroendocrine
ENSG00000064933	1036.14	0.130597	1.09475	0.0345043	3.78494	0.000153744	0.00914054	PMS1	TA
ENSG00000077157	3095.41	0.12115	1.0876	0.0320085	3.78492	0.00015376	0.0034014	PPP1R12B	Stem
ENSG00000138750	2292.77	-0.0880378	0.940801	0.0232686	-3.78355	0.000154608	0.00340877	NUP54	Stem
ENSG00000001497	1793.74	-0.122583	0.918541	0.0324015	-3.78326	0.000154786	0.00340877	LAS1L	Stem
ENSG00000106617	2338.77	0.109289	1.0787	0.0288931	3.78253	0.000155242	0.00341264	PRKAG2	Stem
ENSG00000014138	1226.14	-0.13639	0.909793	0.0360688	-3.78138	0.000155961	0.00342309	POLA2	Stem
ENSG00000184117	7747.86	0.0659198	1.04675	0.0174354	3.7808	0.000156327	0.031886	NIPSNAP1	Tuft
ENSG00000179041	1261.78	-0.267074	0.831003	0.0706404	-3.78075	0.000156358	0.024362	RRS1	Immature Goblet
ENSG00000138095	14068.6	-0.0886809	0.940382	0.0234714	-3.77825	0.000157935	0.003461	LRPPRC	Stem
ENSG00000174842	652.472	-0.196409	0.87272	0.051985	-3.7782	0.000157967	0.024362	GLMN	Immature Goblet
ENSG00000108439	2042.53	-0.114602	0.923637	0.0303379	-3.77751	0.000158402	0.00346583	PNPO	Stem
ENSG00000101152	8748.04	0.092905	1.06652	0.0246027	3.77621	0.000159233	0.00347709	DNAJC5	Stem
ENSG00000012779	1882.42	0.160738	1.11786	0.0425691	3.77593	0.000159413	0.00347709	ALOX5	Stem
ENSG00000106785	3092.61	0.123848	1.08964	0.032805	3.77527	0.000159837	0.00348092	TRIM14	Stem
ENSG00000123384	13208.8	-0.157401	0.896639	0.0416961	-3.77497	0.000160027	0.00918461	LRP1	TA
ENSG00000163697	3152.26	0.0762659	1.05429	0.0202043	3.77474	0.000160177	0.0321762	APBB2	Tuft
ENSG00000137936	1550.84	0.131518	1.09545	0.0348436	3.77452	0.000160314	0.00348336	BCAR3	Stem
ENSG00000008323	5440.35	0.11556	1.0834	0.0306174	3.77432	0.000160446	0.00348336	PLEKHG6	Stem
ENSG00000108788	5080.83	0.0985458	1.07069	0.0261127	3.77386	0.000160738	0.00348432	MLX	Stem
ENSG00000169813	18176.5	-0.0583202	0.960382	0.0154569	-3.77309	0.000161238	0.0034891	HNRNPF	Stem
ENSG00000143569	4924.79	-0.0741209	0.949921	0.0196558	-3.77095	0.000162629	0.00350904	UBAP2L	Stem
ENSG00000176907	1506.99	0.15857	1.11618	0.0420622	3.76988	0.000163328	0.00351659	TCIM	Stem
ENSG00000164877	2434.52	0.123433	1.08932	0.0327448	3.76956	0.000163534	0.00351659	MICALL2	Stem
ENSG00000149313	1805.26	-0.11067	0.926158	0.0293613	-3.76926	0.000163732	0.00351659	AASDHPPT	Stem
ENSG00000182087	7302.32	0.102295	1.07348	0.0271436	3.76865	0.000164131	0.00351978	TMEM259	Stem
ENSG00000137449	1534.93	0.162307	1.11908	0.0430764	3.76788	0.000164639	0.0313903	CPEB2	Enteroendocrine
ENSG00000137288	1461.08	-0.101799	0.931871	0.0270307	-3.76604	0.000165859	0.00355141	UQCC2	Stem
ENSG00000172301	746.867	-0.12765	0.915321	0.0339082	-3.76457	0.000166839	0.00356397	COPRS	Stem
ENSG00000247095	2455.92	0.15924	1.1167	0.0423015	3.76439	0.000166954	0.00356397	MIR210HG	Stem
ENSG00000160305	2309.08	0.0778362	1.05543	0.0206789	3.76404	0.000167191	0.0313903	DIP2A	Enteroendocrine
ENSG00000149547	7313.78	0.0669164	1.04748	0.0177822	3.76311	0.000167815	0.00942828	EI24	TA
ENSG00000089356	42586.9	-0.133651	0.911522	0.0355164	-3.76309	0.000167829	0.00942828	FXYD3	TA
ENSG00000151014	274.246	0.239137	1.18029	0.0635713	3.76171	0.000168759	0.0250968	NOCT	Immature Goblet
ENSG00000113810	7500.1	-0.091025	0.938855	0.024205	-3.76058	0.000169518	0.00360959	SMC4	Stem
ENSG00000166803	2137.11	-0.153817	0.898869	0.0409039	-3.76045	0.000169606	0.00360959	PCLAF	Stem
ENSG00000100036	645.562	0.0972908	1.06976	0.0258816	3.75908	0.000170541	0.00361966	SLC35E4	Stem
ENSG00000204634	2396.65	0.109508	1.07886	0.0291323	3.759	0.000170595	0.00361966	TBC1D8	Stem
ENSG00000141424	1936.15	-0.165602	0.891557	0.0440617	-3.7584	0.000171	0.025131	SLC39A6	Immature Goblet
ENSG00000265972	38422.5	-0.13285	0.912028	0.0353526	-3.75786	0.000171375	0.00958685	TXNIP	TA
ENSG00000095485	1001.28	-0.107682	0.928078	0.0286615	-3.75702	0.000171947	0.00364283	CWF19L1	Stem
ENSG00000176715	1086.37	0.0974651	1.06989	0.0259448	3.75663	0.000172215	0.0313903	ACSF3	Enteroendocrine
ENSG00000236287	2162.43	-0.0965058	0.935296	0.0256963	-3.75562	0.00017291	0.0342155	ZBED5	Tuft
ENSG00000080189	2166.23	0.0819598	1.05845	0.0218245	3.7554	0.000173063	0.0313903	SLC35C2	Enteroendocrine
ENSG00000100441	13146.5	0.0806245	1.05748	0.0214737	3.75457	0.000173638	0.00366757	KHNYN	Stem
ENSG00000115840	529.638	-0.206201	0.866817	0.0549492	-3.75259	0.00017502	0.0254226	SLC25A12	Immature Goblet
ENSG00000167088	3739.98	-0.110142	0.926497	0.029359	-3.75157	0.000175728	0.00370042	SNRPD1	Stem
ENSG00000204991	2027.6	0.0948645	1.06797	0.0252914	3.75087	0.000176225	0.00370042	SPIRE2	Stem
ENSG00000104880	4704.09	0.102774	1.07384	0.027401	3.75075	0.000176303	0.00370042	ARHGEF18	Stem
ENSG00000004660	355.556	-0.16897	0.889478	0.0450531	-3.75046	0.000176512	0.00370042	CAMKK1	Stem
ENSG00000101447	1408.17	-0.161691	0.893976	0.0431295	-3.74898	0.000177558	0.0313903	FAM83D	Enteroendocrine
ENSG00000148773	11101.4	-0.108743	0.927396	0.0290137	-3.74797	0.000178269	0.00373168	MKI67	Stem
ENSG00000090889	1914.24	-0.110677	0.926154	0.0295487	-3.74557	0.000179985	0.00376197	KIF4A	Stem
ENSG00000102967	497.087	0.200474	1.14908	0.0535302	3.74507	0.000180343	0.00985387	DHODH	TA
ENSG00000204323	792.506	0.283987	1.21756	0.0758576	3.74369	0.000181337	0.0037846	SMIM5	Stem
ENSG00000181904	3010.33	-0.181259	0.881933	0.0484197	-3.74351	0.000181469	0.0256881	C5orf24	Immature Goblet
ENSG00000101361	5968.3	-0.148957	0.901902	0.0398169	-3.74105	0.000183251	0.0038145	NOP56	Stem
ENSG00000157470	746.922	-0.161741	0.893945	0.0432352	-3.74097	0.000183313	0.0038145	FAM81A	Stem
ENSG00000174446	508.73	0.140555	1.10233	0.0375821	3.73993	0.000184069	0.00993497	SNAPC5	TA
ENSG00000186480	9438.59	-0.224438	0.855928	0.0600172	-3.73956	0.000184342	0.00993497	INSIG1	TA
ENSG00000128513	995.292	-0.114327	0.923813	0.0305724	-3.73954	0.000184361	0.00383061	POT1	Stem
ENSG00000278615	2149.83	-0.102759	0.93125	0.027481	-3.73929	0.000184541	0.0359801	C11orf98	Tuft
ENSG00000128581	623.974	-0.121461	0.919256	0.0324956	-3.73777	0.000185657	0.00385183	IFT22	Stem
ENSG00000278053	2267.87	-0.141572	0.906531	0.0378773	-3.73763	0.000185759	0.0256881	DDX52	Immature Goblet
ENSG00000033050	2327.99	0.149734	1.10937	0.0400661	3.73719	0.000186091	0.00994716	ABCF2	TA
ENSG00000100335	3428.42	0.0613508	1.04344	0.0164235	3.73554	0.000187311	0.0313903	MIEF1	Enteroendocrine
ENSG00000047188	2575.34	-0.11751	0.921777	0.0314617	-3.73502	0.000187702	0.0256881	YTHDC2	Immature Goblet
ENSG00000113319	1151.2	0.127007	1.09203	0.0340064	3.7348	0.000187861	0.0313903	RASGRF2	Enteroendocrine
ENSG00000272906	30.7074	-0.575801	0.670914	0.154205	-3.73399	0.000188468	0.745466		Immature Coloncoyte
ENSG00000111011	3276.88	-0.0775006	0.947698	0.0207595	-3.73326	0.000189015	0.0313903	RSRC2	Enteroendocrine
ENSG00000070882	3383.36	-0.0922795	0.938039	0.0247197	-3.73304	0.000189186	0.0256881	OSBPL3	Immature Goblet
ENSG00000236104	1037.5	-0.0986103	0.933932	0.0264184	-3.73264	0.000189483	0.00999516	ZBTB22	TA
ENSG00000139684	4891.06	-0.0737895	0.950139	0.0197691	-3.73257	0.000189535	0.00392648	ESD	Stem
ENSG00000168002	2037.56	-0.0971135	0.934902	0.0260244	-3.73163	0.000190244	0.00393535	POLR2G	Stem
ENSG00000135521	1294.61	-0.158193	0.896147	0.0423937	-3.73152	0.000190325	0.03657	LTV1	Tuft
ENSG00000172638	204.18	-0.267695	0.830646	0.0717473	-3.73107	0.000190665	0.00999516	EFEMP2	TA
ENSG00000137563	2874.54	-0.106252	0.928999	0.0284786	-3.73093	0.000190771	0.0313903	GGH	Enteroendocrine
ENSG00000149527	132.96	0.253285	1.19192	0.0678986	3.73034	0.000191221	0.00394955	PLCH2	Stem
ENSG00000054793	3949.34	0.154848	1.1133	0.0415306	3.72853	0.000192601	0.0313903	ATP9A	Enteroendocrine
ENSG00000253313	2728.94	0.124051	1.08979	0.0332731	3.72826	0.000192804	0.00395308	C1orf210	Stem
ENSG00000167513	940.631	-0.14405	0.904975	0.0386373	-3.72825	0.000192812	0.00395308	CDT1	Stem
ENSG00000123473	1368.25	-0.123096	0.918215	0.0330177	-3.72818	0.000192865	0.00395308	STIL	Stem
ENSG00000211454	283.304	-0.155507	0.897817	0.0417134	-3.72799	0.000193015	0.00999869	AKR7L	TA
ENSG00000155111	2367.38	0.115646	1.08346	0.0310214	3.72795	0.000193043	0.00395308	CDK19	Stem
ENSG00000109674	391.557	-0.190307	0.876419	0.0510493	-3.72791	0.000193074	0.00395308	NEIL3	Stem
ENSG00000168724	3108.12	-0.0980854	0.934272	0.0263186	-3.72685	0.000193889	0.0260437	DNAJC21	Immature Goblet
ENSG00000118689	5155.55	0.135603	1.09855	0.0363901	3.72637	0.000194259	0.00397154	FOXO3	Stem
ENSG00000103540	1021.91	-0.139709	0.907702	0.0374924	-3.72632	0.000194299	0.0313903	CCP110	Enteroendocrine
ENSG00000151651	2066.55	-0.203503	0.868439	0.0546157	-3.72609	0.000194474	0.0100325	ADAM8	TA
ENSG00000146729	4103.15	-0.0993698	0.933441	0.0266716	-3.72568	0.000194793	0.0313903	NIPSNAP2	Enteroendocrine
ENSG00000115902	1272.99	0.126609	1.09172	0.0339896	3.72494	0.000195358	0.010039	SLC1A4	TA
ENSG00000163006	347.908	-0.20702	0.866325	0.0555768	-3.72494	0.000195363	0.00398564	CCDC138	Stem
ENSG00000142552	179.213	0.197573	1.14677	0.0530434	3.72474	0.000195517	0.00398564	RCN3	Stem
ENSG00000105643	862.256	0.0952474	1.06825	0.0255768	3.72397	0.000196113	0.00399199	ARRDC2	Stem
ENSG00000185615	227.079	-0.321524	0.800224	0.0863721	-3.72254	0.000197227	0.0100959	PDIA2	TA
ENSG00000188976	5045.61	-0.0938764	0.937002	0.0252198	-3.72233	0.000197389	0.00400746	NOC2L	Stem
ENSG00000156968	628.179	-0.157031	0.896869	0.0421873	-3.72223	0.000197473	0.00400746	MPV17L	Stem
ENSG00000278311	3859.41	0.0612633	1.04338	0.0164625	3.72139	0.00019813	0.00400746	GGNBP2	Stem
ENSG00000182796	956.5	0.111383	1.08026	0.0299308	3.72137	0.000198148	0.00400746	TMEM198B	Stem
ENSG00000154380	3128.34	-0.0833284	0.943878	0.022393	-3.72117	0.000198301	0.00400746	ENAH	Stem
ENSG00000125454	462.039	-0.180756	0.882241	0.0485889	-3.7201	0.000199143	0.00401869	SLC25A19	Stem
ENSG00000106665	6562.67	0.0884249	1.06321	0.023777	3.71893	0.000200071	0.00403161	CLIP2	Stem
ENSG00000089159	12649.5	-0.0676875	0.954166	0.0182037	-3.71833	0.000200543	0.010187	PXN	TA
ENSG00000132383	4121.62	-0.0818016	0.944877	0.0220028	-3.71777	0.000200986	0.00404019	RPA1	Stem
ENSG00000198830	12715.6	-0.0960195	0.935611	0.0258279	-3.71766	0.000201073	0.00404019	HMGN2	Stem
ENSG00000135045	354.989	-0.238567	0.847587	0.0641843	-3.7169	0.000201679	0.0268019	C9orf40	Immature Goblet
ENSG00000128242	1480.14	0.269073	1.20503	0.0723927	3.71684	0.000201727	0.00404356	GAL3ST1	Stem
ENSG00000197498	2100.19	-0.0905562	0.939161	0.0243645	-3.71673	0.000201818	0.00404356	RPF2	Stem
ENSG00000112234	1387.48	-0.0934895	0.937253	0.0251555	-3.71646	0.000202031	0.0371543	FBXL4	Tuft
ENSG00000095951	714.022	0.120158	1.08685	0.0323398	3.71548	0.000202822	0.0321156	HIVEP1	Enteroendocrine
ENSG00000181409	1456.68	0.147199	1.10742	0.0396251	3.71479	0.000203374	0.00405993	AATK	Stem
ENSG00000143621	8945.85	-0.0884649	0.940523	0.0238153	-3.71463	0.000203503	0.00405993	ILF2	Stem
ENSG00000138944	245.424	0.290752	1.22328	0.07828	3.71426	0.0002038	0.00406008	SHISAL1	Stem
ENSG00000086065	7496.87	-0.0907349	0.939044	0.0244338	-3.7135	0.000204412	0.0103265	CHMP5	TA
ENSG00000139726	5332.23	0.0690021	1.04899	0.0185841	3.71296	0.000204847	0.0103265	DENR	TA
ENSG00000204860	178.485	-0.210412	0.864291	0.0566696	-3.71296	0.000204852	0.00407524	FAM201A	Stem
ENSG00000161513	2056.51	-0.116371	0.922505	0.0313451	-3.71258	0.000205155	0.0321156	FDXR	Enteroendocrine
ENSG00000203797	96.8703	0.309457	1.23924	0.083355	3.71252	0.000205207	0.0371543	DDO	Tuft
ENSG00000114270	330.056	-0.18522	0.879515	0.0499332	-3.70936	0.000207782	0.01036	COL7A1	TA
ENSG00000133812	3332.07	0.0929129	1.06652	0.0250492	3.70921	0.000207906	0.00413014	SBF2	Stem
ENSG00000126012	6820.16	0.0576015	1.04073	0.0155342	3.70804	0.000208869	0.0371543	KDM5C	Tuft
ENSG00000168066	6907.88	0.0828968	1.05914	0.0223582	3.70767	0.000209179	0.01036	SF1	TA
ENSG00000162600	1378.81	-0.0978806	0.934405	0.0264002	-3.70757	0.000209254	0.0371543	OMA1	Tuft
ENSG00000135776	2113.01	-0.0865557	0.941768	0.0233466	-3.70743	0.000209374	0.0371543	ABCB10	Tuft
ENSG00000185761	675.713	0.15091	1.11027	0.0407194	3.7061	0.000210476	0.0269069	ADAMTSL5	Immature Goblet
ENSG00000169583	458.366	-0.199185	0.871043	0.0537534	-3.70554	0.000210945	0.0103967	CLIC3	TA
ENSG00000077713	964.035	0.138908	1.10107	0.0374891	3.70528	0.000211154	0.00418568	SLC25A43	Stem
ENSG00000103351	637.37	-0.138372	0.908544	0.0373462	-3.70511	0.000211299	0.00418568	CLUAP1	Stem
ENSG00000143797	2418.36	0.123925	1.0897	0.0334574	3.70397	0.000212249	0.00419858	MBOAT2	Stem
ENSG00000110427	2015.83	-0.14294	0.905672	0.0385951	-3.70356	0.000212592	0.010439	KIAA1549L	TA
ENSG00000231607	124.57	-0.233373	0.850644	0.0630247	-3.70289	0.00021316	0.00420512	DLEU2	Stem
ENSG00000133065	1148.78	-0.131723	0.912741	0.0355733	-3.70286	0.00021318	0.00420512	SLC41A1	Stem
ENSG00000105379	5880.27	0.102815	1.07387	0.0277683	3.7026	0.000213398	0.0269069	ETFB	Immature Goblet
ENSG00000160271	3940.75	0.132303	1.09604	0.0357355	3.70229	0.000213666	0.0269069	RALGDS	Immature Goblet
ENSG00000100288	1240.35	0.0867895	1.062	0.0234444	3.70193	0.000213967	0.00420882	CHKB	Stem
ENSG00000186007	304.21	0.207519	1.1547	0.0560622	3.70158	0.00021426	0.0371543	LEMD1	Tuft
ENSG00000154217	1980.64	0.0944261	1.06764	0.0255169	3.70053	0.000215153	0.00422622	PITPNC1	Stem
ENSG00000001626	2017.02	-0.146627	0.90336	0.039634	-3.69953	0.000215996	0.00422699	CFTR	Stem
ENSG00000138376	850.833	-0.136163	0.909936	0.0368066	-3.69942	0.000216096	0.00422699	BARD1	Stem
ENSG00000105650	727.888	0.259556	1.19711	0.0701735	3.69878	0.000216641	0.00423174	PDE4C	Stem
ENSG00000101464	1108.45	0.0775647	1.05524	0.0209707	3.69872	0.000216693	0.0105214	PIGU	TA
ENSG00000171453	1275.41	-0.120078	0.920138	0.0324711	-3.69801	0.000217297	0.00423865	POLR1C	Stem
ENSG00000137337	1577.61	-0.126913	0.915789	0.0343291	-3.69694	0.000218214	0.00424877	MDC1	Stem
ENSG00000086061	8728.28	-0.0575566	0.96089	0.0155692	-3.69683	0.000218304	0.0371543	DNAJA1	Tuft
ENSG00000149308	924.249	-0.111403	0.925687	0.0301359	-3.69669	0.000218425	0.00424877	NPAT	Stem
ENSG00000171861	749.594	0.128093	1.09285	0.0346533	3.69641	0.000218674	0.0105214	MRM3	TA
ENSG00000110719	5270.13	0.113267	1.08168	0.0306456	3.69603	0.000218995	0.00424877	TCIRG1	Stem
ENSG00000101421	9630.25	0.0794473	1.05661	0.0214955	3.69599	0.000219028	0.00424877	CHMP4B	Stem
ENSG00000085552	2155.74	0.145948	1.10646	0.0394973	3.69513	0.000219775	0.00425738	IGSF9	Stem
ENSG00000107140	1258.23	0.137217	1.09978	0.0371376	3.69482	0.000220043	0.0269069	TESK1	Immature Goblet
ENSG00000135698	1159.87	-0.120382	0.919944	0.0325818	-3.69476	0.000220097	0.0371543	MPHOSPH6	Tuft
ENSG00000162458	7220.85	0.0893509	1.06389	0.0241883	3.69398	0.000220774	0.00427084	FBLIM1	Stem
ENSG00000273340	160.555	-0.202091	0.86929	0.0547083	-3.69397	0.000220777	0.0105214	MICE	TA
ENSG00000100097	3742.12	0.277667	1.21223	0.0751728	3.69372	0.000220999	0.0371543	LGALS1	Tuft
ENSG00000137819	6609.98	-0.115309	0.923185	0.0312179	-3.69368	0.000221034	0.0105214	PAQR5	TA
ENSG00000108312	3623.22	-0.117988	0.921472	0.0319466	-3.69327	0.00022139	0.0371543	UBTF	Tuft
ENSG00000173221	5851.2	-0.141677	0.906465	0.0383682	-3.69255	0.000222017	0.0105214	GLRX	TA
ENSG00000116661	766.211	-0.160443	0.894751	0.0434529	-3.69234	0.000222204	0.0105214	FBXO2	TA
ENSG00000064932	3038.81	0.115353	1.08324	0.031258	3.69035	0.000223945	0.0043262	SBNO2	Stem
ENSG00000182552	858.697	-0.168596	0.889708	0.0456982	-3.68934	0.000224835	0.0269069	RWDD4	Immature Goblet
ENSG00000111554	326.855	0.151496	1.11072	0.0410671	3.68899	0.000225142	0.0105818	MDM1	TA
ENSG00000117748	1599.52	-0.130573	0.913469	0.0354089	-3.68758	0.000226398	0.00436759	RPA2	Stem
ENSG00000172663	1342.22	-0.109025	0.927215	0.0295665	-3.68744	0.000226522	0.0105818	TMEM134	TA
ENSG00000228328	73.432	-0.297	0.813943	0.0805473	-3.68727	0.000226673	0.0105818		TA
ENSG00000137807	2240.51	-0.126402	0.916114	0.0342815	-3.68716	0.000226771	0.00436877	KIF23	Stem
ENSG00000123975	3822.27	-0.203375	0.868516	0.055158	-3.68714	0.000226785	0.0342724	CKS2	Enteroendocrine
ENSG00000146038	868.301	-0.218845	0.859253	0.0593589	-3.68681	0.000227086	0.0269069	DCDC2	Immature Goblet
ENSG00000138430	7204.75	-0.0764991	0.948356	0.0207497	-3.68676	0.000227124	0.0342724	OLA1	Enteroendocrine
ENSG00000144867	2958.93	-0.091074	0.938824	0.0247055	-3.68638	0.000227466	0.00437614	SRPRB	Stem
ENSG00000149809	1391.82	0.126765	1.09184	0.0343914	3.68595	0.000227851	0.0269069	TM7SF2	Immature Goblet
ENSG00000147536	1006.32	0.165937	1.12189	0.0450189	3.68594	0.000227863	0.0106	GINS4	TA
ENSG00000243317	2254.16	-0.0763828	0.948433	0.0207239	-3.68573	0.000228046	0.00438129	STMP1	Stem
ENSG00000122870	1074.24	-0.306732	0.808471	0.0832399	-3.68492	0.000228774	0.0269069	BICC1	Immature Goblet
ENSG00000127337	1032.49	-0.127907	0.915158	0.0347162	-3.68435	0.000229283	0.00439904	YEATS4	Stem
ENSG00000058056	638.845	-0.276094	0.825824	0.0749379	-3.6843	0.00022933	0.0269069	USP13	Immature Goblet
ENSG00000136425	147.883	0.244972	1.18507	0.0665079	3.68336	0.000230181	0.00441024	CIB2	Stem
ENSG00000126602	6923.92	-0.106394	0.928907	0.0288885	-3.68291	0.000230585	0.00441194	TRAP1	Stem
ENSG00000198056	758.919	-0.228203	0.853697	0.0619817	-3.68179	0.000231605	0.00442543	PRIM1	Stem
ENSG00000092439	4138.03	-0.134588	0.91093	0.0365576	-3.68155	0.000231823	0.0269069	TRPM7	Immature Goblet
ENSG00000131149	2778.67	0.0578583	1.04092	0.0157174	3.68115	0.000232182	0.0384783	GSE1	Tuft
ENSG00000158856	1734.74	0.110123	1.07932	0.0299194	3.68067	0.000232624	0.0269069	DMTN	Immature Goblet
ENSG00000146409	977.627	-0.120835	0.919655	0.0328325	-3.68036	0.000232905	0.0044371	SLC18B1	Stem
ENSG00000158828	5018.79	0.0975181	1.06993	0.0264997	3.67998	0.000233257	0.0044371	PINK1	Stem
ENSG00000143669	2115.08	0.113276	1.08168	0.0307837	3.67975	0.000233461	0.0044371	LYST	Stem
ENSG00000101444	14280.1	-0.102362	0.931507	0.0278178	-3.67973	0.000233482	0.0044371	AHCY	Stem
ENSG00000136478	2355.55	-0.0768578	0.94812	0.0208914	-3.67891	0.000234233	0.00444535	TEX2	Stem
ENSG00000119950	4175.66	0.154826	1.11329	0.0420919	3.67828	0.00023481	0.00445029	MXI1	Stem
ENSG00000107651	3418.86	0.0551398	1.03896	0.0149932	3.67765	0.000235392	0.0108184	SEC23IP	TA
ENSG00000163281	558.004	0.121079	1.08755	0.0329324	3.6766	0.000236359	0.0108184	GNPDA2	TA
ENSG00000189403	19457.5	-0.0907953	0.939005	0.0247008	-3.67581	0.000237093	0.0044875	HMGB1	Stem
ENSG00000066044	3567.81	0.0681879	1.0484	0.0185507	3.67576	0.000237146	0.0108184	ELAVL1	TA
ENSG00000219159	115.806	0.495613	1.40992	0.134852	3.67523	0.000237633	0.00448977		Stem
ENSG00000100162	654.165	-0.165477	0.891634	0.0450303	-3.6748	0.000238036	0.00448977	CENPM	Stem
ENSG00000100221	9286.1	0.119968	1.08671	0.0326496	3.67442	0.000238392	0.0353014	JOSD1	Enteroendocrine
ENSG00000143409	2101.99	0.131285	1.09527	0.0357307	3.67428	0.000238518	0.00448977	MINDY1	Stem
ENSG00000079616	2527.42	-0.116818	0.92222	0.0317939	-3.67422	0.000238576	0.00448977	KIF22	Stem
ENSG00000164323	3088.91	-0.104851	0.929901	0.0285394	-3.67392	0.000238855	0.00448977	CFAP97	Stem
ENSG00000153574	1496.79	0.106284	1.07645	0.0289315	3.67364	0.000239115	0.0108184	RPIA	TA
ENSG00000197256	1087.31	-0.09495	0.936305	0.0258464	-3.67362	0.000239134	0.00448977	KANK2	Stem
ENSG00000141076	1978.25	0.157074	1.11502	0.0427583	3.67353	0.000239221	0.0108184	UTP4	TA
ENSG00000213397	458.276	0.153591	1.11233	0.0418185	3.67281	0.000239902	0.0108184	HAUS7	TA
ENSG00000156639	4150.32	0.0956092	1.06852	0.026036	3.67219	0.000240478	0.00450896	ZFAND3	Stem
ENSG00000181026	2160.64	-0.0903943	0.939266	0.0246188	-3.67176	0.000240886	0.00451059	AEN	Stem
ENSG00000092140	2034.17	-0.0837141	0.943625	0.0228016	-3.67141	0.000241215	0.00451072	G2E3	Stem
ENSG00000135749	990.809	-0.0818665	0.944834	0.0223063	-3.67011	0.00024245	0.00452777	PCNX2	Stem
ENSG00000204650	1539.39	-0.116553	0.922389	0.0317639	-3.66936	0.000243158	0.0108912	LINC02210	TA
ENSG00000144455	2871.76	0.0844208	1.06026	0.0230077	3.66925	0.000243266	0.0393319	SUMF1	Tuft
ENSG00000170312	4309.72	-0.1538	0.89888	0.0419217	-3.66875	0.000243741	0.0356121	CDK1	Enteroendocrine
ENSG00000105486	2097.09	-0.142088	0.906207	0.0387537	-3.66644	0.000245952	0.00458706	LIG1	Stem
ENSG00000171368	2107.25	0.123175	1.08913	0.0336101	3.66482	0.000247512	0.00460186	TPPP	Stem
ENSG00000139044	5688.15	0.130967	1.09503	0.0357375	3.66469	0.000247643	0.00460186	B4GALNT3	Stem
ENSG00000008283	3608.27	0.0711813	1.05058	0.0194241	3.6646	0.000247729	0.00460186	CYB561	Stem
ENSG00000149636	1027.82	-0.127789	0.915233	0.0348803	-3.66365	0.000248648	0.00460289	DSN1	Stem
ENSG00000102871	1122.3	0.100965	1.07249	0.0275587	3.66365	0.000248649	0.00460289	TRADD	Stem
ENSG00000178828	1694.36	0.222739	1.16695	0.0607992	3.66352	0.000248769	0.00460289	RNF186	Stem
ENSG00000173442	7387.41	0.114225	1.08239	0.0311927	3.66192	0.000250333	0.00462262	EHBP1L1	Stem
ENSG00000197070	3184.98	0.0864877	1.06178	0.0236192	3.66175	0.000250495	0.00462262	ARRDC1	Stem
ENSG00000142273	2963.59	-0.104427	0.930174	0.0285201	-3.66152	0.000250724	0.0110069	CBLC	TA
ENSG00000087448	1314.24	-0.115696	0.922937	0.0315996	-3.6613	0.000250938	0.0400836	KLHL42	Tuft
ENSG00000136826	5458.28	0.119254	1.08617	0.0325761	3.66079	0.000251435	0.00463388	KLF4	Stem
ENSG00000151693	7338.08	0.0805072	1.05739	0.0220038	3.65879	0.000253406	0.00466407	ASAP2	Stem
ENSG00000126883	2157.98	0.096427	1.06912	0.0263549	3.65878	0.000253416	0.0110519	NUP214	TA
ENSG00000145041	2195.98	-0.0775369	0.947674	0.0211989	-3.6576	0.000254589	0.00467715	DCAF1	Stem
ENSG00000111641	1816.66	-0.142394	0.906014	0.0389332	-3.6574	0.000254784	0.00467715	NOP2	Stem
ENSG00000101452	534.849	-0.119674	0.920395	0.0327244	-3.65704	0.000255147	0.00467769	DHX35	Stem
ENSG00000177370	825.45	0.0999629	1.07175	0.0273362	3.6568	0.000255388	0.0111014	TIMM22	TA
ENSG00000090975	1021.42	0.165967	1.12192	0.0453907	3.65641	0.000255769	0.00468297	PITPNM2	Stem
ENSG00000162729	4029.32	0.131694	1.09558	0.0360276	3.65536	0.000256817	0.0289024	IGSF8	Immature Goblet
ENSG00000138092	1214.85	-0.0967425	0.935142	0.0264676	-3.65512	0.000257057	0.00470013	CENPO	Stem
ENSG00000130762	3309.54	0.0900647	1.06442	0.0246434	3.65472	0.000257459	0.00470013	ARHGEF16	Stem
ENSG00000213402	61.9925	0.287452	1.22048	0.0786577	3.65447	0.000257711	0.00470013	PTPRCAP	Stem
ENSG00000063169	397.676	0.1394	1.10145	0.0381497	3.65403	0.000258155	0.00470211	BICRA	Stem
ENSG00000215908	920.917	0.107054	1.07703	0.0293078	3.65275	0.00025945	0.00471957	CROCCP2	Stem
ENSG00000170915	3852.15	0.108526	1.07813	0.0297196	3.65168	0.000260534	0.00473315	PAQR8	Stem
ENSG00000092199	33249.5	-0.0732727	0.950479	0.0200678	-3.65126	0.00026096	0.0376263	HNRNPC	Enteroendocrine
ENSG00000185722	4412.14	0.055366	1.03912	0.0151642	3.65111	0.000261113	0.0111426	ANKFY1	TA
ENSG00000189060	18930.1	0.0880429	1.06293	0.0241157	3.65086	0.000261368	0.0412526	H1-0	Tuft
ENSG00000163788	3580.74	0.124274	1.08996	0.0340441	3.6504	0.000261833	0.0047506	SNRK	Stem
ENSG00000064703	883.07	0.138265	1.10058	0.0378892	3.6492	0.000263059	0.0111426	DDX20	TA
ENSG00000164099	3632.81	0.111798	1.08057	0.0306375	3.64905	0.000263209	0.00476939	PRSS12	Stem
ENSG00000163322	1220.72	-0.116692	0.9223	0.031997	-3.64697	0.000265347	0.00480193	ABRAXAS1	Stem
ENSG00000119812	3131.69	0.0806948	1.05753	0.0221277	3.64677	0.000265553	0.0112124	FAM98A	TA
ENSG00000059377	935.549	-0.119971	0.920206	0.0329125	-3.64513	0.000267253	0.00483018	TBXAS1	Stem
ENSG00000135108	2886.06	0.0634551	1.04497	0.0174117	3.6444	0.000268012	0.0112223	FBXO21	TA
ENSG00000164975	2965.8	0.0876069	1.06261	0.0240469	3.64316	0.00026931	0.00485485	SNAPC3	Stem
ENSG00000169562	3343.2	0.143218	1.10437	0.0393233	3.64206	0.000270468	0.0294291	GJB1	Immature Goblet
ENSG00000101412	1057.47	-0.163062	0.893128	0.0447738	-3.6419	0.000270634	0.00486163	E2F1	Stem
ENSG00000160208	2805.77	-0.13216	0.912464	0.0362901	-3.64176	0.000270783	0.00486163	RRP1B	Stem
ENSG00000162757	349.886	-0.229365	0.853011	0.0629841	-3.64163	0.000270921	0.0294291	C1orf74	Immature Goblet
ENSG00000004487	4824.89	-0.0793874	0.946459	0.0218008	-3.64148	0.000271073	0.00486163	KDM1A	Stem
ENSG00000166925	2445.05	0.0974888	1.06991	0.0267765	3.64083	0.000271755	0.00486765	TSC22D4	Stem
ENSG00000142910	24052	0.0995126	1.07141	0.0273476	3.6388	0.000273908	0.00489995	TINAGL1	Stem
ENSG00000119655	5833.98	0.0855193	1.06107	0.0235059	3.63821	0.000274542	0.0418377	NPC2	Tuft
ENSG00000260401	1707.83	0.243253	1.18366	0.0668626	3.63811	0.000274649	0.00490695		Stem
ENSG00000147799	568.62	0.113966	1.0822	0.0313299	3.6376	0.000275191	0.00491038	ARHGAP39	Stem
ENSG00000074842	6745.06	0.0772725	1.05502	0.0212451	3.6372	0.000275623	0.00491183	MYDGF	Stem
ENSG00000196196	261.986	0.275085	1.21007	0.0756332	3.6371	0.000275725	0.0296928	HRCT1	Immature Goblet
ENSG00000136861	2056.42	0.0909016	1.06504	0.0249994	3.63615	0.000276747	0.0114762	CDK5RAP2	TA
ENSG00000142798	48796.9	0.0953781	1.06835	0.0262308	3.63611	0.000276785	0.00492628	HSPG2	Stem
ENSG00000158545	2030.35	0.0931644	1.06671	0.0256234	3.63592	0.000276995	0.0114762	ZC3H18	TA
ENSG00000177191	538.593	0.277449	1.21205	0.0763396	3.63441	0.00027862	0.0297481	B3GNT8	Immature Goblet
ENSG00000243646	3098.25	0.137135	1.09972	0.0377377	3.6339	0.000279171	0.00496245	IL10RB	Stem
ENSG00000120519	566.078	-0.124396	0.917388	0.0342321	-3.63388	0.000279188	0.920252	SLC10A7	Immature Coloncoyte
ENSG00000188505	93.6849	0.360062	1.28348	0.0991146	3.63279	0.000280373	0.00497122	NCCRP1	Stem
ENSG00000100401	6385.11	-0.087389	0.941225	0.0240592	-3.63226	0.000280954	0.00497175	RANGAP1	Stem
ENSG00000104147	446.71	-0.166565	0.890962	0.045863	-3.63179	0.000281467	0.00497175	OIP5	Stem
ENSG00000182180	4351.01	0.0818809	1.0584	0.0225594	3.62957	0.000283898	0.0116619	MRPS16	TA
ENSG00000153187	21491.1	-0.0684267	0.953677	0.0188568	-3.62875	0.000284795	0.0050128	HNRNPU	Stem
ENSG00000175482	9499.87	0.126622	1.09173	0.0348946	3.62869	0.000284863	0.0050128	POLD4	Stem
ENSG00000074416	14565.7	0.122022	1.08826	0.0336367	3.62765	0.000286015	0.00502663	MGLL	Stem
ENSG00000182628	1847.18	-0.105145	0.929711	0.0289869	-3.62733	0.000286366	0.00502663	SKA2	Stem
ENSG00000011198	1422.65	-0.0960746	0.935575	0.0264939	-3.62629	0.000287522	0.0433178	ABHD5	Tuft
ENSG00000172936	3585.97	0.0890344	1.06366	0.0245566	3.62568	0.000288198	0.0405645	MYD88	Enteroendocrine
ENSG00000145414	486.223	-0.136683	0.909608	0.0377029	-3.62527	0.000288665	0.00506066	NAF1	Stem
ENSG00000148498	3114.56	0.100386	1.07206	0.0276966	3.62449	0.000289531	0.00506951	PARD3	Stem
ENSG00000123545	747.227	-0.247418	0.842403	0.0682702	-3.6241	0.000289966	0.0300065	NDUFAF4	Immature Goblet
ENSG00000170485	2377.16	0.109663	1.07898	0.0302639	3.62355	0.00029059	0.00508171	NPAS2	Stem
ENSG00000243960	832.654	-0.210225	0.864403	0.0580262	-3.62292	0.000291291	0.0300065		Immature Goblet
ENSG00000175063	2006.21	-0.151342	0.900412	0.0417773	-3.62259	0.000291665	0.0405645	UBE2C	Enteroendocrine
ENSG00000034152	7852.48	0.0984919	1.07065	0.027189	3.62249	0.000291784	0.0300065	MAP2K3	Immature Goblet
ENSG00000100075	7533.77	0.104016	1.07476	0.0287152	3.62232	0.000291974	0.00509955	SLC25A1	Stem
ENSG00000136504	1602.2	0.0904291	1.06469	0.0249648	3.62226	0.000292035	0.0118301	KAT7	TA
ENSG00000168903	3479.64	0.158111	1.11583	0.0436719	3.62043	0.000294114	0.00512416	BTNL3	Stem
ENSG00000247596	3614.33	0.106241	1.07642	0.0293491	3.61992	0.000294697	0.0300065	TWF2	Immature Goblet
ENSG00000210082	788924	-0.0961237	0.935543	0.0265569	-3.61953	0.000295134	0.0118331	MT-RNR2	TA
ENSG00000198700	4295.61	0.111155	1.08009	0.030712	3.61928	0.000295426	0.0118331	IPO9	TA
ENSG00000117298	13060.5	0.131634	1.09553	0.036371	3.61919	0.000295528	0.00512967	ECE1	Stem
ENSG00000169180	5902	0.0721029	1.05125	0.0199376	3.61643	0.000298689	0.0118979	XPO6	TA
ENSG00000197713	3431.25	-0.0765579	0.948318	0.0211716	-3.61606	0.000299118	0.00517074	RPE	Stem
ENSG00000130713	1597.31	-0.155598	0.89776	0.04303	-3.61603	0.000299153	0.00517074	EXOSC2	Stem
ENSG00000188529	6132.8	-0.0693406	0.953074	0.0191769	-3.61585	0.000299368	0.00517074	SRSF10	Stem
ENSG00000189433	784.003	0.122026	1.08826	0.0337558	3.61496	0.000300393	0.00518205	GJB4	Stem
ENSG00000160193	946.532	0.162764	1.11943	0.0450306	3.61453	0.000300899	0.0118979	WDR4	TA
ENSG00000115539	846.849	-0.193032	0.874766	0.0534073	-3.61433	0.000301121	0.0303356	PDCL3	Immature Goblet
ENSG00000176834	3945.57	0.0960539	1.06885	0.0265759	3.61432	0.000301133	0.0410289	VSIG10	Enteroendocrine
ENSG00000143061	5068.94	0.128944	1.09349	0.0356823	3.61368	0.000301879	0.00519905	IGSF3	Stem
ENSG00000114302	6489.54	-0.0696207	0.952888	0.0192668	-3.6135	0.000302093	0.0450017	PRKAR2A	Tuft
ENSG00000163811	3386.36	-0.121391	0.919301	0.033594	-3.61348	0.00030212	0.00519905	WDR43	Stem
ENSG00000174469	430.278	-0.177775	0.884066	0.0492058	-3.61288	0.000302811	0.00520456	CNTNAP2	Stem
ENSG00000144895	6133.07	-0.0740262	0.949983	0.0204918	-3.61248	0.00030328	0.0410289	EIF2A	Enteroendocrine
ENSG00000176454	6693.18	0.125116	1.0906	0.0346391	3.61198	0.000303866	0.0052114	LPCAT4	Stem
ENSG00000197712	4103.93	0.107701	1.07751	0.0298205	3.61164	0.000304262	0.0052114	FAM114A1	Stem
ENSG00000116161	3334.79	-0.0950777	0.936222	0.0263257	-3.61159	0.000304324	0.0052114	CACYBP	Stem
ENSG00000154764	631.067	-0.156494	0.897203	0.043338	-3.611	0.000305016	0.0118979	WNT7A	TA
ENSG00000160214	1494.58	-0.119394	0.920574	0.0330658	-3.61081	0.000305239	0.0052207	RRP1	Stem
ENSG00000141580	7424.28	0.0735115	1.05227	0.0203626	3.61012	0.000306061	0.0450861	WDR45B	Tuft
ENSG00000153044	845.715	-0.171577	0.887871	0.0475305	-3.60984	0.000306391	0.00522564	CENPH	Stem
ENSG00000130589	3175.32	0.133824	1.0972	0.0370724	3.60979	0.000306441	0.00522564	HELZ2	Stem
ENSG00000138443	2033.75	-0.0986418	0.933912	0.0273276	-3.60961	0.000306659	0.00522564	ABI2	Stem
ENSG00000187741	1416.61	-0.136341	0.909824	0.0377749	-3.60931	0.000307018	0.00522564	FANCA	Stem
ENSG00000162521	6592.56	0.0892184	1.06379	0.0247236	3.60864	0.000307812	0.0118979	RBBP4	TA
ENSG00000113569	2443.47	-0.116829	0.922212	0.0323782	-3.60826	0.000308258	0.00522794	NUP155	Stem
ENSG00000115368	2163.15	-0.10936	0.926999	0.0303085	-3.60825	0.000308272	0.00522794	WDR75	Stem
ENSG00000035928	3272.89	-0.0763593	0.948448	0.0211665	-3.60755	0.000309104	0.00523573	RFC1	Stem
ENSG00000132967	325.018	-0.182738	0.881029	0.0506815	-3.60562	0.000311407	0.00526838	HMGB1P5	Stem
ENSG00000228716	3089.7	0.122919	1.08894	0.0340953	3.60517	0.000311943	0.0119311	DHFR	TA
ENSG00000159063	1390.12	-0.0827517	0.944255	0.022955	-3.60495	0.000312212	0.00526991	ALG8	Stem
ENSG00000183527	1726.74	-0.122028	0.918895	0.033854	-3.60455	0.000312699	0.00526991	PSMG1	Stem
ENSG00000100138	4408.11	-0.0800658	0.946015	0.0222128	-3.60449	0.000312772	0.00526991	SNU13	Stem
ENSG00000105523	2729.11	0.122267	1.08844	0.0339244	3.6041	0.000313231	0.00526991	FAM83E	Stem
ENSG00000001460	984.068	0.137636	1.1001	0.0381899	3.60398	0.000313377	0.00526991	STPG1	Stem
ENSG00000186395	671.973	-0.148048	0.90247	0.0410814	-3.60379	0.000313616	0.0419098	KRT10	Enteroendocrine
ENSG00000183943	2608.27	-0.0937821	0.937063	0.0260285	-3.60306	0.000314494	0.00528237	PRKX	Stem
ENSG00000143126	632.643	-0.143775	0.905148	0.0399082	-3.60265	0.000314995	0.00528446	CELSR2	Stem
ENSG00000090013	3003.69	-0.111347	0.925723	0.0309082	-3.60251	0.000315164	0.0119384	BLVRB	TA
ENSG00000182199	7135.32	-0.0775142	0.947689	0.0215212	-3.60176	0.000316069	0.00529588	SHMT2	Stem
ENSG00000237649	2318.26	-0.133534	0.911596	0.0370791	-3.60133	0.000316599	0.00529588	KIFC1	Stem
ENSG00000176974	2721.22	-0.0949363	0.936314	0.0263671	-3.60056	0.000317538	0.00529588	SHMT1	Stem
ENSG00000165215	6115.56	0.202297	1.15053	0.0561853	3.60053	0.000317564	0.00529588	CLDN3	Stem
ENSG00000108578	1240.22	-0.127631	0.915333	0.0354516	-3.60016	0.000318022	0.00529722	BLMH	Stem
ENSG00000118515	657.092	0.159055	1.11656	0.0441957	3.59887	0.000319597	0.0420364	SGK1	Enteroendocrine
ENSG00000117054	2318.22	-0.193139	0.8747	0.0536714	-3.59856	0.000319989	0.0314831	ACADM	Immature Goblet
ENSG00000128951	2418.55	-0.107907	0.927933	0.0299871	-3.59846	0.000320104	0.00532557	DUT	Stem
ENSG00000126226	1822.4	-0.140778	0.90703	0.0391246	-3.5982	0.000320421	0.0314831	PCID2	Immature Goblet
ENSG00000160710	11337	0.053932	1.03809	0.0149888	3.59815	0.000320489	0.012037	ADAR	TA
ENSG00000184292	3078.63	0.122091	1.08831	0.0339378	3.59749	0.000321301	0.00533915	TACSTD2	Stem
ENSG00000159147	968.869	-0.110728	0.926121	0.0307844	-3.59688	0.000322062	0.00534547	DONSON	Stem
ENSG00000119541	6673.78	0.0846312	1.06042	0.02353	3.59674	0.000322236	0.0420364	VPS4B	Enteroendocrine
ENSG00000172409	728.443	-0.111058	0.925909	0.0308797	-3.59647	0.000322562	0.00534744	CLP1	Stem
ENSG00000141425	4605.21	-0.0928078	0.937696	0.0258149	-3.59513	0.000324228	0.0314831	RPRD1A	Immature Goblet
ENSG00000164626	3437.84	0.117624	1.08495	0.0327248	3.59432	0.000325236	0.00537286	KCNK5	Stem
ENSG00000178209	43717.9	0.132398	1.09611	0.0368353	3.59432	0.000325245	0.00537286	PLEC	Stem
ENSG00000148840	1747.91	0.137046	1.09965	0.0381321	3.59398	0.00032567	0.0121626	PPRC1	TA
ENSG00000157895	738.929	-0.122283	0.918733	0.034025	-3.59392	0.00032574	0.00537472	C12orf43	Stem
ENSG00000149177	5061.98	0.112733	1.08127	0.0313719	3.59344	0.000326342	0.00537831	PTPRJ	Stem
ENSG00000152413	632.188	-0.129529	0.91413	0.0360527	-3.59277	0.000327176	0.00538572	HOMER1	Stem
ENSG00000163501	2767.15	0.23068	1.17339	0.0642371	3.59107	0.000329322	0.0054147	IHH	Stem
ENSG00000162222	861.947	-0.0947171	0.936456	0.0263771	-3.59088	0.000329567	0.042487	TTC9C	Enteroendocrine
ENSG00000167705	618.992	0.142324	1.10368	0.0396387	3.59053	0.000330012	0.00541479	RILP	Stem
ENSG00000131871	4277.3	0.0994395	1.07136	0.0276955	3.59046	0.0003301	0.00541479	SELENOS	Stem
ENSG00000112715	11395.4	-0.131902	0.912627	0.0367417	-3.58999	0.000330692	0.0122145	VEGFA	TA
ENSG00000176407	4913.97	-0.0887449	0.94034	0.0247204	-3.58995	0.000330745	0.0122145	KCMF1	TA
ENSG00000099901	3602.72	-0.171035	0.888205	0.0476481	-3.58955	0.000331246	0.0314831	RANBP1	Immature Goblet
ENSG00000142856	851.396	-0.164353	0.892328	0.0457921	-3.58912	0.000331792	0.00543106	ITGB3BP	Stem
ENSG00000146463	2965.42	0.075035	1.05339	0.0209092	3.58861	0.000332441	0.0122431	ZMYM4	TA
ENSG00000171889	169.252	0.197704	1.14687	0.0550987	3.58818	0.000332995	0.00543966	MIR31HG	Stem
ENSG00000167670	1477.82	-0.134892	0.910738	0.037595	-3.58804	0.000333167	0.00543966	CHAF1A	Stem
ENSG00000148459	855.214	-0.124987	0.917012	0.0348537	-3.58606	0.000335718	0.0489115	PDSS1	Tuft
ENSG00000115590	1541.79	0.159857	1.11718	0.0445853	3.58541	0.000336545	0.00548843	IL1R2	Stem
ENSG00000242247	4950.45	0.0925956	1.06629	0.0258293	3.5849	0.000337205	0.00549253	ARFGAP3	Stem
ENSG00000263155	2462.14	-0.117558	0.921746	0.0327962	-3.58451	0.000337712	0.0123431	MYZAP	TA
ENSG00000205084	407.898	-0.13798	0.90879	0.0384944	-3.58443	0.000337816	0.00549253	TMEM231	Stem
ENSG00000170903	642.265	-0.136995	0.909411	0.038224	-3.58401	0.000338363	0.00549253	MSANTD4	Stem
ENSG00000211460	4655.42	-0.122077	0.918864	0.0340667	-3.58348	0.000339052	0.0314831	TSN	Immature Goblet
ENSG00000178814	667.789	0.16098	1.11805	0.0449249	3.58331	0.000339267	0.00550084	OPLAH	Stem
ENSG00000141503	11777.9	-0.0633017	0.957071	0.0176677	-3.58291	0.000339787	0.0123431	MINK1	TA
ENSG00000072609	1403.24	0.119052	1.08602	0.0332364	3.58198	0.000341001	0.0434498	CHFR	Enteroendocrine
ENSG00000172183	1046.49	0.257681	1.19556	0.0719561	3.58108	0.000342174	0.0314831	ISG20	Immature Goblet
ENSG00000197771	3836.28	-0.0822311	0.944596	0.0229653	-3.58066	0.000342724	0.00553807	MCMBP	Stem
ENSG00000144036	3655.66	0.131458	1.0954	0.0367136	3.58064	0.000342749	0.00553807	EXOC6B	Stem
ENSG00000100284	1734.57	0.159847	1.11717	0.0446422	3.58064	0.000342756	0.0314831	TOM1	Immature Goblet
ENSG00000164062	9535.55	0.0639243	1.04531	0.0178536	3.58048	0.000342961	0.0124234	APEH	TA
ENSG00000154839	713.487	-0.146924	0.903174	0.0410473	-3.57938	0.000344405	0.00555497	SKA1	Stem
ENSG00000104964	10904.1	0.0837344	1.05976	0.0234021	3.57808	0.000346134	0.00557351	TLE5	Stem
ENSG00000140854	961.558	0.114702	1.08275	0.032062	3.57751	0.000346887	0.0124689	KATNB1	TA
ENSG00000134508	1093	0.125911	1.0912	0.0352081	3.57618	0.000348646	0.0437844	CABLES1	Enteroendocrine
ENSG00000147324	3184.42	0.0598844	1.04238	0.0167471	3.57581	0.000349148	0.0124689	MFHAS1	TA
ENSG00000068654	3104.98	0.152238	1.11129	0.0425808	3.57528	0.000349858	0.0124689	POLR1A	TA
ENSG00000236618	192.782	-0.194214	0.874049	0.0543404	-3.57403	0.000351526	0.00564737	PITPNA-AS1	Stem
ENSG00000182504	509.442	-0.179447	0.883042	0.0502095	-3.57396	0.000351618	0.0437844	CEP97	Enteroendocrine
ENSG00000177685	1010.05	0.134256	1.09753	0.0375705	3.57345	0.000352302	0.00565336	CRACR2B	Stem
ENSG00000237440	221.183	0.162806	1.11946	0.0455719	3.57251	0.000353574	0.0125339	ZNF737	TA
ENSG00000103035	4942.67	-0.0555721	0.962213	0.0155571	-3.57215	0.000354068	0.0504491	PSMD7	Tuft
ENSG00000152253	516.727	-0.159122	0.89557	0.0445485	-3.57188	0.000354433	0.00568105	SPC25	Stem
ENSG00000163428	3861.03	-0.121902	0.918976	0.0341288	-3.57181	0.000354529	0.0320926	LRRC58	Immature Goblet
ENSG00000079739	4741.49	0.0990364	1.07106	0.0277303	3.57141	0.000355061	0.00568463	PGM1	Stem
ENSG00000099995	4884.1	0.0586838	1.04152	0.0164334	3.57101	0.000355611	0.0125446	SF3A1	TA
ENSG00000198755	35676.1	-0.0776491	0.947601	0.0217513	-3.56986	0.000357167	0.0439631	RPL10A	Enteroendocrine
ENSG00000169715	1885.38	-0.238688	0.847516	0.0668663	-3.56963	0.000357488	0.00571044	MT1E	Stem
ENSG00000141905	1336.31	-0.109333	0.927017	0.0306362	-3.56874	0.000358703	0.00572334	NFIC	Stem
ENSG00000157445	470.036	-0.167992	0.890081	0.0470794	-3.56826	0.000359354	0.0125708	CACNA2D3	TA
ENSG00000177666	4509.88	0.13413	1.09743	0.0375986	3.56743	0.000360499	0.00574251	PNPLA2	Stem
ENSG00000104299	776.015	-0.103978	0.930464	0.0291479	-3.56724	0.000360755	0.00574251	INTS9	Stem
ENSG00000089685	2932.82	-0.127076	0.915686	0.0356257	-3.56697	0.000361134	0.00574251	BIRC5	Stem
ENSG00000163346	3312.76	0.0976572	1.07003	0.0273802	3.56671	0.000361492	0.0504491	PBXIP1	Tuft
ENSG00000137955	3827.33	-0.106952	0.928548	0.0299869	-3.56662	0.000361612	0.0324982	RABGGTB	Immature Goblet
ENSG00000102886	1325.48	0.156158	1.11432	0.0437888	3.56617	0.00036223	0.00575337	GDPD3	Stem
ENSG00000084463	3416.5	-0.0600674	0.959219	0.0168463	-3.56562	0.000363002	0.00575337	WBP11	Stem
ENSG00000165434	1220.41	-0.0988968	0.933747	0.027737	-3.56553	0.000363128	0.00575337	PGM2L1	Stem
ENSG00000177302	1064.71	-0.111861	0.925393	0.0313751	-3.56529	0.000363457	0.00575337	TOP3A	Stem
ENSG00000115541	8549.94	-0.118742	0.92099	0.0333166	-3.56404	0.000365185	0.00576906	HSPE1	Stem
ENSG00000197265	2506.88	0.0732994	1.05212	0.0205672	3.5639	0.000365391	0.00576906	GTF2E2	Stem
ENSG00000167996	137328	0.097307	1.06977	0.0273052	3.56369	0.000365682	0.00576906	FTH1	Stem
ENSG00000180229	170.636	0.320691	1.24893	0.0900095	3.56285	0.000366845	0.999597	HERC2P3	Immature Coloncoyte
ENSG00000198901	4310.84	-0.114754	0.92354	0.0322091	-3.56278	0.00036695	0.0439631	PRC1	Enteroendocrine
ENSG00000167114	2054.26	0.136094	1.09893	0.038205	3.56219	0.000367775	0.0439631	SLC27A4	Enteroendocrine
ENSG00000104960	2020.47	0.110481	1.07959	0.031031	3.56034	0.000370381	0.0328513	PTOV1	Immature Goblet
ENSG00000244038	18705	0.0542394	1.03831	0.0152387	3.55932	0.000371816	0.0513493	DDOST	Tuft
ENSG00000189120	1233.08	0.17699	1.13052	0.0497315	3.55891	0.0003724	0.00586184	SP6	Stem
ENSG00000136824	3062.13	-0.12044	0.919907	0.0338462	-3.55845	0.000373053	0.00586554	SMC2	Stem
ENSG00000106692	1973.64	-0.151226	0.900485	0.0425021	-3.55809	0.00037356	0.0328513	FKTN	Immature Goblet
ENSG00000136783	1160.13	-0.179545	0.882981	0.0504644	-3.55786	0.000373894	0.0328513	NIPSNAP3A	Immature Goblet
ENSG00000168818	1908.88	0.0816792	1.05825	0.022959	3.55762	0.00037423	0.0439631	STX18	Enteroendocrine
ENSG00000127423	238.106	0.228724	1.1718	0.0642976	3.55728	0.000374721	0.0128585	AUNIP	TA
ENSG00000110047	5157.2	0.106301	1.07647	0.0298832	3.55723	0.00037479	0.00588626	EHD1	Stem
ENSG00000169228	1045.67	0.136229	1.09903	0.0383019	3.55672	0.000375516	0.00589107	RAB24	Stem
ENSG00000112208	908.664	-0.151213	0.900493	0.0425188	-3.55638	0.000375995	0.005892	BAG2	Stem
ENSG00000136883	464.073	0.19452	1.14434	0.0547046	3.55583	0.000376792	0.0328513	KIF12	Immature Goblet
ENSG00000168411	2590.85	-0.116863	0.922191	0.0328663	-3.55571	0.000376957	0.00590048	RFWD3	Stem
ENSG00000068971	1262.94	0.142341	1.10369	0.0400418	3.55481	0.000378253	0.00590787	PPP2R5B	Stem
ENSG00000077044	3550.72	0.0650919	1.04615	0.018311	3.5548	0.000378272	0.00590787	DGKD	Stem
ENSG00000137673	9432.87	-0.137503	0.909091	0.0386946	-3.55355	0.000380069	0.0515991	MMP7	Tuft
ENSG00000171552	21467.2	0.0609179	1.04313	0.0171439	3.55334	0.000380376	0.00593017	BCL2L1	Stem
ENSG00000198168	2161.67	-0.0978309	0.934437	0.027533	-3.55322	0.000380546	0.00593017	SVIP	Stem
ENSG00000005810	3502.24	0.0765784	1.05451	0.0215539	3.55289	0.000381026	0.0130183	MYCBP2	TA
ENSG00000272455	96.2278	0.27426	1.20937	0.0772076	3.55224	0.000381968	0.0130183		TA
ENSG00000169047	5222.41	0.0779818	1.05554	0.0219554	3.55183	0.000382567	0.0439631	IRS1	Enteroendocrine
ENSG00000132109	1474.42	0.107016	1.077	0.0301319	3.5516	0.000382896	0.0439631	TRIM21	Enteroendocrine
ENSG00000265763	1622.18	0.147036	1.10729	0.0414075	3.55095	0.000383842	0.0328513	ZNF488	Immature Goblet
ENSG00000166260	1904.76	-0.0761535	0.948583	0.0214478	-3.55064	0.000384296	0.00598196	COX11	Stem
ENSG00000254093	524.503	-0.153201	0.899253	0.0431624	-3.5494	0.000386115	0.00600362	PINX1	Stem
ENSG00000122971	2893.93	0.108469	1.07808	0.0305719	3.54801	0.000388155	0.00602865	ACADS	Stem
ENSG00000170291	1066.05	-0.13276	0.912085	0.0374395	-3.54599	0.000391145	0.0439631	ELP5	Enteroendocrine
ENSG00000178445	1219.82	-0.132536	0.912226	0.0373867	-3.54501	0.000392593	0.00607739	GLDC	Stem
ENSG00000204389	1904.68	0.109179	1.07861	0.0307988	3.54493	0.00039272	0.0439631	HSPA1A	Enteroendocrine
ENSG00000011426	7079.97	-0.127384	0.91549	0.0359372	-3.54461	0.000393191	0.00607993	ANLN	Stem
ENSG00000138035	2146.63	-0.189133	0.877133	0.0533594	-3.54452	0.000393332	0.0328513	PNPT1	Immature Goblet
ENSG00000121940	1709.57	0.0780647	1.0556	0.0220243	3.54447	0.0003934	0.0133053	CLCC1	TA
ENSG00000196363	2878.04	-0.0912253	0.938725	0.0257388	-3.54428	0.000393691	0.00608096	WDR5	Stem
ENSG00000068489	2084.34	-0.112863	0.924751	0.0318449	-3.54414	0.000393902	0.0439631	PRR11	Enteroendocrine
ENSG00000275835	1100.07	0.119131	1.08608	0.0336173	3.54374	0.000394489	0.0133082	TUBGCP5	TA
ENSG00000131171	1887.42	-0.091362	0.938636	0.0257834	-3.54345	0.000394935	0.0439631	SH3BGRL	Enteroendocrine
ENSG00000143774	7087.93	0.114511	1.08261	0.0323204	3.54301	0.00039559	0.0328513	GUK1	Immature Goblet
ENSG00000100479	401.551	-0.30006	0.812219	0.0847106	-3.54218	0.000396835	0.0328513	POLE2	Immature Goblet
ENSG00000112312	1871.18	-0.103555	0.930737	0.0292352	-3.54212	0.000396924	0.00610677	GMNN	Stem
ENSG00000053900	1278.28	-0.146071	0.903708	0.0412386	-3.5421	0.000396959	0.0328513	ANAPC4	Immature Goblet
ENSG00000173511	469.994	0.21962	1.16443	0.0620044	3.54201	0.000397097	0.0328513	VEGFB	Immature Goblet
ENSG00000128973	2223.83	-0.106779	0.928659	0.0301469	-3.54197	0.000397146	0.00610677	CLN6	Stem
ENSG00000152518	10092.2	0.0613164	1.04342	0.0173115	3.54195	0.000397185	0.0439631	ZFP36L2	Enteroendocrine
ENSG00000029993	2457.45	-0.0919795	0.938235	0.0259719	-3.5415	0.000397859	0.00610677	HMGB3	Stem
ENSG00000171848	9232.19	-0.115779	0.922884	0.0326953	-3.54117	0.000398358	0.00610677	RRM2	Stem
ENSG00000196408	991.043	0.184978	1.1368	0.0522396	3.54096	0.000398676	0.00610677	NOXO1	Stem
ENSG00000253958	2746.78	0.20963	1.15639	0.0592018	3.54094	0.000398697	0.00610677	CLDN23	Stem
ENSG00000204613	388.443	0.1353	1.09832	0.0382119	3.54078	0.00039895	0.00610677	TRIM10	Stem
ENSG00000021355	38095.9	-0.0826787	0.944303	0.0233553	-3.54004	0.000400066	0.013428	SERPINB1	TA
ENSG00000055044	4046.8	-0.123409	0.918016	0.0348678	-3.53934	0.000401123	0.00612827	NOP58	Stem
ENSG00000145901	14199.1	0.104041	1.07478	0.0293978	3.53906	0.000401562	0.0061283	TNIP1	Stem
ENSG00000167748	1343.91	-0.13531	0.910474	0.0382488	-3.53763	0.000403733	0.0134829	KLK1	TA
ENSG00000125885	1427.68	-0.131443	0.912918	0.0371675	-3.5365	0.000405464	0.00618113	MCM8	Stem
ENSG00000114767	1269.2	-0.145743	0.903914	0.0412336	-3.53458	0.000408431	0.00620655	RRP9	Stem
ENSG00000072134	1792.38	0.0860473	1.06146	0.0243481	3.53404	0.000409257	0.00621194	EPN2	Stem
ENSG00000142327	6520.98	0.0931051	1.06666	0.0263521	3.53312	0.000410684	0.00622686	RNPEPL1	Stem
ENSG00000118496	1008.39	-0.168373	0.889846	0.0476589	-3.53287	0.000411076	0.0337839	FBXO30	Immature Goblet
ENSG00000144231	2315.79	0.0964836	1.06916	0.0273117	3.53268	0.000411369	0.0136003	POLR2D	TA
ENSG00000130695	1091.45	-0.102366	0.931504	0.0289805	-3.53225	0.000412037	0.00623937	CEP85	Stem
ENSG00000054118	7476.83	-0.0516182	0.964854	0.0146143	-3.53202	0.000412399	0.00623937	THRAP3	Stem
ENSG00000166004	1117.51	0.0799418	1.05698	0.0226338	3.53197	0.000412477	0.0136003	CEP295	TA
ENSG00000115129	1822.24	-0.093853	0.937017	0.0265739	-3.53177	0.000412794	0.0136003	TP53I3	TA
ENSG00000154358	668.044	-0.138347	0.908559	0.0391745	-3.53157	0.000413102	0.00624328	OBSCN	Stem
ENSG00000278535	2268.03	0.145304	1.10596	0.0411449	3.53151	0.000413191	0.0452774	DHRS11	Enteroendocrine
ENSG00000239672	5428.98	0.13434	1.09759	0.0380536	3.53029	0.000415103	0.0136003	NME1	TA
ENSG00000203326	595.697	0.123637	1.08948	0.0350241	3.53005	0.000415487	0.0136003	ZNF525	TA
ENSG00000176055	283.341	-0.2113	0.863759	0.0599278	-3.5259	0.000422043	0.00635102	MBLAC2	Stem
ENSG00000173744	5007.38	0.0738714	1.05254	0.0209522	3.52572	0.00042234	0.0458218	AGFG1	Enteroendocrine
ENSG00000065427	6332.32	-0.0624146	0.95766	0.0177053	-3.5252	0.000423168	0.00635217	KARS1	Stem
ENSG00000162407	483.538	0.127442	1.09236	0.036157	3.52469	0.000423978	0.00635217	PLPP3	Stem
ENSG00000167721	3924.27	-0.102387	0.931491	0.0290494	-3.52458	0.000424153	0.00635217	TSR1	Stem
ENSG00000080573	1221.25	0.327313	1.25467	0.0928767	3.52416	0.00042482	0.00635217	COL5A3	Stem
ENSG00000165819	1901.02	-0.096934	0.935018	0.0275078	-3.52387	0.00042529	0.00635217	METTL3	Stem
ENSG00000089335	671.905	-0.142518	0.905937	0.040449	-3.5234	0.000426051	0.0565	ZNF302	Tuft
ENSG00000149823	3190.61	0.0953449	1.06832	0.0270623	3.52317	0.000426424	0.0565	VPS51	Tuft
ENSG00000111252	1172.28	0.169346	1.12455	0.0480731	3.52267	0.000427224	0.0340202	SH2B3	Immature Goblet
ENSG00000223745	777.812	0.128035	1.0928	0.0363502	3.52226	0.00042788	0.00638407	CCDC18-AS1	Stem
ENSG00000125450	1894.32	-0.087996	0.940829	0.0249884	-3.52148	0.000429151	0.00639622	NUP85	Stem
ENSG00000152240	925.448	-0.156741	0.897049	0.0445151	-3.52109	0.000429783	0.00639682	HAUS1	Stem
ENSG00000185033	20325.2	0.124449	1.09009	0.0353468	3.5208	0.000430254	0.00639682	SEMA4B	Stem
ENSG00000237489	80.4038	0.273765	1.20896	0.0777588	3.52069	0.000430419	0.0565	C10orf143	Tuft
ENSG00000115221	4282.19	0.139542	1.10156	0.0396357	3.52061	0.000430559	0.00639682	ITGB6	Stem
ENSG00000133247	527.014	0.204334	1.15215	0.0580409	3.52052	0.000430702	0.0340202	KMT5C	Immature Goblet
ENSG00000172469	1045.12	-0.188123	0.877747	0.0534421	-3.52012	0.000431346	0.0340202	MANEA	Immature Goblet
ENSG00000096746	7440.63	-0.101088	0.93233	0.0287256	-3.5191	0.000433014	0.0340202	HNRNPH3	Immature Goblet
ENSG00000175662	5765.14	0.0890511	1.06367	0.0253078	3.51872	0.000433633	0.00643567	TOM1L2	Stem
ENSG00000110931	4142.59	0.079046	1.05632	0.0224683	3.51811	0.000434628	0.00644362	CAMKK2	Stem
ENSG00000114416	5860.89	-0.0739808	0.950013	0.0210316	-3.5176	0.000435471	0.0461278	FXR1	Enteroendocrine
ENSG00000169155	1190.63	-0.10943	0.926954	0.0311095	-3.51756	0.000435535	0.0140494	ZBTB43	TA
ENSG00000265817	500.973	-0.141881	0.906337	0.0403489	-3.51635	0.00043752	0.0461278	FSBP	Enteroendocrine
ENSG00000215021	9994.83	-0.0815643	0.945032	0.0231986	-3.51591	0.000438247	0.0461278	PHB2	Enteroendocrine
ENSG00000185043	13985.8	0.146265	1.1067	0.041602	3.51582	0.000438393	0.0342275	CIB1	Immature Goblet
ENSG00000144580	3202.21	-0.0800899	0.945999	0.0227816	-3.51554	0.000438855	0.00649941	CNOT9	Stem
ENSG00000183734	324.05	-0.592364	0.663255	0.168601	-3.51342	0.00044238	0.00654471	ASCL2	Stem
ENSG00000280138	861.748	-0.119066	0.920784	0.033892	-3.51309	0.000442928	0.0142187		TA
ENSG00000002549	3046.23	-0.104373	0.930209	0.0297109	-3.51294	0.000443177	0.0343861	LAP3	Immature Goblet
ENSG00000213614	4681.92	0.0653574	1.04634	0.018606	3.51271	0.000443568	0.0576552	HEXA	Tuft
ENSG00000116106	324.824	0.187807	1.13903	0.0534712	3.51229	0.000444259	0.014227	EPHA4	TA
ENSG00000183963	2115.45	-0.117173	0.921992	0.0333631	-3.51206	0.00044465	0.00656448	SMTN	Stem
ENSG00000120802	8547.73	-0.0817545	0.944908	0.0232814	-3.51158	0.000445457	0.00656448	TMPO	Stem
ENSG00000127946	987.124	-0.138993	0.908153	0.0395819	-3.51152	0.000445545	0.00656448	HIP1	Stem
ENSG00000197905	372.415	-0.155945	0.897544	0.0444105	-3.51144	0.000445681	0.00656448	TEAD4	Stem
ENSG00000101224	3010.86	-0.122088	0.918857	0.0347693	-3.51137	0.000445804	0.0461278	CDC25B	Enteroendocrine
ENSG00000225969	516.139	-0.195509	0.873265	0.0556804	-3.51127	0.000445971	0.0142474	ABHD11-AS1	TA
ENSG00000139211	908.87	0.155906	1.11412	0.0444021	3.51122	0.000446057	0.00656448	AMIGO2	Stem
ENSG00000058668	5375.24	-0.12573	0.91654	0.0358239	-3.50966	0.000448681	0.0142996	ATP2B4	TA
ENSG00000212694	420.171	-0.132291	0.912381	0.0377065	-3.50845	0.000450719	0.01433	LINC01089	TA
ENSG00000167741	3246.57	0.0884517	1.06323	0.0252148	3.50793	0.0004516	0.0066252	GGT6	Stem
ENSG00000172167	334.973	-0.174977	0.885782	0.0498864	-3.50751	0.000452328	0.00662895	MTBP	Stem
ENSG00000115484	12431.1	-0.065745	0.955452	0.0187492	-3.50655	0.000453957	0.00664587	CCT4	Stem
ENSG00000102699	17421.1	0.0905214	1.06475	0.0258154	3.50648	0.000454071	0.0463868	PARP4	Enteroendocrine
ENSG00000160294	5334.43	-0.0643334	0.956387	0.0183546	-3.50504	0.000456544	0.0577867	MCM3AP	Tuft
ENSG00000136891	1297.34	-0.114708	0.923569	0.0327276	-3.50493	0.000456723	0.00666673	TEX10	Stem
ENSG00000153714	971.783	0.097806	1.07014	0.0279054	3.50491	0.000456762	0.00666673	LURAP1L	Stem
ENSG00000214063	483.036	-0.182157	0.881384	0.0519738	-3.50478	0.000456983	0.00666673	TSPAN4	Stem
ENSG00000164506	2820.49	0.126955	1.09199	0.0362244	3.50467	0.000457179	0.0463868	STXBP5	Enteroendocrine
ENSG00000131781	2540.72	0.200187	1.14885	0.0571232	3.50448	0.000457499	0.00666673	FMO5	Stem
ENSG00000140545	3700.61	0.106696	1.07676	0.0304463	3.50439	0.000457656	0.0577867	MFGE8	Tuft
ENSG00000134996	2736.76	0.102518	1.07365	0.0292545	3.50433	0.000457758	0.00666673	OSTF1	Stem
ENSG00000130733	2915.07	-0.073243	0.950499	0.0209041	-3.50377	0.000458725	0.0144558	YIPF2	TA
ENSG00000184445	2184.19	-0.116972	0.922121	0.033385	-3.50373	0.000458784	0.00667274	KNTC1	Stem
ENSG00000076826	1993.82	0.105157	1.07561	0.0300167	3.50328	0.000459574	0.00667274	CAMSAP3	Stem
ENSG00000138835	2136.41	0.117727	1.08502	0.033605	3.50326	0.000459598	0.00667274	RGS3	Stem
ENSG00000111726	10529.9	0.106757	1.0768	0.0304819	3.50231	0.000461251	0.00668696	CMAS	Stem
ENSG00000126458	3946.39	0.204161	1.15202	0.0583034	3.50169	0.000462317	0.0351109	RRAS	Immature Goblet
ENSG00000108423	224.522	-0.186675	0.878629	0.0533156	-3.50132	0.000462965	0.00668696	TUBD1	Stem
ENSG00000166689	3787.46	0.105205	1.07565	0.0300475	3.5013	0.000462997	0.00668696	PLEKHA7	Stem
ENSG00000145908	190.191	-0.194726	0.873739	0.0556166	-3.50121	0.000463142	0.00668696	ZNF300	Stem
ENSG00000182606	10486.2	0.0728731	1.05181	0.0208147	3.50104	0.000463439	0.00668696	TRAK1	Stem
ENSG00000159167	567.146	0.163096	1.11969	0.0465888	3.50076	0.000463942	0.0578753	STC1	Tuft
ENSG00000005436	573.351	-0.121477	0.919246	0.0347005	-3.50072	0.000463995	0.00668811	GCFC2	Stem
ENSG00000102921	3182.88	0.0938902	1.06724	0.0268236	3.50029	0.000464753	0.0466846	N4BP1	Enteroendocrine
ENSG00000148339	2245.97	-0.08629	0.941942	0.0246609	-3.49906	0.000466893	0.0145414	SLC25A25	TA
ENSG00000135245	1904.38	0.137198	1.09977	0.0392112	3.49895	0.000467088	0.0578753	HILPDA	Tuft
ENSG00000041802	2117.81	0.108012	1.07774	0.0308759	3.49826	0.000468309	0.0145414	LSG1	TA
ENSG00000130005	613.96	-0.177414	0.884287	0.0507177	-3.49807	0.000468635	0.0466846	GAMT	Enteroendocrine
ENSG00000123600	1031.95	0.159238	1.1167	0.0455267	3.49769	0.000469302	0.0145414	METTL8	TA
ENSG00000068323	2239.97	0.134234	1.09751	0.0383785	3.49765	0.000469381	0.0351109	TFE3	Immature Goblet
ENSG00000101347	930.971	0.185771	1.13742	0.0531161	3.49745	0.000469734	0.0145414	SAMHD1	TA
ENSG00000198826	3796.64	-0.108754	0.927389	0.0311022	-3.49665	0.000471134	0.00678405	ARHGAP11A	Stem
ENSG00000275342	4203.31	0.0776776	1.05532	0.0222172	3.49629	0.000471783	0.00678473	PRAG1	Stem
ENSG00000106608	3082.33	0.079202	1.05643	0.0226555	3.49593	0.000472419	0.00678473	URGCP	Stem
ENSG00000031691	384.227	-0.185665	0.879244	0.0531108	-3.49581	0.000472634	0.00678473	CENPQ	Stem
ENSG00000085063	48324	-0.0992638	0.933509	0.028396	-3.49569	0.000472829	0.0145785	CD59	TA
ENSG00000243989	5903.32	0.201047	1.14953	0.057516	3.4955	0.000473176	0.0351109	ACY1	Immature Goblet
ENSG00000100422	4036.2	0.0689214	1.04893	0.0197181	3.49534	0.000473459	0.00678964	CERK	Stem
ENSG00000074855	733.625	0.164743	1.12097	0.0471338	3.49523	0.000473648	0.0351109	ANO8	Immature Goblet
ENSG00000186174	5571.46	0.126245	1.09145	0.0361354	3.49366	0.00047645	0.0351109	BCL9L	Immature Goblet
ENSG00000073350	14912.3	0.0934592	1.06693	0.0267522	3.49351	0.00047672	0.00682293	LLGL2	Stem
ENSG00000112081	14127.2	-0.0682094	0.953821	0.0195247	-3.49349	0.000476754	0.00682293	SRSF3	Stem
ENSG00000178295	1583.93	-0.0962715	0.935447	0.0275597	-3.4932	0.000477273	0.00682306	GEN1	Stem
ENSG00000144724	1518.53	-0.103879	0.930528	0.0297396	-3.49294	0.000477736	0.00682306	PTPRG	Stem
ENSG00000129083	12354.9	-0.0693717	0.953053	0.0198614	-3.4928	0.00047799	0.0147035	COPB1	TA
ENSG00000163257	1844.28	0.0994528	1.07137	0.0284808	3.49193	0.000479551	0.0147173	DCAF16	TA
ENSG00000130940	1811.77	0.111431	1.0803	0.031924	3.49052	0.000482079	0.00687808	CASZ1	Stem
ENSG00000164104	9156.41	-0.143491	0.905326	0.0411107	-3.49036	0.000482375	0.0469517	HMGB2	Enteroendocrine
ENSG00000122378	6457.39	0.105192	1.07564	0.0301388	3.49024	0.000482586	0.00687808	PRXL2A	Stem
ENSG00000150768	3791.39	0.0790318	1.05631	0.0226454	3.48997	0.000483077	0.0469517	DLAT	Enteroendocrine
ENSG00000167615	13761.1	0.1001	1.07185	0.0286854	3.48957	0.000483802	0.00688167	LENG8	Stem
ENSG00000139514	5490.86	0.0694847	1.04934	0.0199132	3.48937	0.000484155	0.0148243	SLC7A1	TA
ENSG00000076242	1604.96	-0.0898295	0.939634	0.0257459	-3.48907	0.000484701	0.0068844	MLH1	Stem
ENSG00000105755	6265.6	0.100472	1.07212	0.0287973	3.48892	0.000484976	0.0068844	ETHE1	Stem
ENSG00000105063	7234.68	0.106711	1.07677	0.0305878	3.48869	0.000485399	0.0354597	PPP6R1	Immature Goblet
ENSG00000165376	17498.1	-0.195156	0.873479	0.0559432	-3.48846	0.00048582	0.00688941	CLDN2	Stem
ENSG00000077238	3022.07	0.0917648	1.06567	0.0263094	3.48792	0.0004868	0.0469517	IL4R	Enteroendocrine
ENSG00000171490	6514.87	-0.0894883	0.939856	0.025661	-3.48733	0.000487869	0.00690451	RSL1D1	Stem
ENSG00000101940	3350.76	-0.0684587	0.953656	0.0196322	-3.48707	0.000488344	0.0148863	WDR13	TA
ENSG00000101782	9631.21	-0.123919	0.917691	0.0355372	-3.48703	0.000488426	0.0148863	RIOK3	TA
ENSG00000087586	2378.75	-0.0986589	0.933901	0.0282933	-3.48701	0.000488456	0.0469517	AURKA	Enteroendocrine
ENSG00000140367	1028.94	-0.131307	0.913004	0.0376637	-3.48631	0.000489737	0.00692395	UBE2Q2	Stem
ENSG00000031003	1419.66	-0.140631	0.907122	0.0403408	-3.48608	0.000490156	0.0354644	FAM13B	Immature Goblet
ENSG00000169213	10741.6	0.173756	1.12799	0.0498593	3.48492	0.000492291	0.00694748	RAB3B	Stem
ENSG00000173674	6774.81	-0.0751054	0.949273	0.0215519	-3.48486	0.000492392	0.00694748	EIF1AX	Stem
ENSG00000142669	17102	0.137033	1.09964	0.0393289	3.48427	0.000493474	0.0354644	SH3BGRL3	Immature Goblet
ENSG00000165832	1993.3	-0.147062	0.903088	0.0422107	-3.484	0.000493981	0.0354644	TRUB1	Immature Goblet
ENSG00000148297	1423.81	0.0789208	1.05623	0.022656	3.48344	0.00049502	0.0149158	MED22	TA
ENSG00000162613	5135.88	-0.0612471	0.958435	0.0175824	-3.48343	0.000495025	0.00697761	FUBP1	Stem
ENSG00000265666	168.49	0.209846	1.15656	0.0602473	3.48307	0.000495699	0.0069801	RARA-AS1	Stem
ENSG00000125812	655.076	-0.126902	0.915796	0.0364417	-3.48233	0.000497072	0.0604603	GZF1	Tuft
ENSG00000198860	1624.78	-0.157125	0.896811	0.0451261	-3.48191	0.000497852	0.0355381	TSEN15	Immature Goblet
ENSG00000119862	1305.95	0.141473	1.10303	0.0406339	3.48165	0.000498326	0.00700317	LGALSL	Stem
ENSG00000188833	954.113	0.168306	1.12374	0.0483409	3.48165	0.000498336	0.00700317	ENTPD8	Stem
ENSG00000115568	901.453	-0.122943	0.918312	0.0353211	-3.48073	0.000500045	0.00702015	ZNF142	Stem
ENSG00000114107	1014.03	-0.116858	0.922194	0.0335735	-3.48066	0.000500187	0.0475573	CEP70	Enteroendocrine
ENSG00000060140	1554.98	0.134265	1.09753	0.0385782	3.48033	0.000500803	0.00702097	STYK1	Stem
ENSG00000109606	12443.9	-0.0611099	0.958526	0.0175595	-3.48017	0.000501104	0.00702097	DHX15	Stem
ENSG00000141753	7993.15	0.094012	1.06733	0.0270163	3.47983	0.000501737	0.060473	IGFBP4	Tuft
ENSG00000147180	167.585	-0.241432	0.845905	0.0694021	-3.47874	0.000503776	0.00705135	ZNF711	Stem
ENSG00000168397	2583.1	0.0657671	1.04664	0.0189085	3.47818	0.000504826	0.007059	ATG4B	Stem
ENSG00000280355	70.5331	0.263345	1.20026	0.0757252	3.47764	0.000505854	0.00706634		Stem
ENSG00000106066	375.902	-0.169659	0.889053	0.0487988	-3.4767	0.000507624	0.0475573	CPVL	Enteroendocrine
ENSG00000130396	12629.9	0.0872755	1.06236	0.0251037	3.4766	0.000507806	0.0475573	AFDN	Enteroendocrine
ENSG00000284753	289.24	-0.20098	0.86996	0.0578118	-3.47645	0.000508107	0.00709075	EEF1AKMT4	Stem
ENSG00000130517	5582.62	0.0833635	1.05949	0.0239817	3.47612	0.000508718	0.00709221	PGPEP1	Stem
ENSG00000106683	1330.46	0.109808	1.07908	0.0315915	3.47588	0.000509175	0.0152385	LIMK1	TA
ENSG00000133056	5162.75	0.0998656	1.07167	0.0287351	3.47539	0.000510119	0.0359235	PIK3C2B	Immature Goblet
ENSG00000198517	3273.97	0.091997	1.06584	0.0264723	3.47521	0.000510445	0.00710508	MAFK	Stem
ENSG00000186350	3085.41	0.1019	1.07319	0.029323	3.4751	0.000510654	0.00710508	RXRA	Stem
ENSG00000136938	7049.47	-0.0830711	0.944046	0.0239099	-3.47434	0.000512115	0.0475573	ANP32B	Enteroendocrine
ENSG00000151881	630.63	-0.127761	0.915251	0.0367974	-3.47201	0.000516578	0.0617008	TMEM267	Tuft
ENSG00000274993	858.645	0.22062	1.16523	0.0635456	3.47184	0.000516907	0.0359235		Immature Goblet
ENSG00000089053	5241.83	0.0880869	1.06296	0.0253775	3.47106	0.000518403	0.0154449	ANAPC5	TA
ENSG00000165891	537.917	-0.161106	0.894339	0.0464287	-3.46997	0.000520523	0.00721392	E2F7	Stem
ENSG00000083635	501.373	-0.161921	0.893834	0.0466647	-3.46988	0.000520685	0.00721392	NUFIP1	Stem
ENSG00000076604	5287.45	0.0732374	1.05207	0.0211067	3.46986	0.000520731	0.00721392	TRAF4	Stem
ENSG00000151465	3317.85	-0.0845251	0.943095	0.0243627	-3.46945	0.000521529	0.00721392	CDC123	Stem
ENSG00000140297	48707.9	0.11876	1.0858	0.0342327	3.46919	0.000522033	0.0479697	GCNT3	Enteroendocrine
ENSG00000198695	13305.4	-0.266509	0.831329	0.0768371	-3.4685	0.000523382	0.0359235	MT-ND6	Immature Goblet
ENSG00000156709	3190.77	0.0658824	1.04672	0.0189964	3.46815	0.00052406	0.015492	AIFM1	TA
ENSG00000211459	99968.7	-0.0973515	0.934747	0.0280723	-3.46789	0.000524572	0.015492	MT-RNR1	TA
ENSG00000167191	1225.08	-0.133518	0.911606	0.0385049	-3.46755	0.000525217	0.00725731	GPRC5B	Stem
ENSG00000180573	3369.55	-0.111823	0.925418	0.0322513	-3.46724	0.000525826	0.015492	H2AC6	TA
ENSG00000150527	4668.4	0.104761	1.07532	0.0302202	3.46658	0.000527127	0.00727652	MIA2	Stem
ENSG00000148841	539.894	-0.137688	0.908974	0.0397336	-3.46529	0.000529664	0.00730436	ITPRIP	Stem
ENSG00000089009	48215.9	-0.0797942	0.946193	0.0230268	-3.46528	0.000529689	0.0479697	RPL6	Enteroendocrine
ENSG00000122965	1301.53	0.0920302	1.06587	0.0265637	3.46451	0.00053119	0.0156153	RBM19	TA
ENSG00000095539	10432.4	0.0926406	1.06632	0.0267407	3.4644	0.000531422	0.00732141	SEMA4G	Stem
ENSG00000005448	819.756	-0.130804	0.913323	0.0377613	-3.46396	0.000532284	0.00732609	WDR54	Stem
ENSG00000103056	2993.89	0.226534	1.17002	0.0654212	3.4627	0.000534785	0.00734765	SMPD3	Stem
ENSG00000183826	1794.92	0.101522	1.0729	0.0293193	3.46264	0.000534899	0.00734765	BTBD9	Stem
ENSG00000101146	1887.53	-0.0673093	0.954416	0.0194406	-3.4623	0.000535582	0.00734985	RAE1	Stem
ENSG00000166816	699.83	-0.203722	0.868308	0.0588467	-3.4619	0.000536366	0.01571	LDHD	TA
ENSG00000101557	5585.69	-0.0626424	0.957509	0.0181037	-3.46019	0.00053979	0.00738889	USP14	Stem
ENSG00000115163	552.809	-0.153795	0.898883	0.0444477	-3.46013	0.000539905	0.00738889	CENPA	Stem
ENSG00000116711	475.365	-0.165053	0.891896	0.0477232	-3.45854	0.000543103	0.00742399	PLA2G4A	Stem
ENSG00000102178	2414.61	0.0797817	1.05686	0.0230708	3.45812	0.00054395	0.0487702	UBL4A	Enteroendocrine
ENSG00000134453	3497.03	-0.0848102	0.942909	0.024526	-3.45797	0.000544263	0.0361568	RBM17	Immature Goblet
ENSG00000085511	1413.77	0.0853937	1.06098	0.024695	3.45794	0.000544328	0.015757	MAP3K4	TA
ENSG00000068903	1275.8	0.139463	1.10149	0.0403318	3.45789	0.000544422	0.0361568	SIRT2	Immature Goblet
ENSG00000180758	897.277	0.133183	1.09671	0.0385221	3.45732	0.000545586	0.00744431	GPR157	Stem
ENSG00000168237	1592.24	0.12061	1.08719	0.034891	3.45678	0.000546664	0.00744431	GLYCTK	Stem
ENSG00000235568	47.0629	0.391448	1.31171	0.113241	3.45676	0.000546713	0.00744431	NFAM1	Stem
ENSG00000159842	12822.6	0.0535498	1.03782	0.0154929	3.45641	0.00054743	0.0487702	ABR	Enteroendocrine
ENSG00000109929	4890.2	-0.12991	0.913888	0.0375921	-3.45578	0.000548696	0.0158144	SC5D	TA
ENSG00000196372	1368.06	-0.109153	0.927132	0.031586	-3.45572	0.000548819	0.0632299	ASB13	Tuft
ENSG00000245498	75.0733	0.293102	1.22527	0.0848255	3.45535	0.00054957	0.00747596		Stem
ENSG00000156026	6654.31	0.0703078	1.04994	0.020351	3.45476	0.000550792	0.00748533	MCU	Stem
ENSG00000007384	2613.95	0.135325	1.09834	0.0391713	3.4547	0.000550898	0.0361568	RHBDF1	Immature Goblet
ENSG00000181830	3513	0.0949287	1.06801	0.0274851	3.45382	0.000552703	0.0488429	SLC35C1	Enteroendocrine
ENSG00000179941	766.959	-0.163136	0.893082	0.0472343	-3.45376	0.00055283	0.0361568	BBS10	Immature Goblet
ENSG00000185220	389.618	-0.152193	0.899881	0.0440685	-3.45357	0.000553226	0.0632299	PGBD2	Tuft
ENSG00000132467	2574.79	0.0883127	1.06313	0.0255723	3.45346	0.000553452	0.0158824	UTP3	TA
ENSG00000168000	3003.6	-0.0777579	0.947529	0.0225197	-3.45288	0.000554634	0.00752334	BSCL2	Stem
ENSG00000214049	11491.5	-0.0990609	0.933641	0.0286911	-3.45267	0.000555078	0.0158946	UCA1	TA
ENSG00000119431	4264.91	0.095479	1.06842	0.0276675	3.45094	0.00055864	0.00755887	HDHD3	Stem
ENSG00000138231	820.993	-0.103102	0.931029	0.0298772	-3.45086	0.000558801	0.00755887	DBR1	Stem
ENSG00000130741	14026.8	-0.0560581	0.961889	0.0162458	-3.45061	0.000559322	0.00755887	EIF2S3	Stem
ENSG00000120526	1438.72	-0.123994	0.917644	0.0359345	-3.45055	0.000559437	0.00755887	NUDCD1	Stem
ENSG00000184900	4572.23	-0.0511327	0.965178	0.0148201	-3.45023	0.000560114	0.0490989	SUMO3	Enteroendocrine
ENSG00000061938	2879.86	0.106056	1.07628	0.0307416	3.44991	0.000560777	0.00756485	TNK2	Stem
ENSG00000214655	3541.06	0.107118	1.07707	0.0310511	3.44975	0.000561114	0.00756485	ZSWIM8	Stem
ENSG00000004700	2269.79	-0.10361	0.930701	0.0300357	-3.44956	0.000561498	0.00756485	RECQL	Stem
ENSG00000104774	4414.92	0.08081	1.05761	0.0234283	3.44925	0.000562142	0.0635831	MAN2B1	Tuft
ENSG00000175591	1742.86	0.195068	1.14478	0.0565668	3.44845	0.000563805	0.00758864	P2RY2	Stem
ENSG00000131094	77.3801	-0.426347	0.744144	0.123643	-3.44822	0.000564296	0.0160546	C1QL1	TA
ENSG00000078747	7034.72	0.0830879	1.05928	0.0240984	3.44786	0.000565054	0.00759816	ITCH	Stem
ENSG00000105738	3156.41	0.112614	1.08119	0.0326633	3.44773	0.00056531	0.0490989	SIPA1L3	Enteroendocrine
ENSG00000164818	2141.05	0.0834994	1.05959	0.0242193	3.44764	0.000565516	0.0160548	DNAAF5	TA
ENSG00000134755	15683	0.121529	1.08789	0.035252	3.44745	0.000565911	0.00760112	DSC2	Stem
ENSG00000137404	454.655	-0.141609	0.906507	0.0410791	-3.44723	0.000566358	0.00760112	NRM	Stem
ENSG00000129480	725.968	-0.104931	0.929849	0.0304441	-3.44668	0.00056751	0.00760636	DTD2	Stem
ENSG00000130827	4265.99	0.119798	1.08658	0.0347593	3.44651	0.000567877	0.00760636	PLXNA3	Stem
ENSG00000131408	2338.41	0.116681	1.08424	0.0338558	3.44642	0.000568057	0.036469	NR1H2	Immature Goblet
ENSG00000149262	848.1	-0.0831216	0.944013	0.0241193	-3.44627	0.000568375	0.00760636	INTS4	Stem
ENSG00000156170	298.084	0.142271	1.10364	0.0412867	3.44592	0.000569114	0.0160724	NDUFAF6	TA
ENSG00000163634	2309.8	-0.0702642	0.952464	0.0203909	-3.44586	0.000569246	0.0635831	THOC7	Tuft
ENSG00000171204	1565.13	-0.0872857	0.941292	0.0253323	-3.44562	0.000569742	0.00761739	TMEM126B	Stem
ENSG00000177683	988.491	-0.096902	0.935039	0.0281269	-3.44517	0.000570704	0.0635831	THAP5	Tuft
ENSG00000164087	1094.53	-0.115018	0.923371	0.0333888	-3.44481	0.00057146	0.00762581	POC1A	Stem
ENSG00000112655	3376.16	-0.147339	0.902914	0.0427712	-3.44481	0.00057146	0.00762581	PTK7	Stem
ENSG00000102100	2667.16	0.0983409	1.07054	0.0285499	3.44453	0.00057206	0.036469	SLC35A2	Immature Goblet
ENSG00000119969	1583.56	0.175681	1.1295	0.051004	3.44446	0.000572195	0.0160724	HELLS	TA
ENSG00000111247	974.28	-0.167773	0.890216	0.0487223	-3.44344	0.000574359	0.00765575	RAD51AP1	Stem
ENSG00000124767	10245.8	-0.0548655	0.962684	0.0159351	-3.44305	0.000575198	0.00765575	GLO1	Stem
ENSG00000196139	9508.57	0.104729	1.07529	0.0304182	3.44298	0.000575341	0.00765575	AKR1C3	Stem
ENSG00000104164	5238.37	-0.0706253	0.952225	0.0205145	-3.44269	0.000575951	0.0490989	BLOC1S6	Enteroendocrine
ENSG00000165675	553.107	-0.236024	0.849082	0.0685583	-3.44267	0.000575994	0.036469	ENOX2	Immature Goblet
ENSG00000052802	15745.6	-0.149967	0.901271	0.0435617	-3.44264	0.000576062	0.0161127	MSMO1	TA
ENSG00000205356	2371.79	0.104444	1.07508	0.0303476	3.4416	0.000578274	0.00768749	TECPR1	Stem
ENSG00000138668	8655.18	-0.0840355	0.943415	0.0244198	-3.44129	0.000578943	0.0490989	HNRNPD	Enteroendocrine
ENSG00000168090	3113.34	-0.0647301	0.956124	0.018811	-3.44107	0.000579422	0.00769545	COPS6	Stem
ENSG00000185515	3191.67	0.075809	1.05395	0.022033	3.4407	0.000580222	0.0161737	BRCC3	TA
ENSG00000066926	1782.7	-0.148414	0.902242	0.0431436	-3.44	0.000581705	0.036469	FECH	Immature Goblet
ENSG00000168461	435.66	0.206965	1.15426	0.0601829	3.43893	0.000584023	0.00774189	RAB31	Stem
ENSG00000092421	2288.22	0.151379	1.11063	0.0440209	3.43879	0.000584319	0.0490989	SEMA6A	Enteroendocrine
ENSG00000108395	1655.88	-0.0850596	0.942746	0.0247396	-3.4382	0.000585589	0.00774801	TRIM37	Stem
ENSG00000168016	3416.34	0.228754	1.17182	0.0665363	3.43803	0.000585971	0.0490989	TRANK1	Enteroendocrine
ENSG00000122778	634.004	-0.127104	0.915668	0.0369728	-3.43776	0.00058654	0.00775328	KIAA1549	Stem
ENSG00000160957	1553.08	-0.149416	0.901615	0.0434675	-3.43742	0.000587275	0.00775568	RECQL4	Stem
ENSG00000197892	8592.85	0.123809	1.08961	0.0360258	3.43668	0.000588889	0.0490989	KIF13B	Enteroendocrine
ENSG00000157111	1672.01	0.135455	1.09844	0.0394229	3.43595	0.000590476	0.00779062	TMEM171	Stem
ENSG00000137601	637.481	-0.201194	0.86983	0.0585558	-3.43594	0.000590508	0.036469	NEK1	Immature Goblet
ENSG00000125485	650.797	0.140821	1.10253	0.0409896	3.43552	0.000591411	0.0162917	DDX31	TA
ENSG00000100316	101902	-0.0589243	0.95998	0.0171515	-3.43551	0.000591445	0.0490989	RPL3	Enteroendocrine
ENSG00000147144	1910.17	0.175974	1.12973	0.0512233	3.43544	0.0005916	0.036469	CCDC120	Immature Goblet
ENSG00000166510	2933.52	0.103062	1.07405	0.0300053	3.4348	0.000592997	0.00781653	CCDC68	Stem
ENSG00000104881	1504.51	-0.111661	0.925522	0.0325111	-3.43456	0.00059352	0.0162917	PPP1R13L	TA
ENSG00000133935	2882.97	0.13919	1.10129	0.0405328	3.43402	0.000594705	0.036469	ERG28	Immature Goblet
ENSG00000174231	13865.1	0.0653106	1.04631	0.0190197	3.43384	0.000595086	0.0163009	PRPF8	TA
ENSG00000125734	2956.17	0.122872	1.0889	0.035783	3.4338	0.000595188	0.036469	GPR108	Immature Goblet
ENSG00000136830	25990.6	0.0684496	1.04859	0.0199341	3.43379	0.000595201	0.00782969	NIBAN2	Stem
ENSG00000118640	6833.25	0.0932413	1.06676	0.0271561	3.43353	0.000595778	0.00782969	VAMP8	Stem
ENSG00000075914	1243.79	-0.0897192	0.939706	0.0261323	-3.43327	0.000596342	0.00782969	EXOSC7	Stem
ENSG00000163807	1774.92	-0.0955653	0.935905	0.0278361	-3.43315	0.000596622	0.00782969	KIAA1143	Stem
ENSG00000159733	598.004	0.160112	1.11737	0.046638	3.43307	0.000596787	0.00782969	ZFYVE28	Stem
ENSG00000211445	3504.33	-0.116926	0.922151	0.0340689	-3.43203	0.00059909	0.0163431	GPX3	TA
ENSG00000142657	7102.22	-0.0606642	0.958823	0.0176793	-3.43137	0.000600534	0.00787149	PGD	Stem
ENSG00000090060	14193.6	-0.0446505	0.969525	0.0130155	-3.43057	0.000602313	0.0660666	PAPOLA	Tuft
ENSG00000163399	50285.6	0.0704812	1.05007	0.0205468	3.43028	0.000602961	0.0660666	ATP1A1	Tuft
ENSG00000116574	2100.01	0.122974	1.08898	0.0358499	3.43026	0.000603005	0.00788913	RHOU	Stem
ENSG00000213593	4068.01	-0.0599994	0.959265	0.0174948	-3.42956	0.00060455	0.00790197	TMX2	Stem
ENSG00000051341	1480.11	-0.11787	0.921547	0.0343726	-3.4292	0.000605374	0.00790537	POLQ	Stem
ENSG00000196510	2025.04	0.09154	1.06551	0.0266966	3.4289	0.00060604	0.0164987	ANAPC7	TA
ENSG00000163104	2208.27	-0.0941512	0.936823	0.0274706	-3.42734	0.000609525	0.00794479	SMARCAD1	Stem
ENSG00000143499	1372.29	-0.0881035	0.940759	0.0257114	-3.42663	0.000611119	0.00795817	SMYD2	Stem
ENSG00000100395	1322.71	-0.108613	0.927479	0.0317106	-3.42515	0.000614462	0.00798661	L3MBTL2	Stem
ENSG00000134531	45390.4	0.181337	1.13393	0.0529463	3.42492	0.000614989	0.00798661	EMP1	Stem
ENSG00000167005	6716.73	-0.0871706	0.941367	0.025452	-3.42491	0.000615012	0.00798661	NUDT21	Stem
ENSG00000155085	297.145	0.149617	1.10927	0.0436857	3.42485	0.000615134	0.999597	AK9	Immature Coloncoyte
ENSG00000105552	1329.76	-0.0873839	0.941228	0.0255203	-3.42409	0.000616864	0.00800038	BCAT2	Stem
ENSG00000100300	10208	0.107495	1.07736	0.0313952	3.42394	0.000617213	0.00800038	TSPO	Stem
ENSG00000100299	2447.72	0.0998043	1.07163	0.029156	3.42311	0.000619088	0.00801145	ARSA	Stem
ENSG00000175643	573.266	-0.170098	0.888782	0.049692	-3.42305	0.000619236	0.00801145	RMI2	Stem
ENSG00000185561	2383.12	0.183767	1.13585	0.0536891	3.42281	0.00061978	0.00801145	TLCD2	Stem
ENSG00000124787	304.048	-0.170426	0.88858	0.0497983	-3.42234	0.000620853	0.00801792	RPP40	Stem
ENSG00000179526	1475.27	0.0849347	1.06064	0.0248236	3.42154	0.000622683	0.00802637	SHARPIN	Stem
ENSG00000261236	2034.13	-0.12027	0.920015	0.0351516	-3.42147	0.000622835	0.00802637	BOP1	Stem
ENSG00000114491	2377.63	0.108063	1.07778	0.0315851	3.42132	0.000623191	0.0167705	UMPS	TA
ENSG00000165617	52.8892	0.41468	1.333	0.121248	3.42009	0.000625998	0.00804747	DACT1	Stem
ENSG00000167617	3449.4	0.144789	1.10557	0.0423402	3.41966	0.000626986	0.00804747	CDC42EP5	Stem
ENSG00000122035	881.266	0.138265	1.10058	0.040435	3.41943	0.000627516	0.00804747	RASL11A	Stem
ENSG00000188112	5329.96	0.115223	1.08314	0.0336971	3.41939	0.000627615	0.00804747	C6orf132	Stem
ENSG00000198944	515.452	0.191542	1.14198	0.0560203	3.41916	0.000628156	0.00804747	SOWAHA	Stem
ENSG00000117877	723.052	-0.21302	0.862729	0.0623032	-3.41909	0.000628305	0.00804747	CD3EAP	Stem
ENSG00000164961	3249.8	0.0729048	1.05183	0.0213244	3.41884	0.000628881	0.0167705	WASHC5	TA
ENSG00000126934	5528.76	0.103584	1.07444	0.030301	3.41851	0.000629656	0.00805742	MAP2K2	Stem
ENSG00000234965	12.2692	1.02277	2.03182	0.299189	3.41848	0.000629714	0.999597	SHISA8	Immature Coloncoyte
ENSG00000132507	24526.2	0.0810933	1.05782	0.0237225	3.41842	0.000629866	0.0167705	EIF5A	TA
ENSG00000239305	2638.53	0.116676	1.08423	0.0341349	3.41808	0.000630649	0.0518957	RNF103	Enteroendocrine
ENSG00000137073	2182.23	-0.0707731	0.952128	0.0207066	-3.4179	0.000631067	0.00806812	UBAP2	Stem
ENSG00000147316	838.651	-0.127892	0.915168	0.037423	-3.41746	0.000632089	0.0380017	MCPH1	Immature Goblet
ENSG00000196227	709.187	-0.210621	0.864165	0.0616408	-3.41692	0.000633349	0.0380017	FAM217B	Immature Goblet
ENSG00000183208	649.808	0.141776	1.10326	0.0414927	3.41689	0.000633407	0.00809064	GDPGP1	Stem
ENSG00000146278	2576.36	-0.10042	0.932761	0.029391	-3.4167	0.000633845	0.0167705	PNRC1	TA
ENSG00000136305	315.117	0.215932	1.16145	0.0632049	3.41638	0.000634608	0.0518957	CIDEB	Enteroendocrine
ENSG00000183479	415.394	0.145383	1.10602	0.0425553	3.41635	0.000634675	0.0167705	TREX2	TA
ENSG00000129007	5975.43	-0.107757	0.928029	0.031547	-3.41578	0.000636006	0.0167705	CALML4	TA
ENSG00000136059	17977.8	0.113674	1.08198	0.0332806	3.41564	0.000636332	0.00812061	VILL	Stem
ENSG00000117593	3383.34	0.096897	1.06947	0.0283708	3.41537	0.000636948	0.0167705	DARS2	TA
ENSG00000278144	165.167	0.193625	1.14363	0.0567051	3.4146	0.000638749	0.00813665		Stem
ENSG00000169174	4614.55	0.112065	1.08077	0.0328252	3.41401	0.000640151	0.0681776	PCSK9	Tuft
ENSG00000100968	406.219	-0.221472	0.85769	0.0648849	-3.41331	0.000641785	0.0167705	NFATC4	TA
ENSG00000109736	4191.06	-0.0874376	0.941193	0.0256245	-3.41226	0.000644255	0.0167705	MFSD10	TA
ENSG00000165948	611.4	0.115689	1.08349	0.0339053	3.41213	0.000644563	0.00819638	IFI27L1	Stem
ENSG00000133142	1436.81	-0.107507	0.928191	0.0315096	-3.41189	0.000645151	0.00819638	TCEAL4	Stem
ENSG00000181467	4071.77	0.102826	1.07388	0.0301378	3.41187	0.000645191	0.00819638	RAP2B	Stem
ENSG00000136492	826.31	0.176133	1.12985	0.0516237	3.41186	0.000645204	0.0167705	BRIP1	TA
ENSG00000198890	1153.56	0.159083	1.11658	0.0466333	3.41137	0.00064638	0.0167705	PRMT6	TA
ENSG00000169679	3313.7	-0.124866	0.917089	0.0366037	-3.4113	0.00064654	0.00820608	BUB1	Stem
ENSG00000115756	2600.62	-0.122461	0.918619	0.0359039	-3.41081	0.000647705	0.016772	HPCAL1	TA
ENSG00000100997	2975.27	0.0831969	1.05936	0.0243949	3.41042	0.000648632	0.00822519	ABHD12	Stem
ENSG00000249115	576.075	-0.154026	0.898739	0.045167	-3.41015	0.000649268	0.00822582	HAUS5	Stem
ENSG00000144736	1021.3	-0.112076	0.925256	0.0328672	-3.40995	0.000649743	0.0683674	SHQ1	Tuft
ENSG00000004139	429.573	0.146013	1.10651	0.0428497	3.40757	0.000655442	0.0529017	SARM1	Enteroendocrine
ENSG00000184481	1083.22	0.0957498	1.06862	0.0281009	3.40736	0.000655954	0.00829555	FOXO4	Stem
ENSG00000182253	183.346	-0.344444	0.787611	0.101095	-3.40713	0.000656499	0.0383803	SYNM	Immature Goblet
ENSG00000131828	5157.17	-0.0572093	0.961121	0.0167949	-3.40635	0.000658386	0.0687313	PDHA1	Tuft
ENSG00000124177	1054.01	-0.10057	0.932665	0.0295295	-3.40573	0.000659874	0.0529017	CHD6	Enteroendocrine
ENSG00000175505	472.354	0.144637	1.10545	0.0424766	3.4051	0.000661392	0.0529017	CLCF1	Enteroendocrine
ENSG00000165688	3499.53	-0.0710861	0.951921	0.0208802	-3.40448	0.000662902	0.00836079	PMPCA	Stem
ENSG00000164916	3281.3	0.0841107	1.06003	0.0247094	3.40399	0.000664091	0.00836826	FOXK1	Stem
ENSG00000167967	995.766	0.146507	1.10689	0.0430485	3.4033	0.000665777	0.0385012	E4F1	Immature Goblet
ENSG00000134852	6436.98	-0.106476	0.928854	0.0312977	-3.40206	0.000668808	0.0385012	CLOCK	Immature Goblet
ENSG00000109686	10800.3	0.0813798	1.05803	0.0239255	3.40139	0.000670449	0.00843578	SH3D19	Stem
ENSG00000175203	6016.56	0.0815021	1.05812	0.023962	3.4013	0.000670652	0.00843578	DCTN2	Stem
ENSG00000197273	1518.67	-0.155802	0.897633	0.0458261	-3.39985	0.000674234	0.0171412	GUCA2A	TA
ENSG00000164080	1589.55	0.102936	1.07396	0.030278	3.39969	0.000674633	0.0171412	RAD54L2	TA
ENSG00000172461	722.107	0.175087	1.12903	0.051508	3.39922	0.000675791	0.0171412	FUT9	TA
ENSG00000116883	508.906	-0.194894	0.873637	0.0573375	-3.39906	0.000676185	0.0171412	NA	TA
ENSG00000182938	789.213	0.218185	1.16327	0.0641909	3.399	0.000676328	0.00849053	OTOP3	Stem
ENSG00000077348	605.334	-0.158068	0.896224	0.0465071	-3.3988	0.000676821	0.00849053	EXOSC5	Stem
ENSG00000178401	1556.62	0.0912661	1.0653	0.0268575	3.39816	0.000678399	0.00850272	DNAJC22	Stem
ENSG00000116191	5350.87	0.108747	1.07829	0.0320109	3.3972	0.000680796	0.00851909	RALGPS2	Stem
ENSG00000117399	4785.17	-0.12664	0.915962	0.0372783	-3.39715	0.00068092	0.00851909	CDC20	Stem
ENSG00000151327	3024.33	0.0873014	1.06238	0.0257004	3.39689	0.000681572	0.00851965	FAM177A1	Stem
ENSG00000116704	4754.15	0.129174	1.09367	0.0380275	3.39685	0.00068166	0.0537416	SLC35D1	Enteroendocrine
ENSG00000006125	24534.5	-0.0802873	0.945869	0.0236359	-3.39683	0.000681701	0.0537416	AP2B1	Enteroendocrine
ENSG00000100591	5396.94	0.089286	1.06384	0.0262908	3.3961	0.00068354	0.0171897	AHSA1	TA
ENSG00000184110	988.597	-0.0969393	0.935015	0.0285497	-3.39545	0.000685147	0.0085567	EIF3C	Stem
ENSG00000107833	1009.93	-0.152712	0.899558	0.0449803	-3.39508	0.000686094	0.00855724	NPM3	Stem
ENSG00000136897	1906.6	-0.0895384	0.939823	0.026374	-3.39495	0.00068641	0.00855724	MRPL50	Stem
ENSG00000132603	2031.11	0.0766527	1.05457	0.0225788	3.3949	0.000686548	0.0171897	NIP7	TA
ENSG00000123989	6962.03	0.143899	1.10489	0.0423884	3.39477	0.000686858	0.0393588	CHPF	Immature Goblet
ENSG00000186871	728.747	-0.152429	0.899734	0.0449266	-3.39284	0.000691709	0.0086153	ERCC6L	Stem
ENSG00000130340	10406.4	0.104261	1.07494	0.030734	3.39237	0.00069291	0.0086153	SNX9	Stem
ENSG00000006459	3472.79	0.116914	1.08441	0.0344667	3.39208	0.00069365	0.00861612	KDM7A	Stem
ENSG00000073536	1091.7	-0.134554	0.910952	0.0396696	-3.39186	0.000694204	0.00861612	NLE1	Stem
ENSG00000184678	367.016	-0.200221	0.870417	0.0590313	-3.39177	0.00069442	0.053801	H2BC21	Enteroendocrine
ENSG00000123240	7707.85	0.115159	1.08309	0.0339561	3.39141	0.000695335	0.00862253	OPTN	Stem
ENSG00000164695	1631.47	0.0754462	1.05369	0.0222493	3.39095	0.000696506	0.00862941	CHMP4C	Stem
ENSG00000166922	1033.21	-0.118477	0.921159	0.034942	-3.39068	0.000697184	0.053801	SCG5	Enteroendocrine
ENSG00000144554	1452.51	0.126283	1.09148	0.0372527	3.38989	0.000699201	0.0173921	FANCD2	TA
ENSG00000205639	125.672	0.351164	1.27559	0.103623	3.38885	0.000701869	0.0396174	MFSD2B	Immature Goblet
ENSG00000122884	19805.9	-0.132509	0.912244	0.0391045	-3.38859	0.00070254	0.0174425	P4HA1	TA
ENSG00000198911	15735.3	0.0766624	1.05458	0.0226272	3.38806	0.000703877	0.00871304	SREBF2	Stem
ENSG00000179314	2680.78	0.11632	1.08397	0.034342	3.38711	0.00070632	0.0541249	WSCD1	Enteroendocrine
ENSG00000099326	982.734	0.106495	1.07661	0.0314602	3.38509	0.000711555	0.00879256	MZF1	Stem
ENSG00000155097	3728.56	-0.10144	0.932102	0.029967	-3.38506	0.00071162	0.0396174	ATP6V1C1	Immature Goblet
ENSG00000175155	983.434	0.12699	1.09201	0.0375191	3.38468	0.000712609	0.00879784	YPEL2	Stem
ENSG00000170946	414.545	-0.129926	0.913878	0.0383879	-3.38456	0.000712933	0.0721662	DNAJC24	Tuft
ENSG00000184792	648.379	0.12084	1.08737	0.0357066	3.38424	0.000713763	0.00880433	OSBP2	Stem
ENSG00000137760	406.96	-0.254942	0.838021	0.0753402	-3.38388	0.000714703	0.0396174	ALKBH8	Immature Goblet
ENSG00000142784	2972.02	0.0769319	1.05477	0.0227414	3.3829	0.000717257	0.00883966	WDTC1	Stem
ENSG00000104980	1402.73	-0.0821034	0.944679	0.0242704	-3.38286	0.00071734	0.0721662	TIMM44	Tuft
ENSG00000176928	386.417	0.190142	1.14088	0.0562107	3.38266	0.00071787	0.05438	GCNT4	Enteroendocrine
ENSG00000092470	774.69	-0.291375	0.817123	0.0861401	-3.38257	0.000718103	0.0396174	WDR76	Immature Goblet
ENSG00000068078	2399.02	0.134512	1.09772	0.0397767	3.38167	0.000720458	0.0396174	FGFR3	Immature Goblet
ENSG00000213347	358.647	-0.181027	0.882075	0.0535333	-3.38157	0.000720718	0.05438	MXD3	Enteroendocrine
ENSG00000139626	164.359	0.195558	1.14517	0.0578426	3.38086	0.000722595	0.0721662	ITGB7	Tuft
ENSG00000178409	488.979	0.1492	1.10895	0.0441378	3.38032	0.000724024	0.0176617	BEND3	TA
ENSG00000172159	1593.01	0.133483	1.09694	0.0394907	3.38012	0.000724537	0.05438	FRMD3	Enteroendocrine
ENSG00000170855	1588.97	-0.116977	0.922118	0.0346127	-3.37959	0.000725947	0.00893106	TRIAP1	Stem
ENSG00000213186	757.459	-0.137357	0.909183	0.0406667	-3.37763	0.000731134	0.00896206	TRIM59	Stem
ENSG00000168077	413.183	-0.263145	0.833269	0.0779095	-3.37757	0.000731288	0.00896206	SCARA3	Stem
ENSG00000134690	2347.53	-0.107609	0.928125	0.0318613	-3.37743	0.000731662	0.00896206	CDCA8	Stem
ENSG00000155366	20582.1	-0.10229	0.931553	0.0302904	-3.37696	0.000732904	0.0178291	RHOC	TA
ENSG00000117862	4300.51	-0.0724131	0.951046	0.0214443	-3.3768	0.000733332	0.0546656	TXNDC12	Enteroendocrine
ENSG00000072756	1260.9	-0.127587	0.915361	0.0377865	-3.37653	0.000734067	0.00898189	TRNT1	Stem
ENSG00000148343	2269.09	0.0865136	1.0618	0.0256235	3.37634	0.000734562	0.00898189	MIGA2	Stem
ENSG00000185596	290.616	0.500656	1.41486	0.148293	3.37613	0.000735131	0.0400135	WASH3P	Immature Goblet
ENSG00000090776	9585.09	0.139944	1.10186	0.0414583	3.37554	0.00073672	0.0400135	EFNB1	Immature Goblet
ENSG00000178951	4533.76	0.0999333	1.07172	0.0296055	3.3755	0.000736824	0.00899815	ZBTB7A	Stem
ENSG00000143314	2473.84	-0.0995717	0.93331	0.0294995	-3.37537	0.000737174	0.00899815	MRPL24	Stem
ENSG00000165934	4506.64	0.0737686	1.05246	0.0218572	3.37502	0.000738104	0.0178729	CPSF2	TA
ENSG00000102241	3287.9	-0.0718768	0.9514	0.0212974	-3.3749	0.000738419	0.0727352	HTATSF1	Tuft
ENSG00000123485	1564.03	-0.136054	0.910005	0.040317	-3.37461	0.000739195	0.00901497	HJURP	Stem
ENSG00000151623	1491.44	0.142107	1.10352	0.0421276	3.37325	0.000742863	0.00905183	NR3C2	Stem
ENSG00000147394	2555.61	-0.0856667	0.942349	0.0254023	-3.3724	0.000745174	0.0179302	ZNF185	TA
ENSG00000197122	6188.88	0.0825969	1.05892	0.0244927	3.3723	0.000745421	0.00907512	SRC	Stem
ENSG00000102882	6512.08	-0.135052	0.910637	0.0400543	-3.37172	0.000746992	0.0179413	MAPK3	TA
ENSG00000162851	1116.94	-0.166147	0.891219	0.0492895	-3.37084	0.00074938	0.0401809	TFB2M	Immature Goblet
ENSG00000166788	803.001	-0.114841	0.923484	0.0340784	-3.36991	0.000751936	0.00912276	SAAL1	Stem
ENSG00000269374	130.223	-0.196011	0.872961	0.0581697	-3.36964	0.000752662	0.0179946		TA
ENSG00000130701	193.178	0.193454	1.1435	0.0574115	3.3696	0.000752762	0.00912488	RBBP8NL	Stem
ENSG00000229719	944.98	0.221897	1.16627	0.065855	3.36948	0.000753107	0.0552023	MIR194-2HG	Enteroendocrine
ENSG00000145919	1043.62	-0.172456	0.887331	0.051187	-3.36914	0.00075404	0.0401809	BOD1	Immature Goblet
ENSG00000124795	11288.2	-0.0850141	0.942775	0.0252393	-3.36832	0.000756269	0.00915802	DEK	Stem
ENSG00000126460	493.967	0.0916501	1.06559	0.0272124	3.36796	0.000757268	0.00915802	PRRG2	Stem
ENSG00000198113	6126.96	0.0755692	1.05378	0.0224381	3.36789	0.000757455	0.00915802	TOR4A	Stem
ENSG00000141582	918.875	0.0931343	1.06669	0.0276563	3.36757	0.000758348	0.00916092	CBX4	Stem
ENSG00000279117	809.727	0.186815	1.13825	0.0554867	3.36684	0.000760337	0.0401809		Immature Goblet
ENSG00000037897	543.37	0.179107	1.13218	0.0531977	3.36682	0.000760407	0.018083	METTL1	TA
ENSG00000121039	2133.82	0.102566	1.07368	0.030464	3.36679	0.000760477	0.0552023	RDH10	Enteroendocrine
ENSG00000255717	2019.35	-0.12062	0.919792	0.0358305	-3.36641	0.000761528	0.00919142	SNHG1	Stem
ENSG00000010810	882.096	-0.145677	0.903955	0.0432827	-3.36571	0.000763478	0.00920005	FYN	Stem
ENSG00000118322	9190.37	0.101208	1.07267	0.0300712	3.36562	0.000763721	0.0552023	ATP10B	Enteroendocrine
ENSG00000126216	1410	0.073416	1.05221	0.0218142	3.36552	0.000764004	0.018083	TUBGCP3	TA
ENSG00000100711	1835.5	0.0678404	1.04815	0.0201577	3.36548	0.000764096	0.00920005	ZFYVE21	Stem
ENSG00000140905	679.42	-0.11869	0.921023	0.0352673	-3.36544	0.000764211	0.00920005	GCSH	Stem
ENSG00000089154	9848.89	0.0426294	1.02999	0.0126697	3.36468	0.000766327	0.018083	GCN1	TA
ENSG00000158526	1950.72	0.0780908	1.05562	0.0232095	3.36461	0.000766529	0.018083	TSR2	TA
ENSG00000167553	22235.7	-0.0531988	0.963797	0.015814	-3.36402	0.000768151	0.00923679	TUBA1C	Stem
ENSG00000138600	5917.03	0.12154	1.0879	0.0361303	3.36393	0.000768418	0.0552023	SPPL2A	Enteroendocrine
ENSG00000175166	12411.9	0.0568081	1.04016	0.0168875	3.36392	0.00076844	0.0180959	PSMD2	TA
ENSG00000108468	3647.93	-0.0889664	0.940196	0.0264476	-3.36387	0.00076858	0.00923679	CBX1	Stem
ENSG00000204264	2874.94	-0.0538929	0.963333	0.0160224	-3.3636	0.00076933	0.0749983	PSMB8	Tuft
ENSG00000124201	3620.53	0.0990449	1.07106	0.0294506	3.36309	0.000770757	0.0552023	ZNFX1	Enteroendocrine
ENSG00000099337	3068.12	0.101487	1.07288	0.0301777	3.36297	0.000771075	0.00925098	KCNK6	Stem
ENSG00000139350	1607.74	-0.0820354	0.944724	0.0243972	-3.3625	0.00077241	0.00925098	NEDD1	Stem
ENSG00000100575	813.413	-0.128282	0.91492	0.038151	-3.36248	0.000772444	0.00925098	TIMM9	Stem
ENSG00000137193	5140.43	0.185736	1.1374	0.0552424	3.3622	0.000773242	0.00925098	PIM1	Stem
ENSG00000185650	3634.2	0.0916374	1.06558	0.0272559	3.36211	0.000773497	0.00925098	ZFP36L1	Stem
ENSG00000130522	4303.71	0.132243	1.096	0.0393344	3.36203	0.000773718	0.00925098	JUND	Stem
ENSG00000085644	722.732	0.14271	1.10398	0.0424612	3.36096	0.000776733	0.0407218	ZNF213	Immature Goblet
ENSG00000153201	9486.67	0.0669697	1.04751	0.0199269	3.36077	0.000777257	0.0182387	RANBP2	TA
ENSG00000235954	336.361	-0.131145	0.913106	0.0390285	-3.36024	0.000778735	0.00929853	TTC28-AS1	Stem
ENSG00000226232	351.123	0.142449	1.10378	0.0423938	3.36014	0.000779022	0.00929853	NPIPB14P	Stem
ENSG00000152683	2570.97	-0.120072	0.920142	0.0357344	-3.36012	0.000779099	0.0407218	SLC30A6	Immature Goblet
ENSG00000165672	14466.2	-0.0821656	0.944639	0.0244536	-3.36006	0.000779243	0.0552452	PRDX3	Enteroendocrine
ENSG00000135678	746	0.172403	1.12693	0.0513212	3.35929	0.000781439	0.0552452	CPM	Enteroendocrine
ENSG00000176903	4138.95	0.114379	1.08251	0.0340495	3.35919	0.000781712	0.00931835	PNMA1	Stem
ENSG00000172062	320.903	-0.159259	0.895485	0.0474113	-3.35908	0.000782011	0.00931835	SMN1	Stem
ENSG00000167508	5322.26	-0.142205	0.906133	0.0423469	-3.35811	0.000784787	0.0183011	MVD	TA
ENSG00000198301	2044.12	0.0897462	1.06418	0.0267271	3.35788	0.000785439	0.0183011	SDAD1	TA
ENSG00000061987	2623.81	0.0663258	1.04705	0.0197534	3.35769	0.000785957	0.00934402	MON2	Stem
ENSG00000156860	3436.89	0.0875311	1.06255	0.0260694	3.35762	0.000786164	0.00934402	FBRS	Stem
ENSG00000106524	1665.05	-0.0721842	0.951197	0.0215014	-3.35719	0.00078738	0.0553084	ANKMY2	Enteroendocrine
ENSG00000127989	802.763	-0.170507	0.88853	0.0507929	-3.35691	0.000788198	0.040921	MTERF1	Immature Goblet
ENSG00000184381	486.67	0.171702	1.12639	0.0511556	3.35646	0.000789462	0.040921	PLA2G6	Immature Goblet
ENSG00000103365	2593.27	-0.084134	0.943351	0.0250699	-3.35597	0.000790869	0.00938267	GGA2	Stem
ENSG00000073331	940.985	0.0910836	1.06517	0.0271423	3.35578	0.000791422	0.00938267	ALPK1	Stem
ENSG00000056050	605.187	-0.138358	0.908553	0.0412442	-3.3546	0.000794795	0.00940924	HPF1	Stem
ENSG00000013810	3432	-0.117921	0.921515	0.0351546	-3.35436	0.000795494	0.00940924	TACC3	Stem
ENSG00000133739	1037.97	-0.134691	0.910865	0.0401549	-3.35429	0.000795676	0.00940924	LRRCC1	Stem
ENSG00000170011	56.2775	-0.411735	0.751719	0.122758	-3.35403	0.000796448	0.00941044	MYRIP	Stem
ENSG00000010165	1929.26	0.0897843	1.06421	0.0267695	3.35398	0.000796584	0.0183991	EEF1AKNMT	TA
ENSG00000115616	3506.53	0.127607	1.09248	0.0380498	3.35369	0.000797413	0.00941317	SLC9A2	Stem
ENSG00000173145	1403.8	-0.14004	0.907494	0.0417596	-3.35348	0.000798022	0.00941317	NOC3L	Stem
ENSG00000163818	983.5	-0.118095	0.921404	0.0352161	-3.35343	0.000798171	0.0553567	LZTFL1	Enteroendocrine
ENSG00000198840	36938.2	-0.0948495	0.93637	0.0282945	-3.35223	0.000801648	0.0757527	MT-ND3	Tuft
ENSG00000044446	3966.71	0.109826	1.0791	0.032763	3.35212	0.000801942	0.00945146	PHKA2	Stem
ENSG00000128340	2697.25	-0.13553	0.910335	0.0404447	-3.351	0.000805196	0.0184747	RAC2	TA
ENSG00000144645	2519.63	0.0774195	1.05513	0.0231057	3.35066	0.000806199	0.0757527	OSBPL10	Tuft
ENSG00000143507	255.829	0.165849	1.12183	0.0495043	3.3502	0.000807528	0.0757527	DUSP10	Tuft
ENSG00000243509	673.82	0.230376	1.17314	0.0687752	3.34969	0.000809014	0.0095268	TNFRSF6B	Stem
ENSG00000240849	2221.73	0.119115	1.08607	0.0355637	3.34934	0.000810052	0.0414282	TMEM189	Immature Goblet
ENSG00000169991	2200.12	0.0824942	1.05885	0.0246326	3.34898	0.000811101	0.0185431	IFFO2	TA
ENSG00000171680	611.358	0.122149	1.08835	0.0364743	3.34889	0.00081135	0.0757527	PLEKHG5	Tuft
ENSG00000137764	917.707	0.0853966	1.06098	0.0255058	3.34812	0.000813606	0.00956691	MAP2K5	Stem
ENSG00000113966	284.502	-0.147262	0.902962	0.0439844	-3.34806	0.000813784	0.00956691	ARL6	Stem
ENSG00000166275	1392.72	-0.14693	0.90317	0.0438881	-3.34783	0.000814455	0.0414282	BORCS7	Immature Goblet
ENSG00000109107	4901.55	-0.179113	0.883246	0.0535228	-3.34647	0.000818466	0.0186127	ALDOC	TA
ENSG00000138663	1874.12	-0.0872574	0.94131	0.0260818	-3.34553	0.000821263	0.0555937	COPS4	Enteroendocrine
ENSG00000179674	3001.32	0.122521	1.08864	0.0366237	3.34541	0.000821612	0.00965085	ARL14	Stem
ENSG00000091129	212.842	0.250694	1.18978	0.0749548	3.3446	0.000824015	0.075952	NRCAM	Tuft
ENSG00000103528	236.524	-0.153649	0.898974	0.0459434	-3.34431	0.000824871	0.0186942	SYT17	TA
ENSG00000186594	1489.73	0.198549	1.14754	0.0593692	3.3443	0.000824893	0.0555937	MIR22HG	Enteroendocrine
ENSG00000103066	963.293	0.0847583	1.06051	0.0253442	3.34429	0.000824943	0.075952	PLA2G15	Tuft
ENSG00000260877	58.2966	0.321425	1.24956	0.0961457	3.3431	0.000828473	0.00970704		Stem
ENSG00000170606	9910.6	0.0629721	1.04462	0.0188378	3.34286	0.000829189	0.0187281	HSPA4	TA
ENSG00000137103	741.923	0.169156	1.1244	0.0506092	3.3424	0.000830585	0.0416105	TMEM8B	Immature Goblet
ENSG00000119401	1105.6	0.0830916	1.05929	0.0248602	3.34235	0.00083072	0.0187308	TRIM32	TA
ENSG00000119682	3364.16	0.0833831	1.0595	0.024948	3.34228	0.000830928	0.0555937	AREL1	Enteroendocrine
ENSG00000091651	818.926	-0.1589	0.895708	0.047549	-3.34182	0.000832317	0.00974041	ORC6	Stem
ENSG00000147679	929.666	-0.14479	0.904511	0.0433286	-3.34168	0.000832742	0.0416105	UTP23	Immature Goblet
ENSG00000051620	5051.35	-0.0828054	0.94422	0.0247798	-3.34166	0.000832803	0.0187458	HEBP2	TA
ENSG00000181381	3377.34	0.17002	1.12507	0.0508806	3.34156	0.000833088	0.00974041	DDX60L	Stem
ENSG00000272141	637.279	0.142032	1.10346	0.0425172	3.34057	0.000836061	0.00974041		Stem
ENSG00000105953	11339.5	0.11197	1.0807	0.033519	3.3405	0.000836277	0.0555937	OGDH	Enteroendocrine
ENSG00000141499	662.777	-0.118292	0.921278	0.0354134	-3.34031	0.000836834	0.00974041	WRAP53	Stem
ENSG00000117266	2137.72	0.147588	1.10772	0.0441838	3.34031	0.000836837	0.0416485	CDK18	Immature Goblet
ENSG00000120162	3141.88	0.0908508	1.065	0.0271983	3.34031	0.000836841	0.00974041	MOB3B	Stem
ENSG00000269609	249.743	-0.129612	0.914078	0.0388072	-3.33988	0.000838131	0.00974041	RPARP-AS1	Stem
ENSG00000115084	6063.86	0.090054	1.06441	0.0269678	3.33931	0.000839853	0.0555937	SLC35F5	Enteroendocrine
ENSG00000137275	2945.48	0.100181	1.07191	0.030001	3.33927	0.00084	0.0555937	RIPK1	Enteroendocrine
ENSG00000060749	3173.33	0.0874929	1.06252	0.0262073	3.33849	0.000842336	0.0188963	QSER1	TA
ENSG00000113734	411.882	-0.150619	0.900864	0.04512	-3.33819	0.000843246	0.0555937	BNIP1	Enteroendocrine
ENSG00000137802	1735.69	0.104735	1.0753	0.031381	3.33754	0.000845238	0.00980633	MAPKBP1	Stem
ENSG00000118939	1904.91	-0.0682496	0.953795	0.0204493	-3.33751	0.000845337	0.00980633	UCHL3	Stem
ENSG00000251022	1725.85	-0.0763864	0.94843	0.022889	-3.33725	0.000846104	0.00980712	THAP9-AS1	Stem
ENSG00000134222	839.237	-0.132045	0.912537	0.0395714	-3.33688	0.000847249	0.0555937	PSRC1	Enteroendocrine
ENSG00000060069	1320.39	0.0927104	1.06637	0.0277921	3.33585	0.000850383	0.00982469	CTDP1	Stem
ENSG00000054983	7520.78	0.064887	1.046	0.019452	3.33575	0.00085071	0.0772514	GALC	Tuft
ENSG00000111450	537.797	-0.124397	0.917387	0.0372926	-3.3357	0.000850863	0.00982469	STX2	Stem
ENSG00000108175	4572.92	0.086695	1.06193	0.0259913	3.33555	0.000851319	0.00982469	ZMIZ1	Stem
ENSG00000166268	1156.31	0.151785	1.11094	0.045507	3.33543	0.00085169	0.00982469	MYRFL	Stem
ENSG00000104219	702.971	-0.0984849	0.934013	0.0295279	-3.33531	0.000852034	0.00982469	ZDHHC2	Stem
ENSG00000091947	1444.33	-0.0738665	0.950088	0.0221547	-3.33412	0.000855682	0.0558129	TMEM101	Enteroendocrine
ENSG00000167964	143.435	0.207117	1.15438	0.0621337	3.33341	0.000857896	0.0773741	RAB26	Tuft
ENSG00000103550	1874.21	-0.0900158	0.939512	0.0270045	-3.33336	0.00085804	0.00986395	KNOP1	Stem
ENSG00000176986	8392.54	0.0894017	1.06393	0.0268235	3.33296	0.000859264	0.042197	SEC24C	Immature Goblet
ENSG00000117395	4474.9	0.0994804	1.07139	0.0298591	3.33166	0.000863288	0.0192318	EBNA1BP2	TA
ENSG00000167723	408.619	-0.208932	0.865178	0.0627142	-3.33149	0.000863836	0.0192318	TRPV3	TA
ENSG00000144063	4924.85	0.16082	1.11792	0.0482738	3.33142	0.000864037	0.00992475	MALL	Stem
ENSG00000165269	221.603	0.279992	1.21419	0.0840571	3.33097	0.000865436	0.042197	AQP7	Immature Goblet
ENSG00000167986	12792.8	0.0572525	1.04048	0.0171889	3.33079	0.000865999	0.0192318	DDB1	TA
ENSG00000164346	4073.51	-0.071655	0.951546	0.0215174	-3.33009	0.00086817	0.00995757	NSA2	Stem
ENSG00000110104	1046.92	-0.129009	0.914459	0.038741	-3.33005	0.000868314	0.00995757	CCDC86	Stem
ENSG00000265688	73.8957	0.24879	1.18821	0.0747143	3.32989	0.000868807	0.0192619	MAFG-DT	TA
ENSG00000093183	1507.85	-0.099627	0.933274	0.0299298	-3.32869	0.000872568	0.00997163	SEC22C	Stem
ENSG00000165626	859.672	0.0942762	1.06753	0.0283252	3.32835	0.000873614	0.00997163	BEND7	Stem
ENSG00000156535	6131.11	0.0927861	1.06643	0.0278795	3.32811	0.000874359	0.0778744	CD109	Tuft
ENSG00000171320	1425.51	-0.159752	0.895179	0.0480033	-3.32794	0.000874911	0.00997163	ESCO2	Stem
ENSG00000137033	10242	0.109587	1.07892	0.0329335	3.32753	0.000876199	0.0778744	IL33	Tuft
ENSG00000117226	8545.1	0.119005	1.08599	0.0357649	3.32741	0.000876565	0.00997163	GBP3	Stem
ENSG00000163412	3235.8	0.112396	1.08102	0.0337809	3.32722	0.000877187	0.00997163	EIF4E3	Stem
ENSG00000140950	3023.14	0.0871133	1.06224	0.0261829	3.32711	0.000877522	0.00997163	MEAK7	Stem
ENSG00000197530	1323.72	0.105455	1.07583	0.031696	3.32709	0.000877591	0.00997163	MIB2	Stem
ENSG00000126215	906.116	-0.15872	0.89582	0.0477071	-3.32697	0.000877958	0.00997163	XRCC3	Stem
ENSG00000086189	933.418	-0.104951	0.929836	0.0315459	-3.32693	0.000878072	0.00997163	DIMT1	Stem
ENSG00000188643	25259.8	0.135435	1.09842	0.0407162	3.32631	0.000880034	0.0422538	S100A16	Immature Goblet
ENSG00000112029	726.911	-0.143911	0.905062	0.043265	-3.32626	0.000880188	0.00998757	FBXO5	Stem
ENSG00000228253	55291.7	-0.089833	0.939632	0.0270094	-3.32599	0.000881065	0.0778744	MT-ATP8	Tuft
ENSG00000188338	68.7598	0.428665	1.34599	0.12889	3.32581	0.000881619	0.00999572	SLC38A3	Stem
ENSG00000204267	1851.61	0.0846362	1.06042	0.0254484	3.32579	0.000881685	0.0194499	TAP2	TA
ENSG00000104368	119.437	0.424672	1.34227	0.127705	3.32542	0.000882861	0.0422538	PLAT	Immature Goblet
ENSG00000004897	4925.58	-0.0592143	0.959787	0.0178083	-3.3251	0.000883858	0.010013	CDC27	Stem
ENSG00000037474	4675.85	-0.145974	0.903769	0.0439095	-3.32442	0.000886014	0.0422538	NSUN2	Immature Goblet
ENSG00000169435	4057.12	0.121214	1.08765	0.036464	3.32422	0.000886653	0.0100366	RASSF6	Stem
ENSG00000197077	8473.3	0.102019	1.07327	0.0306971	3.32341	0.000889254	0.0100579	KIAA1671	Stem
ENSG00000142089	1370.94	0.0822426	1.05866	0.0247486	3.32312	0.000890175	0.0195444	IFITM3	TA
ENSG00000135916	49331.7	-0.0988082	0.933804	0.0297346	-3.323	0.000890553	0.0195444	ITM2C	TA
ENSG00000126709	375.583	-0.195528	0.873253	0.0588466	-3.32267	0.0008916	0.0574715	IFI6	Enteroendocrine
ENSG00000228794	309.744	0.128112	1.09286	0.0385578	3.32259	0.000891866	0.0195444	LINC01128	TA
ENSG00000213214	800.34	0.0948034	1.06792	0.0285337	3.32251	0.000892114	0.0100821	ARHGEF35	Stem
ENSG00000165006	3550.26	0.109224	1.07865	0.0328777	3.32212	0.000893369	0.0422538	UBAP1	Immature Goblet
ENSG00000235162	6266.79	-0.0727364	0.950833	0.0218985	-3.32153	0.000895248	0.0195861	C12orf75	TA
ENSG00000125864	232.438	0.18473	1.1366	0.0556186	3.32136	0.000895788	0.0786513	BFSP1	Tuft
ENSG00000243414	361.542	0.159444	1.11686	0.0480166	3.32061	0.000898206	0.0101428	TICAM2	Stem
ENSG00000168116	338.212	-0.157722	0.896439	0.0475233	-3.31884	0.000903915	0.0101875	KIAA1586	Stem
ENSG00000176845	1631.96	0.125959	1.09123	0.0379536	3.31876	0.000904196	0.0101875	METRNL	Stem
ENSG00000151914	19180.6	0.116289	1.08394	0.0350442	3.31835	0.000905502	0.0101875	DST	Stem
ENSG00000164976	6093.79	0.116413	1.08404	0.0350841	3.31811	0.000906274	0.0101875	MYORG	Stem
ENSG00000167578	1304.74	0.131088	1.09512	0.0395076	3.31804	0.00090652	0.0101875	RAB4B	Stem
ENSG00000078804	4012.49	0.195146	1.14484	0.0588147	3.31798	0.000906724	0.0577686	TP53INP2	Enteroendocrine
ENSG00000168827	3139.91	-0.0822379	0.944591	0.0247862	-3.31789	0.00090701	0.0787254	GFM1	Tuft
ENSG00000204590	2255.79	-0.104612	0.930055	0.0315338	-3.31746	0.000908415	0.0577686	GNL1	Enteroendocrine
ENSG00000149043	225.921	0.199558	1.14835	0.0601543	3.31743	0.000908507	0.0787254	SYT8	Tuft
ENSG00000122863	510.839	-0.127038	0.91571	0.0382969	-3.31718	0.000909307	0.0102106	CHST3	Stem
ENSG00000136718	1821.95	-0.0933242	0.93736	0.0281362	-3.31688	0.000910298	0.0102135	IMP4	Stem
ENSG00000135919	5008.47	0.117574	1.08491	0.0354528	3.31635	0.000912025	0.0577686	SERPINE2	Enteroendocrine
ENSG00000150893	61.7353	-0.427022	0.743796	0.128763	-3.31633	0.000912065	0.999597	FREM2	Immature Coloncoyte
ENSG00000099330	876.93	0.118266	1.08543	0.0356621	3.31628	0.000912247	0.0102272	OCEL1	Stem
ENSG00000137648	19946.8	-0.0894672	0.93987	0.0269839	-3.31557	0.000914555	0.0198448	TMPRSS4	TA
ENSG00000085999	801.938	-0.127296	0.915546	0.0384118	-3.31398	0.000919767	0.0102951	RAD54L	Stem
ENSG00000164713	2100.4	-0.0904508	0.939229	0.0272992	-3.31332	0.00092197	0.0199218	BRI3	TA
ENSG00000106789	7410.08	0.154515	1.11305	0.0466367	3.31316	0.000922476	0.010302	CORO2A	Stem
ENSG00000107263	3388.34	0.0962687	1.06901	0.0290565	3.31315	0.000922513	0.010302	RAPGEF1	Stem
ENSG00000053371	5090	0.0699945	1.04971	0.0211264	3.31313	0.000922591	0.010302	AKR7A2	Stem
ENSG00000127554	1565.53	0.0926273	1.06631	0.0279596	3.3129	0.000923326	0.010302	GFER	Stem
ENSG00000136522	1803.99	-0.129609	0.914079	0.0391231	-3.31285	0.000923511	0.0430595	MRPL47	Immature Goblet
ENSG00000174197	2489.24	0.0939534	1.06729	0.0283619	3.31267	0.000924114	0.0199218	MGA	TA
ENSG00000115504	3130.5	-0.0764144	0.948412	0.0230731	-3.31184	0.000926842	0.0103248	EHBP1	Stem
ENSG00000110492	1771.19	0.173661	1.12792	0.052443	3.31142	0.000928236	0.043106	MDK	Immature Goblet
ENSG00000099812	22316.2	0.104382	1.07503	0.0315251	3.31108	0.000929379	0.0103342	MISP	Stem
ENSG00000167552	1206.38	-0.148703	0.902061	0.0449128	-3.31092	0.000929889	0.0103342	TUBA1A	Stem
ENSG00000148634	4219.19	0.0588473	1.04163	0.0177772	3.31027	0.000932055	0.0103423	HERC4	Stem
ENSG00000162139	964.637	-0.126633	0.915967	0.0382547	-3.31026	0.000932101	0.0103423	NEU3	Stem
ENSG00000085276	5143.67	0.0696335	1.04945	0.0210376	3.30996	0.000933105	0.0200504	MECOM	TA
ENSG00000156510	3633.27	0.121031	1.08751	0.0365688	3.30967	0.000934048	0.0103558	HKDC1	Stem
ENSG00000178623	4287.5	0.0833967	1.05951	0.0252037	3.3089	0.000936623	0.0103761	GPR35	Stem
ENSG00000108559	2400.27	0.0753166	1.05359	0.0227652	3.3084	0.000938304	0.020097	NUP88	TA
ENSG00000163812	8336.79	0.0764715	1.05444	0.0231152	3.30828	0.000938721	0.0432124	ZDHHC3	Immature Goblet
ENSG00000172780	910.324	0.118892	1.0859	0.035941	3.30797	0.000939739	0.0432124	RAB43	Immature Goblet
ENSG00000074603	3084.48	-0.09587	0.935708	0.0289845	-3.30763	0.000940904	0.0432124	DPP8	Immature Goblet
ENSG00000188487	382.111	-0.152431	0.899733	0.0460983	-3.30665	0.000944172	0.0201249	INSC	TA
ENSG00000070444	1346.23	0.112523	1.08112	0.0340365	3.30594	0.000946589	0.0104741	MNT	Stem
ENSG00000134809	1066.56	-0.117351	0.921879	0.0354981	-3.30583	0.000946959	0.0104741	TIMM10	Stem
ENSG00000114812	1182.98	0.129952	1.09426	0.0393182	3.30513	0.000949309	0.0104844	VIPR1	Stem
ENSG00000143375	10241.4	0.11878	1.08582	0.0359406	3.3049	0.000950101	0.0104844	CGN	Stem
ENSG00000113356	278.831	-0.225241	0.855452	0.0681538	-3.30489	0.000950138	0.0104844	POLR3G	Stem
ENSG00000116649	1764.29	-0.121118	0.919475	0.0366529	-3.30447	0.000951546	0.0104848	SRM	Stem
ENSG00000111845	917.207	-0.159559	0.895299	0.0482862	-3.30444	0.000951673	0.0104848	PAK1IP1	Stem
ENSG00000102996	7184.27	0.117996	1.08523	0.035712	3.30412	0.00095276	0.0598698	MMP15	Enteroendocrine
ENSG00000140694	1898.04	0.0578258	1.0409	0.0175052	3.30335	0.000955358	0.0202334	PARN	TA
ENSG00000143702	1158.16	-0.132514	0.91224	0.040122	-3.30278	0.000957328	0.0105389	CEP170	Stem
ENSG00000064545	1056.58	-0.0931704	0.93746	0.0282217	-3.30138	0.000962114	0.010575	TMEM161A	Stem
ENSG00000244563	191.988	0.15002	1.10958	0.0454437	3.30122	0.000962643	0.0203177		TA
ENSG00000146281	3252.1	-0.102889	0.931166	0.0311726	-3.30063	0.000964666	0.0105947	PM20D2	Stem
ENSG00000149658	2428.06	0.0627411	1.04445	0.0190107	3.3003	0.000965808	0.0203177	YTHDF1	TA
ENSG00000173599	2767.39	-0.116767	0.922252	0.0353846	-3.29994	0.000967063	0.0203177	PC	TA
ENSG00000159210	1917.11	0.0689143	1.04893	0.0208858	3.29957	0.000968316	0.0203177	SNF8	TA
ENSG00000120063	6579.72	-0.109532	0.926889	0.0331964	-3.29951	0.00096853	0.0203177	GNA13	TA
ENSG00000161904	2380.17	0.0718127	1.05104	0.0217657	3.29936	0.000969068	0.0106347	LEMD2	Stem
ENSG00000204876	1220.29	0.141455	1.10302	0.0428798	3.29888	0.000970724	0.0106446		Stem
ENSG00000156976	33967.3	0.0735264	1.05229	0.0222903	3.29858	0.000971763	0.0106476	EIF4A2	Stem
ENSG00000267374	100.067	-0.249932	0.840936	0.075777	-3.29826	0.000972849	0.0106512	MIR924HG	Stem
ENSG00000113328	14234.7	-0.0704657	0.952331	0.0213648	-3.29822	0.000973004	0.0598698	CCNG1	Enteroendocrine
ENSG00000137804	2980.67	-0.108357	0.927644	0.0328575	-3.29779	0.000974474	0.0106553	NUSAP1	Stem
ENSG00000111540	9945.44	0.0824669	1.05883	0.0250073	3.29772	0.000974745	0.0106553	RAB5B	Stem
ENSG00000179958	2835.09	-0.0995246	0.933341	0.0301853	-3.29712	0.000976806	0.0106557	DCTPP1	Stem
ENSG00000139722	5871.76	0.0686668	1.04875	0.0208271	3.29699	0.00097727	0.0106557	VPS37B	Stem
ENSG00000129195	920.76	-0.147642	0.902725	0.0447816	-3.29694	0.000977441	0.0106557	PIMREG	Stem
ENSG00000121900	6136.01	0.126917	1.09196	0.0384966	3.29683	0.000977813	0.0106557	TMEM54	Stem
ENSG00000175164	2238.26	0.100569	1.0722	0.0305073	3.29656	0.000978758	0.0598698	ABO	Enteroendocrine
ENSG00000140534	743.688	-0.163037	0.893143	0.0494589	-3.29641	0.000979282	0.0598698	TICRR	Enteroendocrine
ENSG00000100439	2174.76	0.127393	1.09232	0.0386523	3.29586	0.000981207	0.0106843	ABHD4	Stem
ENSG00000147140	17631.9	-0.0598594	0.959358	0.0181622	-3.29583	0.000981325	0.0598698	NONO	Enteroendocrine
ENSG00000079337	170.385	0.244945	1.18505	0.0743251	3.2956	0.000982132	0.0446138	RAPGEF3	Immature Goblet
ENSG00000162552	227.505	0.225515	1.16919	0.0684343	3.29535	0.000983009	0.0106901	WNT4	Stem
ENSG00000121211	347.944	-0.197223	0.872228	0.0598503	-3.29527	0.000983263	0.0106901	MND1	Stem
ENSG00000142945	2304.64	-0.136656	0.909625	0.0414711	-3.29522	0.000983442	0.0598698	KIF2C	Enteroendocrine
ENSG00000135424	197.492	0.167098	1.1228	0.050711	3.2951	0.000983877	0.0836169	ITGA7	Tuft
ENSG00000074964	3613.16	-0.0690714	0.953251	0.0209632	-3.29488	0.000984623	0.020429	ARHGEF10L	TA
ENSG00000165259	72.9046	-0.266681	0.83123	0.0809445	-3.29461	0.000985581	0.010707	HDX	Stem
ENSG00000261123	12.8168	0.692942	1.61658	0.210327	3.2946	0.00098561	0.999597		Immature Coloncoyte
ENSG00000143315	772.77	0.108577	1.07816	0.0329709	3.29311	0.000990866	0.0205264	PIGM	TA
ENSG00000172824	235.026	0.154217	1.11282	0.0468336	3.29287	0.000991714	0.0837462	CES4A	Tuft
ENSG00000076864	1286.15	0.147483	1.10764	0.0447934	3.29253	0.000992914	0.044694	RAP1GAP	Immature Goblet
ENSG00000129538	2790.8	-0.152322	0.899801	0.046271	-3.29196	0.000994916	0.0205765	RNASE1	TA
ENSG00000166479	2139.68	-0.0900364	0.939499	0.0273522	-3.29174	0.000995685	0.0108001	TMX3	Stem
ENSG00000213780	843.4	-0.108494	0.927556	0.0329639	-3.29128	0.000997309	0.0108093	GTF2H4	Stem
ENSG00000183317	1311.14	0.090428	1.06469	0.0274789	3.29082	0.000998958	0.0108188	EPHA10	Stem
ENSG00000138685	1039.39	-0.174935	0.885807	0.0531641	-3.29047	0.0010002	0.044694	FGF2	Immature Goblet
ENSG00000247498	140.333	-0.187055	0.878397	0.0568533	-3.29014	0.00100139	0.0108346	GPRC5D-AS1	Stem
ENSG00000232070	299.203	0.20449	1.15228	0.0621555	3.28998	0.00100196	0.0108346	TMEM253	Stem
ENSG00000136158	2765.66	0.0670312	1.04756	0.0203781	3.28937	0.0010041	0.0607898	SPRY2	Enteroendocrine
ENSG00000065361	16985.7	0.101934	1.07321	0.0309891	3.28936	0.00100415	0.0108499	ERBB3	Stem
[truncated: 3,919 more rows]

## Sheet: Pathway
Category	ID	Name	Source	P-value	Q-value FDR B&H	Hit Count in Query List	Hit Count in Genome	Hit in Query List	Direction	Cell
Interaction	int:NR2C2	NR2C2 interactions		3.865e-94	4.86e-90	353	1357	MAT2A,NAA10,MCM2,MCM3,MCM4,MCM5,MCM6,MCM7,ACTL6A,PARP1,XPO5,MKI67,PIP4K2B,RPL22L1,MRE11,RAE1,NOB1,HAT1,MSH2,ERI1,RRP1,NOP14,NUDT1,MTHFD1,EIF3B,EIF3D,EIF3I,MYH10,NAP1L1,NASP,NCL,NDUFA4,NDUFA5,BANF1,DRG1,GMPS,FUBP1,CPNE3,PRPF4B,C1QBP,SNU13,NOP2,NPM1,CAD,MIS18A,NUP98,BAZ1B,RPL14,DNAJA3,CCT6A,TAMM41,PA2G4,RRP9,CDC5L,BUB3,DDX21,CDC27,PCNA,CDK2,AIMP1,WDR46,PARVB,CHD4,TRIP13,SRPRB,PHB,RPL23,DDX50,DDX54,…	Down	Stem
Interaction	int:RECQL4	RECQL4 interactions		4.148e-85	2.608e-81	340	1361	SEH1L,H2AZ2,MAT2A,MCM2,MCM3,MCM4,MCM5,MCM6,MCM7,ACTL6A,ACTN1,KIAA1143,CDC45,PARP1,AHCY,IFT80,ALDH1B1,MRE11,MRPS28,MRPS18B,MCTS1,NOB1,MRPL13,HAT1,MSH2,COPS3,RRP1,MRPL15,MTHFD1,ASCL2,EIF3B,EIF3C,EIF3D,EIF3I,CDC23,MYC,RNMT,NAP1L1,NASP,NBN,NCL,NDUFA4,DRG1,GMPS,BLMH,BRCA1,ANGEL2,CPNE3,BYSL,C1QBP,TIMELESS,NOP2,NPM1,CAD,NUP43,DHX57,RPL14,POLE3,CCNB1,DNAJA3,CCT6A,CDC5L,BUB3,DDX21,CDC27,PCNA,CDK2,CDK4,AIM…	Down	Stem
Interaction	int:EFTUD2	EFTUD2 interactions		1.32e-78	5.533e-75	323	1313	MAGOH,H2AZ2,DNAJC19,MAT2A,SPC25,MCM2,MCM3,MCM4,MCM5,MCM6,MCM7,MDH1,PARP1,ADSL,XPO5,AHCY,RPL22L1,MRE11,AMPD2,MRPS28,LEO1,MRPS18B,NOB1,APEX1,MSH2,MTHFD1,EIF3B,EIF3C,EIF3D,EIF3I,EIF3J,MYC,MYH10,NAP1L1,NCL,NDUFA4,NDUFA5,DRG1,GMPS,BRCA1,NFIC,BYSL,PRPF4B,C1QBP,SNU13,NMT1,NOP2,NPM1,CAD,RPL14,CHAMP1,DNAJA3,USP14,CCT6A,USP10,CNOT9,PA2G4,CDC5L,BUB3,DDX21,CDK2,AIMP1,CHD4,PFKM,TRIP13,SRPRB,PHB,RPL23,HYPK,GGC…	Down	Stem
Interaction	int:NTRK1	NTRK1 interactions		1.23e-70	3.867e-67	397	1972	ABL2,MAT2A,NAA10,MCM2,MCM3,MCM4,MCM5,MCM6,MCM7,ACTL6A,ACTN1,MDH1,ME2,NUP54,CDC45,PARP1,ADSL,XPO5,AHCY,MLH1,ALDH1B1,MRE11,AMPD2,LEO1,BZW2,CIP2A,ANXA5,HAT1,APEX1,MSH2,COPS3,LGR5,THYN1,MRPL15,MTHFD1,MTR,UHRF1,EIF3B,ATIC,EIF3C,EIF3D,EIF3I,EIF3J,MYC,MYH10,RNMT,NAP1L1,NASP,NCL,BICD1,DRG1,GMPS,FUBP1,CPNE3,PRPF4B,C1QBP,TIMELESS,NMT1,NOP2,NPM1,CAD,DHX57,RPL14,DNAJA3,USP14,CCT6A,USP10,PDE12,OXCT1,CNOT9,PA2…	Down	Stem
Pathway	1269741	Cell Cycle	BioSystems: REACTOME	2.092e-70	4.534e-67	202	624	SEH1L,H2AZ2,SPC25,MCM2,MCM3,MCM4,MCM5,SKA2,MCM6,MCM7,SGO1,NUP54,CDC7,CDC45,CENPP,MLH1,MRE11,RAE1,BIRC5,HAUS1,ATM,CDC23,MYBL2,MYC,BARD1,NBN,CCND1,BANF1,BRCA1,BRCA2,BUB1,BUB1B,NPM1,MIS18A,NUP98,NUP43,POLE3,ODF2,CCNB1,CCNE1,ORC1,CCNH,CCNE2,EXO1,CDC6,CDC20,ZW10,BUB3,CDC25A,CDC25C,CDC27,PCNA,CDK2,CDK4,AURKB,PCNT,CDK6,CENPA,NCAPH2,CHEK1,CENPM,NUP37,PSMC3IP,PLK1,KIF23,POLD1,POLD2,POT1,RMI2,CENPO,NSL1,NU…	Down	Stem
GO: Biological Process	GO:0006259	DNA metabolic process		1.005e-69	7.887e-66	260	1080	MC1R,MCM2,MCM3,MCM4,MCM5,MCM6,MCM7,ACTL6A,AXIN2,CDC7,CDC45,PARP1,MLH1,RAD54L,MRE11,APEX1,MSH2,COPS3,ERI1,FANCM,UBE2T,NUDT1,UHRF1,ATM,GEN1,MYC,NAP1L1,BARD1,NASP,NBN,BANF1,BRCA1,BRCA2,NFIA,NFIC,NFIX,TIMELESS,PNP,NPM1,MIS18A,NUP98,POLE3,CCNE1,DNAJA3,ORC1,CCNH,CCT6A,USP10,CCNE2,EXO1,CDC5L,CDC6,PCNA,CDK2,AURKB,E2F7,CHEK1,TRIP13,PHB,ERCC8,RECQL4,PSMC3IP,PRMT7,DSCC1,DCTPP1,IL27RA,DONSON,POLB,POLD1,POLD2…	Down	Stem
Interaction	int:EED	EED interactions		4.432e-69	1.114e-65	314	1359	MAGOH,MCM2,MCM3,MCM4,MCM5,MCM6,MCM7,ACTN1,PARP1,XPO5,RPL22L1,MRE11,CIP2A,ANXA5,APEX1,MSH2,COPS3,ATAD2,NOP14,MTHFD1,EIF3B,ATIC,EIF3D,EIF3I,MYH10,NAP1L1,NCL,NDUFA4,GMPS,BRCA1,FUBP1,SNU13,NOP2,NPM1,NUP98,BAZ1B,RPL14,POLE3,ORC1,USP14,CCT6A,USP10,RRP9,CDC5L,ZW10,BUB3,DDX21,PCNA,PCNT,WDR46,CHD4,GTF3C4,GTF3C3,PHB,RPL23,DDX50,ANLN,DDX54,METTL16,PLK1,DCAF13,MTHFD1L,POLD1,POLR2B,BAG2,NOL11,GEMIN5,SIN3A,KIF…	Down	Stem
GO: Biological Process	GO:0007049	cell cycle		1.688e-66	6.627e-63	365	1971	SEH1L,SPC25,NAA10,MCM2,MCM3,MCM4,MCM5,SKA2,MCM6,MCM7,SGO1,AXIN2,CDC7,CDC45,MKI67,MLF1,MLH1,RAD54L,MRE11,RAE1,MCTS1,NTMT1,APEX1,BIRC5,MSH2,FANCM,HAUS1,RACGAP1,UHRF1,ATM,GEN1,TRIM37,CDC23,MYBL1,MYBL2,MYC,MYH10,BARD1,NASP,NBN,CCND1,BANF1,DRG1,BMP4,BRCA1,BRCA2,CDC123,ANGEL2,BUB1,BUB1B,TIMELESS,NPAT,NPM1,MIS18A,NUP43,POLE3,ODF2,CHAMP1,CCNB1,CCNE1,CCNF,ORC1,CCNH,CNOT9,CCNE2,EXO1,CDC5L,SEPTIN7,CDC6,CDC2…	Down	Stem
GO: Biological Process	GO:0022402	cell cycle process		1.558e-63	4.078e-60	320	1632	SEH1L,SPC25,NAA10,MCM2,MCM3,MCM4,MCM5,SKA2,MCM6,MCM7,SGO1,AXIN2,CDC7,CDC45,MKI67,MLF1,MLH1,RAD54L,MRE11,RAE1,NTMT1,APEX1,BIRC5,MSH2,FANCM,HAUS1,RACGAP1,ATM,GEN1,TRIM37,CDC23,MYBL1,MYBL2,MYC,MYH10,BARD1,NASP,NBN,CCND1,BANF1,DRG1,BMP4,BRCA1,BRCA2,CDC123,ANGEL2,BUB1,BUB1B,TIMELESS,NPAT,NPM1,POLE3,ODF2,CHAMP1,CCNB1,CCNE1,CCNF,ORC1,CCNH,CNOT9,CCNE2,EXO1,CDC5L,SEPTIN7,CDC6,CDC20,ZW10,BUB3,CDC25A,CDC25C…	Down	Stem
GO: Biological Process	GO:0051276	chromosome organization		1.231e-62	2.416e-59	276	1287	SEH1L,H2AZ2,NAA10,MCM2,MCM3,MCM4,MCM5,MCM6,MCM7,ACTL6A,SGO1,AXIN2,CDC45,CENPP,PARP1,MKI67,MLH1,RAD54L,MRE11,SUPT3H,RAE1,LEO1,NTMT1,HAT1,APEX1,BIRC5,MSH2,COPS3,ATAD2,RACGAP1,UHRF1,ATM,GEN1,TRIM37,CDC23,MYC,NAP1L1,NASP,NBN,BANF1,SAP30,BRCA1,BRCA2,BUB1,BUB1B,NPM1,MIS18A,NUP98,BAZ1B,POLE3,CHAMP1,CCNB1,CCNE1,CCT6A,CCNE2,EXO1,CDC6,CDC20,ZW10,BUB3,CDC27,PCNA,CDK2,AURKB,CENPA,CHD4,NCAPH2,CHEK1,TRIP13,HMG…	Down	Stem
GO: Biological Process	GO:0071897	DNA biosynthetic process		8.863e-62	1.392e-58	155	461	MCM2,MCM3,MCM4,MCM5,MCM6,MCM7,CDC7,CDC45,MRE11,FANCM,ATM,GEN1,MYC,NAP1L1,BARD1,NASP,NBN,BRCA1,BRCA2,NFIA,NFIC,NFIX,TIMELESS,NPM1,NUP98,POLE3,CCNE1,DNAJA3,ORC1,CCT6A,USP10,CCNE2,EXO1,CDC6,PCNA,CDK2,AURKB,E2F7,CHEK1,PHB,RECQL4,DSCC1,DONSON,POLB,POLD1,POLD2,SMARCAL1,POT1,RMI2,SIN3A,PRIM1,PRIM2,PCLAF,GINS1,FBXO5,TIPIN,RAD1,PINX1,DKC1,TOP1MT,DNA2,RHNO1,RAD51,THOC1,RBBP7,CHAF1A,DUT,RECQL,RFC1,RFC2,RFC3…	Down	Stem
GO: Molecular Function	GO:0003723	RNA binding		8.643e-62	1.558e-58	367	1973	CTU2,MAGOH,ACTN1,ADK,PARP1,XPO5,MKI67,RPL22L1,MRPS28,RAE1,MRPL42,MCTS1,MRPL13,APEX1,ERI1,RRP1,NOP14,MRPL15,NUDT1,MTIF2,CAPRIN2,EIF3B,EIF3C,EIF3D,EIF3I,EIF3J,MYC,KCTD12,MYH10,RNMT,NAP1L1,BARD1,RDM1,NCL,BRCA1,FUBP1,ANGEL2,CPNE3,BYSL,PRPF4B,C1QBP,SNU13,NOP2,NPM1,NUP98,DHX57,RPL14,CCT6A,USP10,PA2G4,RRP9,CDC5L,DDX21,AIMP1,WDR46,RPL23,DDX50,CLNS1A,DDX54,GNL2,SNRNP40,METTL16,CCDC86,EXOSC9,DCAF13,POLR2B,…	Down	Stem
GO: Biological Process	GO:0000280	nuclear division		3.178e-60	4.158e-57	268	1256	SEH1L,SPC25,NAA10,MCM2,MCM3,MCM4,MCM5,SKA2,MCM6,MCM7,SGO1,CDC7,CDC45,MKI67,MLH1,RAD54L,MRE11,RAE1,APEX1,BIRC5,MSH2,FANCM,HAUS1,RACGAP1,ATM,GEN1,CDC23,MYBL1,MYBL2,MYC,MYH10,NASP,NBN,CCND1,BANF1,DRG1,BMP4,BRCA1,BRCA2,ANGEL2,BUB1,BUB1B,NPAT,POLE3,ODF2,CHAMP1,CCNB1,CCNE1,CCNF,ORC1,CCNH,CNOT9,CCNE2,EXO1,CDC5L,SEPTIN7,CDC6,CDC20,ZW10,BUB3,CDC25A,CDC25C,CDC27,PCNA,CDK2,CDK4,AURKB,PCNT,CDK6,CDKN3,CENPA,E…	Down	Stem
Interaction	int:BRCA1	BRCA1 interactions		2.278e-60	4.773e-57	263	1099	MCM2,MCM3,MCM4,MCM5,MCM6,MDH1,PARP1,AHCY,MKI67,MLH1,ALDH9A1,MRE11,CIP2A,ANXA5,APEX1,MSH2,FANCM,UBE2T,MTHFD1,PSMG1,RACGAP1,EIF3B,ATM,EIF3I,MYC,MYH10,RNMT,NAP1L1,BARD1,NBN,NCL,CCND1,DRG1,GMPS,BRCA1,BRCA2,NFIC,FUBP1,NFYA,NOP2,NPM1,CAD,RPL14,ODF2,CCNB1,CCNE1,DNAJA3,CCNH,CCT6A,PDE12,PA2G4,EXO1,CDC5L,SEPTIN7,BUB3,CDC25C,DDX21,PCNA,CDK2,CDK4,AIMP1,CHEK1,PFKM,PGD,GTF3C4,RPL23,ANLN,RECQL4,DDX54,PLK1,KIF23…	Down	Stem
Interaction	int:OBSL1	OBSL1 interactions		8.149e-60	1.464e-56	193	647	H2AZ2,MCM2,MCM3,MCM5,MCM6,MCM7,ACTN1,NUP54,PARP1,MKI67,MRE11,RAE1,RRP1,UHRF1,NCL,FUBP1,PRPF4B,C1QBP,NOP2,NPM1,CAD,NUP98,BAZ1B,RPL14,CCT6A,PA2G4,RRP9,CDC5L,DDX21,PCNA,PCNT,WDR46,RCC1,CHD4,PHB,DDX50,DDX54,GNL2,SNRNP40,NLE1,CCDC86,EXOSC9,POLR2B,BAG2,NOL11,NUP155,MDC1,PRKDC,NUP93,NOC2L,RSL1D1,BCLAF1,EIF4A3,MATR3,NUP58,TEX10,MYEF2,DDX10,DHX15,CHCHD3,URB1,UBAP2L,DKC1,KIF14,PUM3,THRAP3,GNL3,NUP153,THOC1…	Down	Stem
GO: Biological Process	GO:0006260	DNA replication		1.873e-59	2.1e-56	120	289	MCM2,MCM3,MCM4,MCM5,MCM6,MCM7,CDC7,CDC45,MRE11,FANCM,ATM,GEN1,NAP1L1,BARD1,NASP,NBN,BRCA1,BRCA2,NFIA,NFIC,NFIX,TIMELESS,NPM1,NUP98,POLE3,CCNE1,DNAJA3,ORC1,CCNE2,EXO1,CDC6,PCNA,CDK2,E2F7,CHEK1,RECQL4,DSCC1,DONSON,POLB,POLD1,POLD2,SMARCAL1,RMI2,SIN3A,PRIM1,PRIM2,PCLAF,GINS1,FBXO5,TIPIN,RAD1,TOP1MT,DNA2,RHNO1,RAD51,THOC1,RBBP7,CHAF1A,DUT,RECQL,RFC1,RFC2,RFC3,RFC4,RFC5,GMNN,E2F8,RFWD3,ESCO2,ALYREF,RP…	Down	Stem
GO: Biological Process	GO:1903047	mitotic cell cycle process		3.015e-59	2.367e-56	244	1083	SEH1L,SPC25,NAA10,MCM2,MCM3,MCM4,MCM5,SKA2,MCM6,MCM7,SGO1,CDC7,CDC45,MKI67,MRE11,RAE1,APEX1,BIRC5,MSH2,HAUS1,RACGAP1,ATM,GEN1,CDC23,MYBL1,MYBL2,MYC,MYH10,NASP,NBN,CCND1,BANF1,DRG1,BMP4,BRCA1,BRCA2,ANGEL2,BUB1,BUB1B,NPAT,POLE3,ODF2,CHAMP1,CCNB1,CCNE1,CCNF,ORC1,CCNH,CNOT9,CCNE2,CDC5L,SEPTIN7,CDC6,CDC20,ZW10,BUB3,CDC25A,CDC25C,CDC27,PCNA,CDK2,CDK4,AURKB,PCNT,CDK6,CDKN3,CENPA,E2F7,RCC1,NCAPH2,CHEK1,T…	Down	Stem
GO: Biological Process	GO:0140014	mitotic nuclear division		3.015e-59	2.367e-56	244	1083	SEH1L,SPC25,NAA10,MCM2,MCM3,MCM4,MCM5,SKA2,MCM6,MCM7,SGO1,CDC7,CDC45,MKI67,MRE11,RAE1,APEX1,BIRC5,MSH2,HAUS1,RACGAP1,ATM,GEN1,CDC23,MYBL1,MYBL2,MYC,MYH10,NASP,NBN,CCND1,BANF1,DRG1,BMP4,BRCA1,BRCA2,ANGEL2,BUB1,BUB1B,NPAT,POLE3,ODF2,CHAMP1,CCNB1,CCNE1,CCNF,ORC1,CCNH,CNOT9,CCNE2,CDC5L,SEPTIN7,CDC6,CDC20,ZW10,BUB3,CDC25A,CDC25C,CDC27,PCNA,CDK2,CDK4,AURKB,PCNT,CDK6,CDKN3,CENPA,E2F7,RCC1,NCAPH2,CHEK1,T…	Down	Stem
GO: Biological Process	GO:0000278	mitotic cell cycle		3.015e-59	2.367e-56	244	1083	SEH1L,SPC25,NAA10,MCM2,MCM3,MCM4,MCM5,SKA2,MCM6,MCM7,SGO1,CDC7,CDC45,MKI67,MRE11,RAE1,APEX1,BIRC5,MSH2,HAUS1,RACGAP1,ATM,GEN1,CDC23,MYBL1,MYBL2,MYC,MYH10,NASP,NBN,CCND1,BANF1,DRG1,BMP4,BRCA1,BRCA2,ANGEL2,BUB1,BUB1B,NPAT,POLE3,ODF2,CHAMP1,CCNB1,CCNE1,CCNF,ORC1,CCNH,CNOT9,CCNE2,CDC5L,SEPTIN7,CDC6,CDC20,ZW10,BUB3,CDC25A,CDC25C,CDC27,PCNA,CDK2,CDK4,AURKB,PCNT,CDK6,CDKN3,CENPA,E2F7,RCC1,NCAPH2,CHEK1,T…	Down	Stem
GO: Biological Process	GO:0022613	ribonucleoprotein complex biogenesis		9.34e-59	6.667e-56	160	512	RBIS,GEMIN2,MCTS1,NOB1,ERI1,RRP1,NOP14,EIF3B,EIF3C,ATM,EIF3D,EIF3I,EIF3J,NCL,BICD1,BYSL,C1QBP,SNU13,NOP2,NPM1,RPL14,PA2G4,RRP9,DDX21,WDR46,CLNS1A,DDX54,GNL2,NLE1,METTL16,PRMT7,EXOSC9,DCAF13,NOL11,GEMIN5,WDR74,RRN3,NOC2L,RSL1D1,EIF4A3,BMS1,TEX10,DDX10,URB1,DKC1,PAK1IP1,PRPF39,FDXACB1,NOL8,RAN,EXOSC3,EXOSC1,RRP15,IPO4,UTP18,G3BP1,CEBPZ,ABCE1,MRPS2,EIF2S1,UTP11,EIF2S3,NAT10,RCL1,AATF,MRTO4,MPHOSPH10…	Down	Stem
GO: Biological Process	GO:0048285	organelle fission		4.366e-58	2.856e-55	270	1301	SEH1L,SPC25,NAA10,MCM2,MCM3,MCM4,MCM5,SKA2,MCM6,MCM7,SGO1,CDC7,CDC45,MKI67,MLH1,RAD54L,MRE11,RAE1,APEX1,BIRC5,MSH2,FANCM,HAUS1,RACGAP1,ATM,GEN1,CDC23,MYBL1,MYBL2,MYC,MYH10,NASP,NBN,CCND1,BANF1,DRG1,BMP4,BRCA1,BRCA2,ANGEL2,BUB1,BUB1B,NPAT,POLE3,ODF2,CHAMP1,CCNB1,CCNE1,CCNF,ORC1,CCNH,CNOT9,CCNE2,EXO1,CDC5L,SEPTIN7,CDC6,CDC20,ZW10,BUB3,CDC25A,CDC25C,CDC27,PCNA,CDK2,CDK4,AURKB,PCNT,CDK6,CDKN3,CENPA,E…	Down	Stem
Pathway	1269649	Gene Expression	BioSystems: REACTOME	3.333e-56	3.611e-53	348	1844	SEH1L,CTU2,MAGOH,H2AZ2,ZNF551,NUP54,PARP1,XPO5,MLH1,PIP4K2B,RPL22L1,TRMT5,MRE11,TEAD2,TYW3,RAE1,LEO1,GEMIN2,NOB1,BIRC5,MSH2,ERI1,FAS,ATAD2,NOP14,NXT1,UHRF1,EIF3B,EIF3C,ATM,EIF3D,EIF3I,EIF3J,MYBL1,MYBL2,MYC,RNMT,BARD1,NBN,NDUFA4,SAP30,BRCA1,NFIA,NFIC,NFIX,BYSL,SNU13,ZNF860,NOP2,ZNF714,NPM1,NUP98,NUP43,BAZ1B,RPL14,RUNX2,CCNB1,CCNE1,CCNH,CNOT9,CCNE2,RRP9,EXO1,CDC5L,CDC25C,DDX21,PCNA,CDK2,AURKB,AIMP1…	Down	Stem
Pathway	1269763	Cell Cycle, Mitotic	BioSystems: REACTOME	5.895e-56	4.258e-53	165	517	SEH1L,H2AZ2,SPC25,MCM2,MCM3,MCM4,MCM5,SKA2,MCM6,MCM7,SGO1,NUP54,CDC7,CDC45,CENPP,RAE1,BIRC5,HAUS1,CDC23,MYBL2,MYC,CCND1,BANF1,BUB1,BUB1B,NUP98,NUP43,POLE3,ODF2,CCNB1,CCNE1,ORC1,CCNH,CCNE2,CDC6,CDC20,ZW10,BUB3,CDC25A,CDC25C,CDC27,PCNA,CDK2,CDK4,AURKB,PCNT,CDK6,CENPA,NCAPH2,CENPM,NUP37,PLK1,KIF23,POLD1,POLD2,CENPO,NSL1,NUP155,PRIM1,PRIM2,NUP93,ESPL1,KNTC1,ERCC6L,PSMA4,PSMB7,CKAP5,PSMC5,HAUS3,PSMD12…	Down	Stem
Interaction	int:SIRT7	SIRT7 interactions		1.049e-52	1.649e-49	188	679	MCM4,MCM5,MCM6,ACTN1,ME2,XPO5,MKI67,MRE11,MSH2,ATAD2,RRP1,NOP14,ATIC,ATM,EIF3D,EIF3I,MYH10,NAP1L1,NCL,GMPS,BYSL,PRPF4B,NOP2,PNP,NPM1,CAD,NUP98,BAZ1B,DHX57,RPL14,RRP9,DDX21,PCNT,WDR46,CHD4,GTF3C3,DDX54,GNL2,NLE1,CCDC86,KIF23,DCAF13,MTHFD1L,NOL11,GEMIN5,PPM1G,CSE1L,NUP155,MDC1,PRKDC,NUP93,DCAF1,SERBP1,NOC2L,RSL1D1,BMS1,CKAP5,PSMC5,PSMD12,TEX10,MYEF2,TASOR2,DDX10,DHX15,CEP170,URB1,UBAP2L,NCAPD2,KIF1…	Down	Stem
Interaction	int:NTRK1	NTRK1 interactions		2.878e-53	2.782e-49	188	1972	DDX19A,LPCAT1,LRWD1,TBRG4,ABCF1,MAP2,LSG1,MARS1,SMC1A,SF3A1,DDX42,ACOT7,WDR81,PFAS,EWSR1,FAM98B,TUBGCP5,ADAR,HNRNPK,EFTUD2,FANCD2,PIK3R4,CRNKL1,FARSA,SAFB,DNAJC10,AARS2,TUBGCP3,MAD1L1,PYCR2,HSPA4,MTCH2,WDR77,VARS1,FKBP4,HSPA9,FKBP5,YTHDF2,CNP,PUS7,PMS1,MYBBP1A,SMARCA5,SFPQ,MIA3,ANKFY1,DDX31,SRSF2,SRSF6,DCPS,HACD3,C9orf64,PUF60,POLA1,IARS1,ACAD9,POLE,PARG,LARS1,ELP1,APEH,BEND3,DDX56,CCT7,SAMHD1,ZC…	Up	TA
GO: Biological Process	GO:0034660	ncRNA metabolic process		1.154e-51	6.967e-49	146	482	CTU2,XPO5,TRMT5,TYW3,NOB1,ERI1,RRP1,NOP14,MYBL1,NCL,BYSL,SNU13,NOP2,NPM1,RPL14,USP14,PA2G4,RRP9,DDX21,AIMP1,WDR46,DDX54,TRMT13,METTL16,C2orf49,EXOSC9,DCAF13,EEF1E1,NOL11,WDR74,EARS2,RSL1D1,EIF4A3,BMS1,TEX10,DDX10,URB1,TRMT10C,SARS2,THG1L,DKC1,FDXACB1,NOL8,RAN,RARS1,TPRKB,EXOSC3,EXOSC1,FARSB,RRP15,QTRT2,DTD2,NARS2,YARS2,INTS10,TRNT1,UTP18,UTP11,NAT10,RCL1,INTS4,MRTO4,TYW1,MPHOSPH10,ELP4,RPL7A,DDX4…	Down	Stem
GO: Biological Process	GO:0042254	ribosome biogenesis		3.537e-51	1.983e-48	114	303	RBIS,NOB1,ERI1,RRP1,NOP14,NCL,BYSL,C1QBP,SNU13,NOP2,NPM1,RPL14,PA2G4,RRP9,DDX21,WDR46,DDX54,GNL2,NLE1,METTL16,EXOSC9,DCAF13,NOL11,WDR74,RRN3,NOC2L,RSL1D1,EIF4A3,BMS1,TEX10,DDX10,URB1,DKC1,PAK1IP1,FDXACB1,NOL8,RAN,EXOSC3,EXOSC1,RRP15,IPO4,UTP18,CEBPZ,ABCE1,MRPS2,UTP11,NAT10,RCL1,AATF,MRTO4,MPHOSPH10,RPL7A,DDX47,BRIX1,FBL,NOL10,NPM3,WDR75,UTP15,NSA2,NAF1,RPF2,EMG1,XRN2,NOP56,RPP30,THUMPD1,FASTKD2,L…	Down	Stem
GO: Cellular Component	GO:0098687	chromosomal region		2.294e-51	2.423e-48	124	362	SEH1L,SPC25,MCM2,MCM3,MCM4,MCM5,SKA2,MCM6,MCM7,SGO1,CDC45,CENPP,PARP1,MKI67,MRE11,HAT1,APEX1,BIRC5,MSH2,ATM,NBN,BRCA2,BUB1,BUB1B,MIS18A,NUP98,NUP43,BAZ1B,CHAMP1,CCNB1,ORC1,SEPTIN7,ZW10,BUB3,PCNA,CDK2,AURKB,CENPA,CHEK1,CENPM,NUP37,RECQL4,DSCC1,PLK1,POLD1,POLR2B,POT1,CENPO,NSL1,SIN3A,THOC6,PRKDC,KNTC1,ERCC6L,CKAP5,SPDL1,NCAPD2,PINX1,DCLRE1A,DNA2,DNMT1,RAD51,THOC1,ZWILCH,RANGAP1,CENPU,WRAP53,CDCA8,S…	Down	Stem
GO: Biological Process	GO:0034470	ncRNA processing		1.341e-50	7.018e-48	129	389	CTU2,TRMT5,TYW3,NOB1,ERI1,RRP1,NOP14,NCL,BYSL,SNU13,NOP2,NPM1,RPL14,USP14,PA2G4,RRP9,DDX21,WDR46,DDX54,TRMT13,METTL16,C2orf49,EXOSC9,DCAF13,NOL11,WDR74,RSL1D1,EIF4A3,BMS1,TEX10,DDX10,URB1,TRMT10C,THG1L,DKC1,FDXACB1,NOL8,TPRKB,EXOSC3,EXOSC1,RRP15,QTRT2,INTS10,TRNT1,UTP18,UTP11,NAT10,RCL1,INTS4,MRTO4,TYW1,MPHOSPH10,ELP4,RPL7A,DDX47,FBL,NOL10,NPM3,WDR75,UTP15,NSA2,NAF1,RPF2,EMG1,XRN2,NOP56,RPP30,TRM…	Down	Stem
Interaction	int:H3C1	H3C1 interactions		1.142e-50	1.596e-47	177	629	MCM2,MCM4,MCM5,MCM6,MCM7,KIAA1143,CDC45,PARP1,MKI67,LEO1,HAT1,MSH2,ATAD2,ASCL2,RACGAP1,UHRF1,CDC23,MYH10,BARD1,NASP,NBN,BANF1,NFIA,NFIC,C1QBP,NOP2,NPM1,BAZ1B,CHAMP1,CDC27,AURKB,RCC1,CHD4,GTF3C4,GTF3C3,CENPM,DDX54,GNL2,PRMT7,EXOSC9,KIF23,POLD2,SIN3A,PPM1G,PRIM1,MDC1,CSTF3,PRKDC,DCAF1,PHF19,RSL1D1,ARHGAP11A,SPDL1,DDX10,CDCA2,HPF1,PINX1,GNL3,DNMT1,PTCD3,RNASEH2B,L3MBTL2,RBBP7,CHAF1A,PARP2,MAGOHB,REC…	Down	Stem
GO: Biological Process	GO:0006364	rRNA processing		1.236e-49	6.067e-47	95	217	NOB1,ERI1,RRP1,NOP14,NCL,BYSL,SNU13,NOP2,NPM1,RPL14,PA2G4,RRP9,DDX21,WDR46,DDX54,METTL16,EXOSC9,DCAF13,NOL11,WDR74,RSL1D1,EIF4A3,BMS1,TEX10,DDX10,URB1,DKC1,FDXACB1,NOL8,EXOSC3,EXOSC1,RRP15,UTP18,UTP11,NAT10,RCL1,MRTO4,MPHOSPH10,RPL7A,DDX47,FBL,NOL10,NPM3,WDR75,UTP15,NSA2,NAF1,RPF2,EMG1,XRN2,NOP56,RPP30,THUMPD1,LYAR,NHP2,ESF1,NOP58,UTP25,TSR1,FRG1,RPUSD2,WDR12,RIOK2,EXOSC7,WBP11,RRP1B,RPP40,UTP14A…	Down	Stem
GO: Biological Process	GO:0016072	rRNA metabolic process		4.376e-49	2.021e-46	97	229	NOB1,ERI1,RRP1,NOP14,NCL,BYSL,SNU13,NOP2,NPM1,RPL14,PA2G4,RRP9,DDX21,WDR46,DDX54,METTL16,EXOSC9,DCAF13,NOL11,WDR74,RSL1D1,EIF4A3,BMS1,TEX10,DDX10,URB1,DKC1,FDXACB1,NOL8,EXOSC3,EXOSC1,RRP15,UTP18,UTP11,NAT10,RCL1,MRTO4,MPHOSPH10,RPL7A,DDX47,FBL,NOL10,NPM3,WDR75,UTP15,NSA2,NAF1,RPF2,EMG1,XRN2,NOP56,RPP30,THUMPD1,LYAR,NHP2,ESF1,NIFK,NOP58,UTP25,TSR1,FRG1,RPUSD2,WDR12,RIOK2,EXOSC7,WBP11,RRP1B,RPP40,U…	Down	Stem
GO: Biological Process	GO:0006974	cellular response to DNA damage stimulus		1.791e-48	7.812e-46	200	884	MC1R,MCM2,MCM3,MCM4,MCM5,MCM6,MCM7,ACTL6A,AXIN2,CDC7,CDC45,PARP1,MLH1,FBXO45,RAD54L,MRE11,MCTS1,APEX1,MSH2,COPS3,FANCM,UBE2T,NUDT1,UHRF1,ATM,GEN1,MYC,BARD1,NBN,CCND1,BRCA1,BRCA2,TIMELESS,PNP,NPM1,BAZ1B,POLE3,CCNB1,CCNH,USP10,CNOT9,CD44,EXO1,CDC5L,CDC25C,PCNA,CDK2,CDKN3,E2F7,CHEK1,TRIP13,ERCC8,RECQL4,PLK1,DONSON,POLB,POLD1,CNOT10,EEF1E1,POLD2,SMARCAL1,POLR2B,POLR2G,RMI2,POLR2K,MDC1,PRKDC,PCLAF,BCL…	Down	Stem
Interaction	int:CUL3	CUL3 interactions		1.169e-46	1.47e-43	259	1249	H2AZ2,MAT2A,MCM3,MCM6,MCM7,ACTL6A,CDC45,AHCY,ALDH1B1,RAE1,MRPS18B,ENC1,HAT1,COPS3,MTHFD1,EIF3C,EIF3I,KCTD12,RNMT,NAP1L1,NCL,CCND1,NDUFA4,NDUFA5,BCL7A,DYRK4,SYNGAP1,GMPS,FUBP1,C1QBP,NOP2,NPM1,CAD,BAZ1B,RPL14,CCNE1,DNAJA3,CCT6A,PDE12,CDC5L,CDC20,BUB3,CDC25A,DDX21,PCNA,CDK4,AURKB,RCBTB2,PFKM,TRIP13,SRPRB,PHB,RPL23,DDX50,RECQL4,ASPM,NLE1,MRPL50,EXOSC9,MTHFD1L,POLD1,POLR2B,BAG4,BAG2,POLR1C,GEMIN5,NUP1…	Down	Stem
GO: Biological Process	GO:0006281	DNA repair		3.057e-45	1.263e-42	150	564	MC1R,MCM2,MCM3,MCM4,MCM5,MCM6,MCM7,ACTL6A,AXIN2,CDC7,CDC45,PARP1,MLH1,RAD54L,MRE11,APEX1,MSH2,COPS3,FANCM,UBE2T,NUDT1,UHRF1,ATM,GEN1,BARD1,NBN,BRCA1,BRCA2,TIMELESS,PNP,NPM1,CCNH,USP10,EXO1,CDC5L,PCNA,CDK2,CHEK1,TRIP13,ERCC8,RECQL4,POLB,POLD1,POLD2,SMARCAL1,POLR2B,POLR2G,RMI2,POLR2K,MDC1,PRKDC,PCLAF,PAGR1,TMEM161A,RAD1,DCLRE1A,PARPBP,DNA2,RHNO1,RAD51,RAD51C,CHAF1A,PARP2,SMC4,RECQL,RFC1,RFC2,RFC3,W…	Down	Stem
Interaction	int:RC3H1	RC3H1 interactions		3.649e-45	4.171e-42	164	599	MCM7,PARP1,RPL22L1,MRPS18B,C19orf53,MRPL15,EIF3I,NAP1L1,NCL,BYSL,PRPF4B,C1QBP,SNU13,NOP2,NPM1,CAD,DHX57,RPL14,DNAJA3,CCT6A,USP10,CNOT9,RRP9,DDX21,E2F7,RPL23,DDX50,CLNS1A,DDX54,GNL2,SNRNP40,CCDC86,MRPL50,CNOT10,BAG4,GEMIN5,SERBP1,RSL1D1,BCLAF1,MATR3,MELK,DHX15,UBAP2L,DKC1,MRPL24,OBI1,THRAP3,GNL3,PTCD3,HNRNPDL,RAN,RBBP7,RBM28,RFC1,SRBD1,RFC3,RFC5,LRPPRC,UTP18,TRIM28,MRPS2,EIF4A1,NAT10,RCL1,ALYREF,M…	Down	Stem
GO: Biological Process	GO:0006261	DNA-dependent DNA replication		1.267e-44	4.975e-42	77	158	MCM2,MCM3,MCM4,MCM5,MCM6,MCM7,CDC7,CDC45,MRE11,FANCM,GEN1,NBN,BRCA2,TIMELESS,NPM1,POLE3,CCNE1,DNAJA3,ORC1,CCNE2,CDC6,PCNA,CDK2,E2F7,RECQL4,DSCC1,DONSON,POLB,POLD1,POLD2,SMARCAL1,PRIM1,PRIM2,GINS1,FBXO5,TIPIN,DNA2,RAD51,THOC1,RECQL,RFC1,RFC2,RFC3,RFC4,RFC5,GMNN,E2F8,RFWD3,ALYREF,RPA1,RPA2,MCMBP,ATAD5,MCM10,FEN1,STOML2,SETMAR,GINS2,POLQ,MGME1,MCM8,SSBP1,DBF4,MSH6,WDHD1,CHEK2,POLG2,ORC6,ORC3,POLA2,G…	Down	Stem
Interaction	int:RC3H2	RC3H2 interactions		9.508e-45	9.963e-42	164	603	MRPS18B,C19orf53,NAP1L1,NCL,BYSL,PRPF4B,C1QBP,SNU13,NOP2,NPAT,NPM1,CAD,DHX57,RPL14,DNAJA3,CCT6A,USP10,CNOT9,RRP9,CDC5L,DDX21,AURKB,RPL23,DDX50,CLNS1A,DDX54,GNL2,SNRNP40,CCDC86,MRPL50,CNOT10,BAG4,BAG2,SERBP1,RSL1D1,BCLAF1,EIF4A3,MATR3,PSMC5,MYEF2,DHX15,UBAP2L,DKC1,OBI1,THRAP3,GNL3,HNRNPDL,RCN2,RBM28,SRBD1,RFC5,LRPPRC,TIMM13,TRIM28,MRPS2,EIF4A1,RCL1,ALYREF,MRTO4,RPL7A,HNRNPR,RPL19,BRIX1,ERH,FBL,RPS…	Down	Stem
Interaction	int:FANCD2	FANCD2 interactions		2.04e-44	1.973e-41	304	1643	MAT2A,ACP1,HDX,MCM2,MCM3,MCM4,MCM5,MCM6,MCM7,ACTL6A,ACTN1,MEST,PARP1,ADSL,XPO5,AHCY,MKI67,MLH1,ALDH1B1,MRE11,BZW2,HAT1,BIRC5,MSH2,RRP1,UBE2T,MTHFD1,UHRF1,EIF3B,ATIC,ATM,EIF3J,MYBL2,MYC,KCTD12,MYH10,DOCK11,NAP1L1,NBN,CCND1,NDUFA4,DRG1,GMPS,BLMH,BRCA1,BRCA2,FUBP1,C1QBP,SNU13,NOP2,PNP,NPM1,CAD,RPL14,DNAJA3,CCT6A,PA2G4,CDC5L,DDX21,PCNA,AIMP1,CHD4,CHEK1,TRIP13,SRPRB,RPL23,DDX50,CLNS1A,RECQL4,DDX54,GNL…	Down	Stem
Interaction	int:FBL	FBL interactions		3.787e-44	3.401e-41	133	421	MAGOH,MCM2,MCM5,MKI67,GEMIN2,MRPS18B,NOP14,CDC23,MYC,NAP1L1,NCL,BANF1,BMP4,BRCA1,BYSL,C1QBP,SNU13,NOP2,NPM1,BAZ1B,RRP9,DDX21,CDK2,CENPA,CHD4,GTF3C3,RPL23,DDX50,RECQL4,DDX54,GNL2,CCDC86,DCAF13,POLR1C,NOL11,NOC2L,RSL1D1,EIF4A3,BMS1,DDX10,DHX15,URB1,PINX1,DKC1,PUM3,GNL3,NOL8,PTCD3,EXOSC3,RBM28,RFC1,UTP18,G3BP1,CEBPZ,ABCE1,NAT10,RCL1,AATF,MRTO4,MPHOSPH10,RPA1,RPA2,ENO1,PHF10,RPL9,HNRNPR,RPL19,DDX47,B…	Down	Stem
Interaction	int:CUL7	CUL7 interactions		5.285e-44	4.43e-41	172	662	H2AZ2,MCM7,ACTN1,PARP1,AHCY,MKI67,MRE11,RAE1,ANXA5,MRPL13,MTHFD1,RACGAP1,ATIC,NAP1L1,NCL,CCND1,DRG1,FUBP1,C1QBP,NOP2,NPM1,CAD,NUP98,NUP43,BAZ1B,RPL14,CCT6A,PA2G4,RRP9,CDC5L,DDX21,PCNA,AURKB,RCC1,CHD4,PHB,RPL23,DDX50,GNL2,SNRNP40,BAG2,NOL11,NUP155,MDC1,CSTF3,PRKDC,NUP93,NOC2L,RSL1D1,BCLAF1,EIF4A3,MATR3,PSMC5,TEX10,MYEF2,DHX15,CHCHD3,DKC1,THRAP3,GNL3,HNRNPDL,RAN,RANGAP1,RRP15,EEF1B2,RIF1,LRPPRC,TRA…	Down	Stem
Interaction	int:CHD4	CHD4 interactions		9.919e-44	7.795e-41	174	678	MCM2,MCM3,MCM6,PARP1,MKI67,MRE11,TEAD2,LEO1,RRP1,NOP14,EIF3B,EIF3C,ATM,EIF3D,MYC,MYH10,NAB2,NCL,BANF1,SAP30,BYSL,PRPF4B,SNU13,NOP2,NPM1,BAZ1B,RPL14,CDC5L,DDX21,PCNT,CHD4,TRIP13,PHB,RPL23,DDX50,RECQL4,DDX54,GNL2,BAG2,GEMIN5,SIN3A,MDC1,PRKDC,SERBP1,NOC2L,RSL1D1,BCLAF1,EIF4A3,MATR3,BMS1,DDX10,DHX15,DKC1,PUM3,THRAP3,GNL3,DNMT1,THOC1,HNRNPDL,L3MBTL2,RBBP7,CHAF1A,RBM28,RFC1,UTP18,G3BP1,TRIM28,EIF2S1,EI…	Down	Stem
Interaction	int:NR2C2	NR2C2 interactions		3.664e-44	1.771e-40	143	1357	NOLC1,DDX19A,SPNS1,TBRG4,ABCF1,MRPS12,MARS1,SMC1A,SF3A1,ACOT7,EWSR1,FAM98B,ADAR,HNRNPK,HIRA,EFTUD2,CRNKL1,FARSA,SAFB,RPL7L1,GAR1,RBM27,NIP7,HSPA4,WDR77,VARS1,HSPA9,FKBP5,MYBBP1A,SMARCA5,SFPQ,DDX31,SRSF2,POLR1A,SRSF6,EP400,HACD3,C9orf64,PUF60,DHX37,IARS1,AHCTF1,CGAS,LARS1,DDX56,CHD8,FAM98A,CHD7,XRCC5,PRPF8,AHSA1,DDX27,SF1,KHSRP,DHX30,EEF1AKNMT,IPO9,RUVBL1,G6PC3,CELF2,CCT5,CTR9,DNAJC11,MT-ND1,DYNLL…	Up	TA
Interaction	int:HNRNPU	HNRNPU interactions		2.588e-42	1.914e-39	159	595	MAGOH,MCM2,MCM5,TXNDC16,MRE11,MRPS28,C19orf53,MRPL42,MRPL13,UHRF1,EIF3C,EIF3D,EIF3J,MYC,NCL,BMP4,BRCA1,NFIA,SNU13,NMT1,NOP2,NPM1,BAZ1B,USP14,CDC5L,SEPTIN7,DDX21,CDK2,AURKB,CENPA,CHD4,PHB,RPL23,DDX50,RECQL4,DDX54,GNL2,CCDC86,MRPL50,BTF3L4,PPT1,MDC1,ESPL1,SERBP1,NOC2L,RSL1D1,EIF4A3,MATR3,SPDL1,FAM120C,PUM3,THRAP3,GNL3,CDCA4,HNRNPDL,RRP15,RBM28,RFC1,SRBD1,RFC2,RFC3,WRAP53,RFC4,RFC5,HAUS2,TMX2,UTP18,…	Down	Stem
Interaction	int:CHD3	CHD3 interactions		1.115e-41	7.792e-39	166	647	MCM2,MCM3,MCM5,MCM7,PARP1,MKI67,MRE11,RRP1,EIF3B,EIF3C,MYH10,NAB2,BARD1,NCL,FUBP1,BYSL,SNU13,NOP2,NPM1,BAZ1B,RPL14,CDC5L,DDX21,PCNT,CHD4,PHB,RPL23,DDX50,HYPK,RECQL4,DDX54,GNL2,SNRNP40,SIN3A,CSE1L,PRKDC,SERBP1,NOC2L,RSL1D1,BCLAF1,EIF4A3,MATR3,DDX10,DHX15,DKC1,PUM3,THRAP3,GNL3,RAD51,HNRNPDL,RBBP7,RBM28,RFC1,RFC3,RIF1,G3BP1,CEBPZ,TRIM28,EIF2S1,EIF4A1,NAT10,ALYREF,AATF,MRTO4,DDX39A,PSMD14,ENO1,RPL7A,…	Down	Stem
Interaction	int:IFI16	IFI16 interactions		2.66e-41	1.76e-38	120	369	SEH1L,NUP54,MKI67,RAE1,ATAD2,RRP1,RACGAP1,MYC,BRCA1,BYSL,SNU13,NUP98,NUP43,BAZ1B,DHX57,RRP9,WDR46,NUP37,DDX54,GNL2,NLE1,CCDC86,KIF23,DCAF13,POLR2B,NOL11,WDR74,GSDMA,NUP93,NOC2L,BMS1,CKAP5,NUP58,TEX10,DDX10,CEP170,URB1,DKC1,PUM3,PAK1IP1,GNL3,NUP153,EXOSC3,RBM28,RFC2,RFC3,UTP18,CEBPZ,UTP11,NAT10,RCL1,AATF,MRTO4,MPHOSPH10,PSPC1,DDX47,BRIX1,NUP85,NOL10,DNTTIP2,WDR75,UTP15,NSA2,RPF2,EMG1,IPO7,RPP30,LY…	Down	Stem
GO: Biological Process	GO:0007059	chromosome segregation		5.886e-41	2.201e-38	109	342	SEH1L,SPC25,NAA10,SKA2,SGO1,AXIN2,MKI67,MLH1,MRE11,NTMT1,BIRC5,FANCM,RACGAP1,ATM,GEN1,CDC23,BANF1,BRCA1,BRCA2,BUB1,BUB1B,MIS18A,NUP43,CHAMP1,CCNB1,CCNE1,CCNE2,CDC6,CDC20,ZW10,BUB3,CDC27,AURKB,RCC1,NCAPH2,TRIP13,NUP37,RECQL4,DSCC1,PLK1,KIF23,RMI2,NSL1,ESPL1,SPDL1,CDCA2,FBXO5,NCAPD2,PINX1,KIF14,RAD51C,RAN,SMC4,ECT2,CDCA8,CEP55,CENPQ,ESCO2,NUSAP1,ERCC2,MCMBP,CENPW,HJURP,DSN1,RMI1,NDC80,FEN1,MAD2L2,T…	Down	Stem
Interaction	int:RNF2	RNF2 interactions		2.21e-40	1.39e-37	186	798	MAGOH,MCM5,MCM7,ACTL6A,SFXN2,NOB1,RRP1,NOP14,MTHFD1,UHRF1,EIF3B,EIF3D,EIF3I,MYC,NCL,CCND1,NDUFA4,BYSL,C1QBP,SNU13,NOP2,BAZ1B,RPL14,ZDHHC23,NFXL1,CDC5L,AURKB,CENPA,WDR46,RCC1,CHD4,GTF3C4,PHB,DDX50,RECQL4,TMX3,PLK1,POLD1,POLR2B,POT1,POLR2G,NOL11,THOC6,CSE1L,NUP93,NOC2L,RSL1D1,BCLAF1,EIF4A3,MATR3,BMS1,PTDSS1,PAGR1,PSMD12,TEX10,MYEF2,CHCHD3,CLN6,DKC1,PUM3,THRAP3,GNL3,PTCD3,THOC1,HNRNPDL,RAN,RANGAP1,R…	Down	Stem
Interaction	int:CDC5L	CDC5L interactions		5.186e-39	3.105e-36	160	636	SEH1L,MAGOH,MCM3,MCM4,MCM5,KIAA1143,PARP1,XPO5,MRE11,TTF2,MSH2,RACGAP1,CDC23,MYC,NBN,NCL,DRG1,GMPS,BRCA1,BUB1,BUB1B,PRPF4B,NOP2,CCNB1,ORC1,CCT6A,USP10,CD44,CDC5L,SEPTIN7,CDC20,BUB3,DDX21,CDC27,CDK2,AURKB,PCNT,PARVB,CHD4,CHEK1,PFKM,TRIP13,PHB,ANLN,RECQL4,SNRNP40,PLK1,POLD1,CSE1L,NUP155,MDC1,CSTF3,PRKDC,NUP93,ERCC6L,EIF4A3,CKAP5,PSMC5,PSMD12,MELK,DHX15,FAM120C,NCAPD2,RANGAP1,RBBP7,SMC4,RFC2,RFC3,RF…	Down	Stem
Mouse Phenotype	MP:0013293	embryonic lethality prior to tooth bud stage		6.835e-40	4.005e-36	211	976	MCM4,SKA2,CDC7,CDC45,KITLG,ADSL,AHCY,RAE1,GEMIN2,APEX1,BIRC5,COPS3,MTHFD1,PSMG1,RACGAP1,EIF3B,ATM,MYBL2,RNMT,BARD1,NASP,NBN,BMP4,BRCA1,BRCA2,BUB1,BUB1B,BYSL,PRPF4B,TIMELESS,NMT1,CAMLG,MIS18A,ODC1,ODF2,DNAJA3,ORC1,PDE12,CDC20,BUB3,CDC25A,PCNA,CENPA,CHD4,CHEK1,SRPRB,PHB,CLNS1A,RECQL4,DDX54,NLE1,METTL16,PLK1,ANAPC13,MED20,DCAF13,DONSON,POLD1,CNOT10,EEF1E1,POLD2,POT1,CENPO,GEMIN5,SIN3A,MMACHC,THOC6,C…	Down	Stem
Interaction	int:HEXIM1	HEXIM1 interactions		8.838e-39	5.051e-36	191	854	H2AZ2,MCM2,MCM4,MCM5,PARP1,AHCY,ALDH1B1,NSMAF,MRPS28,MRPS18B,NOP14,MTHFD1,EIF3B,EIF3C,EIF3D,EIF3I,NAP1L1,NCL,BANF1,DRG1,BYSL,C1QBP,SNU13,NPM1,CAD,DHX57,RPL14,CCT6A,CDC5L,DDX21,PCNA,CDK2,CDK4,CDK6,CFL2,CHD4,PHB,RPL23,DDX50,RECQL4,EEF1E1,CSE1L,PRKDC,RAB33B,SERBP1,EIF4A3,PSMA4,MATR3,PSMC5,PSMD12,DBN1,PTMA,DHX15,CHCHD3,TRMT10C,UBAP2L,NCAPD2,MRPL24,THRAP3,GNL3,PTCD3,HNRNPDL,RAN,RARS1,RBBP7,DUT,SMC4,FA…	Down	Stem
Interaction	int:CAND1	CAND1 interactions		9.351e-39	5.112e-36	180	776	H2AZ2,MCM2,ACTL6A,PARP1,AHCY,MKI67,RPL22L1,MRPS28,MRPS18B,MRPL15,NUDT1,EIF3D,MYC,RNMT,NAP1L1,NCL,DRG1,SYNGAP1,BRCA1,C1QBP,SNU13,NOP2,NPM1,DHX57,RPL14,CCNB1,CDC5L,CDK2,CFTR,PHB,RPL23,DDX50,RECQL4,GNL2,EXOSC9,POLR2B,BAG4,PPM1G,PPT1,SERBP1,RSL1D1,BCLAF1,EIF4A3,MATR3,SPDL1,DDX10,DHX15,DFFB,TRMT10C,DKC1,PRPF39,THRAP3,GNL3,PTCD3,HNRNPDL,CHAF1A,RBM28,RFC2,RFC5,ECT2,YARS2,EEF1B2,TIMM13,G3BP1,TRIM28,MRPS2…	Down	Stem
Mouse Phenotype	MP:0013292	embryonic lethality prior to organogenesis		3.47e-39	1.017e-35	196	875	MCM4,SKA2,CDC7,CDC45,KITLG,ADSL,AHCY,RAE1,GEMIN2,APEX1,BIRC5,COPS3,MTHFD1,PSMG1,RACGAP1,EIF3B,ATM,MYBL2,BARD1,NASP,NBN,BMP4,BRCA1,BRCA2,BUB1,BUB1B,BYSL,PRPF4B,TIMELESS,NMT1,CAMLG,MIS18A,ODC1,ODF2,DNAJA3,ORC1,CDC20,BUB3,CDC25A,PCNA,CENPA,CHD4,CHEK1,SRPRB,PHB,CLNS1A,RECQL4,DDX54,NLE1,METTL16,PLK1,ANAPC13,MED20,DCAF13,DONSON,POLD1,CNOT10,EEF1E1,POLD2,POT1,CENPO,GEMIN5,SIN3A,MMACHC,CSE1L,PRIM1,ESPL1,…	Down	Stem
Interaction	int:RPA1	RPA1 interactions		2.315e-38	1.213e-35	143	532	SEH1L,MCM2,MCM3,MCM4,MCM5,MCM6,MCM7,PARP1,MRE11,APEX1,MSH2,FANCM,MTHFD1,ATM,MYC,MYH10,NBN,NCL,BRCA1,BRCA2,FUBP1,TIMELESS,NPM1,CCNB1,CCNH,CDC5L,BUB3,PCNA,CDK2,CDK4,CENPA,RCC1,CHD4,RECQL4,SNRNP40,DCAF13,POLD1,SMARCAL1,BAG2,GEMIN5,THOC6,PRIM1,MDC1,PRKDC,MATR3,CKAP5,TEX10,GINS1,DHX15,TIPIN,RAD1,DNA2,RAD51,THOC1,HNRNPDL,CHAF1A,SMC4,RECQL,RFC1,SRBD1,RFC2,RFC3,RFC4,RFC5,RFWD3,TRIM28,EIF2S1,SPRTN,RPA1,RP…	Down	Stem
Interaction	int:EGLN3	EGLN3 interactions		1.124e-37	5.655e-35	244	1274	SEH1L,NAA10,MCM3,MCM4,MCM5,MCM7,CDC7,CDC45,SFXN2,ALDH1B1,SIPA1L2,FBXO45,MRE11,RAE1,GEMIN2,CIP2A,NOB1,HAT1,MSH2,MTHFD1,MTR,RACGAP1,TRIM37,MYBL2,NAP1L1,NASP,NDUFA4,NDUFA5,DRG1,GMPS,BRCA1,BRCA2,NFATC3,CDC123,BUB1B,SFXN4,CAD,MIS18A,NUP43,POLE3,DNAJA3,CCT6A,PDE12,TAMM41,EXO1,NFXL1,CDC20,BUB3,CDC25A,CDC27,PCNA,CDK2,CDK4,AURKB,NCAPH2,PFKM,TRIP13,SRPRB,GTF3C4,GTF3C3,ASPM,TMX3,PLK1,IQGAP3,MTHFD1L,POLD1,CN…	Down	Stem
GO: Cellular Component	GO:0000793	condensed chromosome		2.546e-37	1.344e-34	85	236	SEH1L,SPC25,SKA2,SGO1,MKI67,MLH1,MRE11,BIRC5,BANF1,BRCA1,BRCA2,BUB1,BUB1B,NUP43,BAZ1B,CHAMP1,CCNB1,SEPTIN7,ZW10,BUB3,CDK2,AURKB,CENPA,RCC1,NCAPH2,CHEK1,CENPM,NUP37,PLK1,POLB,CENPO,NSL1,KNTC1,ERCC6L,CKAP5,NCAPG2,SPDL1,RAD1,NCAPD2,PINX1,RAD51,ZWILCH,RANGAP1,CENPU,SMC4,RIF1,LRPPRC,RPA1,MIS18BP1,CENPW,NUP85,HJURP,DSN1,NDC80,SETMAR,SMC2,NIFK,NUP133,CDCA5,CENPN,CENPK,NCAPG,SUV39H1,NCAPD3,TOPBP1,NCAPH,Z…	Down	Stem
Interaction	int:PHB	PHB interactions		3.134e-37	1.516e-34	197	919	DNAJC19,MAT2A,MCM2,MCM3,MCM4,MCM5,MCM6,MCM7,ACTN1,TOMM5,ME2,CDC45,PARP1,ALDH1B1,HAT1,NOP14,MTHFD1,MTR,MYC,MYH10,NAP1L1,NCL,NDUFA5,DRG1,BYSL,C1QBP,NOP2,NPM1,CAD,RPL14,DNAJA3,CCT6A,USP10,PA2G4,CDC5L,BUB3,DDX21,PCNA,CDK2,CDK4,AURKB,AIMP1,CFTR,CHD4,PFKM,TRIP13,SRPRB,GTF3C4,PHB,RPL23,RECQL4,GNL2,MED20,POLD1,POLR2B,BAG4,SIN3A,PPAT,PPT1,PRKDC,NUP93,RAB33B,PRPS1,SERBP1,EIF4A3,PSMA4,MATR3,PTDSS1,PSMC5,DBN…	Down	Stem
Interaction	int:CDK2	CDK2 interactions		4.603e-37	2.144e-34	167	706	ACP1,MCM2,MCM3,MCM4,MCM6,MCM7,ACTL6A,ACTN1,CDC7,CDC45,PARP1,AHCY,MRE11,ANXA5,BIRC5,MSH2,MT1E,UBE2T,MTHFD1,ATIC,EIF3C,EIF3I,MYBL2,MYC,MYH10,NAP1L1,BARD1,NASP,NBN,CCND1,BRCA1,BRCA2,FUBP1,BUB1,NFYA,NFYB,SNU13,NOP2,PNP,NPAT,NPM1,CAD,RPL14,CCNB1,CCNE1,ORC1,CCNH,CCT6A,PA2G4,CCNE2,EXO1,CDC5L,CDC6,CDC20,CDC25A,CDC25C,DDX21,PCNA,CDK2,CDK6,CDKN3,PGD,PHB,RPL23,RECQL4,PLA2G4A,POLD1,POLD2,CSE1L,RRN3,PRKDC,BCL…	Down	Stem
Interaction	int:SIRT7	SIRT7 interactions		6.891e-38	2.22e-34	94	679	NOLC1,ABCF1,CENPF,SF3A1,DDX42,PFAS,EWSR1,CRNKL1,HSPA4,WDR77,FKBP4,HSPA9,MYBBP1A,SFPQ,DDX31,SRSF2,POLR1A,PUF60,POLA1,DHX37,POLE,AHCTF1,ELP1,BEND3,DDX56,CHD8,DDX51,ZC3H18,CHD7,XRCC5,PRPF8,DDX27,KHSRP,DHX30,PELP1,CCT5,CTCF,MTOR,TTC37,GEMIN4,EIF5B,PDCD11,GIGYF2,CCAR2,FUS,PUM1,AQR,FTSJ3,UTP6,SART3,PDS5B,DHX36,MYCBP2,ZC3H13,PABPC4,MAK16,PSMC3,PSMD2,NCBP1,PRPF6,DDB1,PGAM5,BLM,DDX46,SUPT6H,DDX18,SURF6,AN…	Up	TA
GO: Biological Process	GO:0044770	cell cycle phase transition		2.09e-36	7.46e-34	151	668	MCM2,MCM3,MCM4,MCM5,MCM6,MCM7,CDC7,CDC45,MRE11,APEX1,BIRC5,HAUS1,ATM,GEN1,CDC23,MYC,NASP,NBN,CCND1,BRCA1,BUB1,BUB1B,TIMELESS,NPAT,NPM1,POLE3,ODF2,CCNB1,CCNE1,CCNF,ORC1,CCNH,CNOT9,CCNE2,SEPTIN7,CDC6,CDC20,ZW10,BUB3,CDC25A,CDC25C,CDC27,PCNA,CDK2,CDK4,AURKB,PCNT,CDK6,CDKN3,E2F7,RCC1,CHEK1,TRIP13,ANLN,PLK1,IQGAP3,DONSON,CNOT10,SIN3A,PPAT,KANK2,PRIM1,PRIM2,PRKDC,ESPL1,KNTC1,PSMA4,PSMB7,CKAP5,PSMC5,HAU…	Down	Stem
Interaction	int:MEPCE	MEPCE interactions		2.934e-36	1.318e-33	172	751	H2AZ2,MAT2A,PARP1,XPO5,MRPS28,MRPS18B,MRPL13,RRP1,MRPL15,EIF3B,EIF3C,EIF3D,NAP1L1,BARD1,NCL,DRG1,C1QBP,SNU13,NPM1,CAD,DHX57,RPL14,CCT6A,CNOT9,DDX21,AIMP1,CFL2,E2F7,TRIP13,PHB,RPL23,DDX50,CLNS1A,METTL16,EEF1E1,PPM1G,SF3B5,SERBP1,RSL1D1,PSMA4,MATR3,CKAP5,PSMC5,PSMD12,DBN1,DHX15,TRMT10C,MRPL24,PTCD3,HNRNPDL,RANGAP1,SMC4,RFC3,RFC4,RFC5,PPIF,EEF1B2,LRPPRC,TRIM28,MRPS2,EIF1AX,EIF4A1,ALYREF,PSMD14,ENO1,…	Down	Stem
GO: Molecular Function	GO:0003723	RNA binding		2.292e-36	2.455e-33	156	1973	NOLC1,DDX19A,TBRG4,ABCF1,MRPS12,MARS1,SMC1A,MRM1,SF3A1,DDX42,PDAP1,EWSR1,FAM98B,ADAR,HNRNPK,EFTUD2,METTL1,CRNKL1,FARSA,SAFB,RPL7L1,GAR1,AARS2,RBM27,ERI3,NIP7,FKBP4,HSPA9,YTHDF2,CNP,PUS7,MYBBP1A,SFPQ,GNL3L,DDX31,SRSF2,SRSF6,DCPS,NOP16,PUF60,DHX37,IARS1,ANXA7,POLR2D,APEH,TRMO,DDX56,DDX51,SAMHD1,YBX3,ZC3H18,FAM98A,API5,XRCC5,PRPF8,DDX27,SF1,DENR,KHSRP,DHX30,PAPOLG,MAPRE1,CELF2,PELP1,CCT5,PTCD1,TRIM3…	Up	TA
GO: Biological Process	GO:0044772	mitotic cell cycle phase transition		2.404e-35	8.206e-33	143	622	MCM2,MCM3,MCM4,MCM5,MCM6,MCM7,CDC7,CDC45,MRE11,APEX1,BIRC5,HAUS1,ATM,GEN1,CDC23,MYC,NASP,NBN,CCND1,BRCA1,BUB1,BUB1B,NPAT,POLE3,ODF2,CCNB1,CCNE1,CCNF,ORC1,CCNH,CNOT9,CCNE2,SEPTIN7,CDC6,CDC20,ZW10,BUB3,CDC25A,CDC25C,CDC27,PCNA,CDK2,CDK4,AURKB,PCNT,CDK6,CDKN3,E2F7,RCC1,CHEK1,TRIP13,ANLN,PLK1,IQGAP3,DONSON,CNOT10,SIN3A,PPAT,KANK2,PRIM1,PRIM2,PRKDC,ESPL1,KNTC1,PSMA4,PSMB7,CKAP5,PSMC5,HAUS3,PSMD12,MELK…	Down	Stem
Interaction	int:DCPS	DCPS interactions		2.099e-35	9.099e-33	113	375	SEH1L,H2AZ2,PARP1,MKI67,NXT1,MYH10,BYSL,NOP2,NUP98,BAZ1B,CHAMP1,RRP9,CDC20,DDX21,CDC27,PCNT,AIMP1,DDX54,MRPL50,POLR2G,NOL11,THOC6,WDR74,MDC1,CSTF3,PRKDC,NUP93,BMS1,DBN1,DHX15,URB1,DKC1,PUM3,THRAP3,THOC1,RARS1,UTP11,NAT10,RCL1,AATF,DDX39A,RPA1,ENO1,RPL7A,BRIX1,MIS18BP1,NUP85,RPS12,NOL10,CEP128,DNTTIP2,WDR75,UTP15,EMG1,POLR1B,IPO7,NOP56,NIFK,NOP58,SF3B6,NUP133,CEP152,SNRPB2,SNRPD1,SNRPE,SNRPF,SNRNP…	Down	Stem
Interaction	int:LARP7	LARP7 interactions		2.722e-35	1.141e-32	202	985	H2AZ2,PARP1,MRE11,MRPS28,LEO1,MRPS18B,MCTS1,MRPL13,MRPL15,EIF3B,EIF3C,EIF3D,NAP1L1,BARD1,NCL,DRG1,BYSL,C1QBP,SNU13,NPM1,CAD,DHX57,RPL14,ORC1,CCT6A,RRP9,CDC5L,ZW10,DDX21,CDK2,CDK4,CDK6,CFL2,CHD4,TRIP13,PHB,RPL23,DDX50,CLNS1A,DDX54,METTL16,EEF1E1,BAG2,GEMIN5,PPM1G,PRKDC,SF3B5,SERBP1,RSL1D1,EIF4A3,PSMA4,PSMC5,PSMD12,DHX15,TRMT10C,NCAPD2,DKC1,PUM3,MRPL24,THRAP3,GNL3,NUP153,PTCD3,HNRNPDL,RARS1,RBBP7,R…	Down	Stem
GO: Molecular Function	GO:0140097	catalytic activity, acting on DNA		1.91e-35	1.722e-32	108	364	MCM2,MCM3,MCM4,MCM5,MCM6,MCM7,CDC45,RAD54L,MRE11,APEX1,ERI1,UHRF1,ATM,GEN1,MYC,BARD1,NBN,BRCA1,NPM1,POLE3,CCT6A,EXO1,PCNA,AURKB,CHD4,ERCC8,RECQL4,DSCC1,POLB,POLD1,POLD2,SMARCAL1,POT1,ERCC6L,GINS1,DFFB,RAD1,PINX1,DKC1,DCLRE1A,TOP1MT,DNA2,DNMT1,RAD51,RAD51C,RECQL,RFC1,RFC2,RFC3,WRAP53,RFC4,RFC5,G3BP1,TRIM28,NAT10,NEIL3,TATDN1,RPA1,ERCC1,ERCC2,ERCC3,ACTR5,NAF1,FEN1,POLK,SETMAR,XRN2,CCT4,CCT2,MORC2,N…	Down	Stem
GO: Cellular Component	GO:0000775	chromosome, centromeric region		5.453e-35	1.92e-32	76	202	SEH1L,SPC25,SKA2,SGO1,CENPP,MKI67,BIRC5,BUB1,BUB1B,MIS18A,NUP98,NUP43,BAZ1B,CHAMP1,CCNB1,SEPTIN7,ZW10,BUB3,AURKB,CENPA,CENPM,NUP37,DSCC1,PLK1,CENPO,NSL1,SIN3A,KNTC1,ERCC6L,CKAP5,SPDL1,NCAPD2,PINX1,DNMT1,ZWILCH,RANGAP1,CENPU,CDCA8,SUV39H2,CENPQ,ESCO2,MIS18BP1,CENPW,NUP85,HJURP,DSN1,NDC80,CENPI,NUP133,MTBP,CDCA5,CENPN,CENPK,RCC2,NCAPG,ZNF330,SUV39H1,CBX1,NCAPD3,ZWINT,ITGB3BP,WDHD1,CBX5,SKA1,OIP5,HN…	Down	Stem
Interaction	int:SNW1	SNW1 interactions		9.776e-35	3.965e-32	140	550	SEH1L,MAGOH,KIAA1143,MLH1,MRE11,RAE1,MSH2,COPS3,RACGAP1,ATM,CDC23,MYC,NBN,DRG1,FUBP1,BUB1,BUB1B,CPNE3,SNU13,CCNB1,CCT6A,CDC5L,SEPTIN7,BUB3,CDC27,AURKB,PARVB,CHD4,CHEK1,PFKM,TRIP13,ANLN,NUP37,SNRNP40,PLK1,POLD1,SIN3A,CSE1L,NUP155,CSTF3,PRKDC,EIF4A3,CKAP5,PSMC5,PSMD12,DHX15,NCAPD2,NUP153,RANGAP1,RBBP7,RBL1,SMC4,RFC2,RFC3,RFC4,RFC5,CEP55,RIF1,TRAP1,FANCI,DDX39A,RPA1,HNRNPR,CWC27,EZH2,TUBA1B,TUBB3,ND…	Down	Stem
Interaction	int:NOP56	NOP56 interactions		1.624e-34	6.38e-32	99	302	MKI67,MYC,NAP1L1,NCL,BRCA1,NFIA,SNU13,NMT1,NOP2,NPM1,DHX57,RPL14,USP10,CDC6,DDX21,CHD4,GTF3C4,RPL23,DDX50,DDX54,CCDC86,EXOSC9,DCAF13,WDR74,NOC2L,RSL1D1,DDX10,DHX15,URB1,TRMT10C,PINX1,DKC1,PUM3,GNL3,RARS1,RRP15,RBM28,RFC1,RFC2,RFC3,RFC4,RFC5,UTP18,CEBPZ,EIF2S3,NAT10,MRTO4,MPHOSPH10,ENO1,RPL7A,RPL9,RPL19,BRIX1,ATAD5,FBL,RPS12,EZH2,NSA2,POLR1B,NOP56,SHMT2,LYAR,NIFK,NOP58,FAM111A,TSR1,SMN1,RBM34,UTP1…	Down	Stem
Interaction	int:RPS6	RPS6 interactions		1.695e-34	6.46e-32	125	456	MAGOH,MKI67,MRPS18B,MRPL13,RRP1,NOP14,EIF3B,MYC,NAP1L1,NCL,BMP4,BRCA1,NFIA,BYSL,C1QBP,SNU13,NOP2,NPM1,RPL14,USP10,DDX21,CHD4,GTF3C3,PHB,RPL23,DDX50,RECQL4,DDX54,GNL2,CCDC86,POT1,SERBP1,NOC2L,RSL1D1,EIF4A3,BMS1,TEX10,DDX10,URB1,PUM3,PAK1IP1,MRPL24,GNL3,NOL8,PTCD3,RRP15,RBM28,RFC1,RFC3,RFC4,G3BP1,CEBPZ,MRPS2,FANCI,NAT10,RCL1,AATF,MRTO4,MPHOSPH10,RPL7A,RPL9,RPL19,BRIX1,FBL,MRPL37,RPS12,NOL10,RPS23,N…	Down	Stem
Interaction	int:SNAI1	SNAI1 interactions		7.032e-34	2.601e-31	125	462	MAT2A,MCM3,MCM5,MCM6,MCM7,PARP1,XPO5,MSH2,MTHFD1,ATM,MYH10,NBN,NCL,C1QBP,NPM1,CAD,RPL14,DNAJA3,CCT6A,USP10,CDC5L,DDX21,PCNA,E2F7,CHD4,PHB,CLNS1A,MTHFD1L,EEF1E1,SMARCAL1,POLR2B,BAG2,SIN3A,CSE1L,PRKDC,NUP93,PRPS1,PSMA4,MATR3,PSMC5,DHX15,CEP170,TRMT10C,OBI1,THRAP3,GNL3,DNMT1,PTCD3,RARS1,RCN2,SMC4,IPO4,EEF1B2,EGR1,EIF4A1,INTS4,DDX39A,RPA1,PSPC1,PSMD14,RPA2,RPL7A,RPL9,HNRNPR,RPL19,BRIX1,FBL,COPRS,RPS2…	Down	Stem
GO: Cellular Component	GO:0005730	nucleolus		3.3e-33	8.713e-31	240	1495	RBIS,NAA10,MCM2,MCM3,MCM7,CENPP,PARP1,MKI67,RAE1,LEO1,GEMIN2,C19orf53,NOB1,ENC1,APEX1,ERI1,RRP1,NOP14,UBE2T,ATM,MYC,RNMT,NBN,RDM1,NCL,NFIC,CPNE3,BYSL,C1QBP,SNU13,NOP2,NPM1,ORC1,PA2G4,RRP9,CDC6,DDX21,CDK4,CETN3,WDR46,GTF3C3,RPL23,DDX50,DDX54,GNL2,NLE1,PIMREG,PRMT7,CCDC86,CDKN2AIPNL,TAF1D,EXOSC9,DCAF13,EEF1E1,POLR1C,POLR2K,NOL11,SIN3A,KIF20B,WDR74,REXO2,RRN3,PRKDC,DCAF1,NOC2L,RSL1D1,EIF4A3,BMS1,CKA…	Down	Stem
GO: Biological Process	GO:0051726	regulation of cell cycle		3.621e-33	1.185e-30	221	1295	NAA10,AXIN2,CDC7,CDC45,MKI67,MLF1,MRE11,RAE1,APEX1,BIRC5,MSH2,HAUS1,RACGAP1,ATM,GEN1,TRIM37,CDC23,MYBL2,MYC,BARD1,NBN,CCND1,DRG1,BMP4,BRCA1,BRCA2,CDC123,ANGEL2,BUB1,BUB1B,TIMELESS,NPM1,ODF2,CCNB1,CCNE1,CCNF,ORC1,CCNH,CNOT9,CCNE2,CDC5L,SEPTIN7,CDC6,CDC20,ZW10,BUB3,CDC25A,CDC25C,CDC27,PCNA,CDK2,CDK4,AURKB,PCNT,CDK6,CDKN3,TMEM67,E2F7,RCC1,CHEK1,TRIP13,RPL23,ANLN,RECQL4,ASPM,NLE1,PLK1,KIF23,DONSON,PO…	Down	Stem
Interaction	int:G3BP1	G3BP1 interactions		4.886e-33	1.755e-30	124	464	H2AZ2,MCM2,MCM4,MCM5,MCM7,ADSL,MKI67,CIP2A,NTMT1,HAT1,APEX1,ATAD2,MTHFD1,RACGAP1,EIF3B,EIF3C,EIF3D,EIF3I,EIF3J,MYC,BANF1,BLMH,NPM1,NUP98,RPL14,CCNF,USP14,CCT6A,USP10,PA2G4,CDC5L,DDX21,PCNA,CTSC,RCC1,CHD4,PHB,DDX50,CLNS1A,RECQL4,GNL2,KIF23,TNPO2,POLR2B,KANK2,CSE1L,CSTF1,NEXN,RSL1D1,PTPN2,CHCHD3,UBAP2L,DKC1,DPYSL3,DHX40,SMC4,MAGOHB,RFC3,RFC4,UTP18,G3BP1,EGR1,EIF4A1,DDX47,FBL,RPS23,TUBB3,MEX3A,PRMT5…	Down	Stem
Interaction	int:H4C1	H4C1 interactions		6.148e-33	2.147e-30	124	465	MAGOH,MCM2,MCM3,MCM4,MCM5,MCM6,MCM7,PARP1,MRE11,HAT1,RRP1,RACGAP1,CDC23,MYC,MYH10,NAP1L1,NASP,PRPF4B,NPAT,NPM1,CHAMP1,USP14,SEPTIN7,PCNA,CDK2,CENPA,AIMP1,RCC1,CHD4,GTF3C4,GTF3C3,RECQL4,PRMT7,CCDC86,TNPO2,SIN3A,PPM1G,CSE1L,MDC1,PRKDC,EIF4A3,DBN1,SPDL1,PTMA,DKC1,NUP153,RANGAP1,L3MBTL2,RBBP7,CHAF1A,PARP2,SMC4,RFC1,IPO4,RFC2,RFC3,RFC4,RFC5,CENPQ,RIF1,LRPPRC,TIMM13,RPA1,RPA2,PHF20,ERH,ACTR5,ATAD5,FBL,…	Down	Stem
Interaction	int:EFTUD2	EFTUD2 interactions		1.133e-33	2.738e-30	125	1313	SNF8,NOLC1,TBRG4,ABCF1,LSG1,MARS1,SMC1A,SF3A1,PDAP1,PFAS,EWSR1,FAM98B,TTC1,HNRNPK,EFTUD2,FANCD2,CRNKL1,FARSA,DNAJC10,GAR1,NIP7,SCO1,HSPA4,VARS1,HSPA9,CNP,PUS7,MYBBP1A,SMARCA5,SFPQ,SRSF2,SRSF6,NOP16,HACD3,PUF60,POLA1,IARS1,LARS1,ELP1,CCT7,YBX3,ZC3H18,FAM98A,USP37,XRCC5,PRPF8,AHSA1,SF1,KHSRP,DHX30,TXLNA,RUVBL1,PELP1,CCT5,CTR9,TIMM50,MRPS23,HLTF,EIF5B,GIGYF2,CCAR2,FUS,POLDIP2,CTPS1,SNRPB,NUDC,EIF2AK…	Up	TA
Interaction	int:RPA2	RPA2 interactions		1.565e-32	5.317e-30	130	508	SEH1L,MCM2,MCM3,MCM4,MCM5,MCM6,MCM7,CDC45,PARP1,MRE11,APEX1,MSH2,FANCM,MTHFD1,ATM,MYH10,NBN,NCL,BRCA1,BRCA2,NPM1,ORC1,CCNH,CDC5L,BUB3,PCNA,CDK2,CDK4,CHD4,HYPK,SNRNP40,POLD1,SMARCAL1,BAG2,GEMIN5,THOC6,PPT1,PRIM1,MDC1,PRKDC,MATR3,CKAP5,TEX10,DHX15,TIPIN,RAD1,DNA2,RAD51,THOC1,HNRNPDL,PARP2,TPRKB,SMC4,RFC1,SRBD1,RFC2,RFC3,RFC4,RFC5,RFWD3,TRIM28,EIF2S1,RPA1,RPA2,RPL9,HNRNPR,RPL19,ERCC1,MCMBP,FBL,RMI1,…	Down	Stem
GO: Biological Process	GO:0010564	regulation of cell cycle process		1.807e-32	5.674e-30	166	839	NAA10,AXIN2,CDC7,CDC45,MKI67,MRE11,RAE1,APEX1,BIRC5,HAUS1,RACGAP1,ATM,GEN1,TRIM37,CDC23,NBN,CCND1,DRG1,BMP4,BRCA1,BRCA2,BUB1,BUB1B,NPM1,ODF2,CCNB1,CCNE1,CCNF,ORC1,CNOT9,SEPTIN7,CDC6,CDC20,ZW10,BUB3,CDC25A,CDC25C,CDC27,PCNA,CDK2,CDK4,AURKB,PCNT,CDK6,TMEM67,E2F7,RCC1,CHEK1,TRIP13,RPL23,ANLN,RECQL4,PLK1,KIF23,DONSON,POC1A,CNOT10,RMI2,SIN3A,KANK2,KIF20B,PRKDC,ESPL1,KNTC1,PSMA4,PSMB7,CKAP5,PSMC5,HAUS3…	Down	Stem
Interaction	int:H2AC4	H2AC4 interactions		2.595e-32	8.588e-30	103	342	MCM2,MCM4,MCM5,MCM6,MCM7,PARP1,RRP1,RACGAP1,TRIM37,CDC23,MYH10,NAP1L1,BCL7A,BRCA1,PRPF4B,DDX21,CDK2,CENPA,RCC1,TRIP13,GTF3C4,GTF3C3,PHB,DDX50,RECQL4,DDX54,CCDC86,TNPO2,PPM1G,CSE1L,PRKDC,NOC2L,DBN1,DKC1,RANGAP1,PARP2,RFC1,RFC2,RFC3,RFC4,RFC5,KIF20A,LRPPRC,SNX18,AATF,RPA1,RPA2,BRIX1,ACTR5,ATAD5,FBL,NOL10,EZH2,DDX41,SYNCRIP,NOP56,HSPA4L,TUBB,CCT2,BRMS1L,LYAR,NOP58,WDR12,SNRPA,SNRPE,XRCC6,RRP1B,RBM26…	Down	Stem
Interaction	int:NPM1	NPM1 interactions		3.051e-32	9.835e-30	152	661	H2AZ2,MCM2,PARP1,MKI67,NOB1,APEX1,EIF3C,EIF3I,MYC,NAP1L1,BARD1,NCL,BMP4,BRCA1,BRCA2,BYSL,C1QBP,NOP2,NPM1,NUP98,DHX57,RPL14,USP10,PA2G4,DDX21,CDK2,CENPA,CHD4,PHB,DDX50,RECQL4,DDX54,GNL2,PLK1,CCDC86,TAF1D,MRPL50,MTHFD1L,BAG2,PPM1G,SERBP1,NOC2L,RSL1D1,PSMC5,PSMD12,TEX10,SPDL1,DHX15,CHCHD3,URB1,PUM3,PAK1IP1,MRPL24,GNL3,CHAF1A,PARP2,RBM28,MTPAP,EEF1B2,G3BP1,CEBPZ,TRIM28,EIF1AX,EIF2S1,EIF4A1,NAT10,RPA1…	Down	Stem
Interaction	int:FN1	FN1 interactions		9.26e-32	2.911e-29	169	790	H2AZ2,ACP1,MCM2,MCM3,MCM5,MCM6,MCM7,PARP1,XPO5,ALDH1B1,MRPS28,RAE1,BZW2,MRPL13,PSMG1,EIF3B,EIF3D,MYC,MYH10,NCL,NDUFA5,DRG1,GMPS,FUBP1,C1QBP,SNU13,NPM1,RPL14,CCT6A,PA2G4,PDCD5,CD44,ZW10,BUB3,DDX21,PCNA,RCC1,PHB,RPL23,CLNS1A,BAG2,POLR1C,KANK2,CSE1L,NUP155,PRKDC,PRPS2,RSL1D1,EIF4A3,MATR3,CKAP5,DBN1,DHX15,UBAP2L,HNRNPDL,RAN,RBL1,FARSB,IPO4,RFC4,EEF1B2,LRPPRC,TRAP1,G3BP1,TRIM28,EIF2S1,EIF2S3,EIF4A1,NA…	Down	Stem
Interaction	int:OBSL1	OBSL1 interactions		1.778e-32	3.437e-29	85	647	NOLC1,CHAF1B,ABCF1,CENPF,SMC1A,SF3A1,DDX42,EWSR1,ADAR,HNRNPK,EFTUD2,CRNKL1,SAFB,RPL7L1,GAR1,MACROH2A2,HSPA9,FLOT2,MYBBP1A,SMARCA5,SFPQ,SRSF2,SRSF6,EP400,HACD3,PUF60,DDX56,XRCC5,PRPF8,DDX27,SF1,KHSRP,DHX30,RUVBL1,PELP1,CCT5,XPNPEP3,TIMM50,EIF5B,PDCD11,CCAR2,FUS,SNRPB,AQR,FTSJ3,UTP6,PDS5B,PRPF31,PSMD2,NCBP1,PRPF6,DDB1,DDX1,DHX9,DDX46,RNPS1,SUPT6H,DDX18,EBNA1BP2,HERC2,CPSF2,MGA,GCN1,IMMT,NUP160,RANB…	Up	TA
GO: Biological Process	GO:0006396	RNA processing		1.57e-31	4.742e-29	237	1474	CTU2,MAGOH,TRMT5,TTF2,TYW3,LEO1,GEMIN2,NOB1,ERI1,RRP1,NOP14,RNMT,BARD1,NCL,BICD1,BMP4,BYSL,PRPF4B,C1QBP,SNU13,NOP2,NPM1,NUP98,RPL14,CCNB1,CCNH,USP14,PDE12,PA2G4,RRP9,CDC5L,DDX21,WDR46,CLNS1A,DDX54,SNRNP40,TRMT13,METTL16,PRMT7,C2orf49,EXOSC9,DCAF13,POLR2B,POLR2G,POLR2K,NOL11,GEMIN5,THOC6,WDR74,CSTF1,CSTF3,SF3B5,RSL1D1,EIF4A3,BMS1,TEX10,DDX10,DHX15,URB1,TRMT10C,TXNL4B,THG1L,DKC1,PRPF39,OBI1,THRAP3,…	Down	Stem
Interaction	int:RIOK1	RIOK1 interactions		3.036e-31	9.31e-29	123	476	MAGOH,H2AZ2,MCM3,MCM6,ERI1,RRP1,NCL,DRG1,BYSL,C1QBP,CAD,DHX57,RPL14,CDC5L,BUB3,DDX21,AIMP1,TRIP13,RPL23,DDX50,CLNS1A,RECQL4,DDX54,GNL2,CCDC86,MED20,DCAF13,POC1A,POLD1,POLR1C,CSE1L,PRKDC,SERBP1,RSL1D1,EIF4A3,FAM111B,DHX15,DKC1,GNL3,HNRNPDL,RARS1,RBBP7,SMC4,RRP15,G3BP1,EIF2S1,EIF2S3,EIF4A1,NAT10,AATF,ENO1,RPL7A,HNRNPR,RPL19,BRIX1,FBL,RPS23,PRMT5,SYNCRIP,FLNA,SRSF1,SRSF3,IPO7,SRSF7,TRA2B,RPP30,SHMT2…	Down	Stem
Interaction	int:PIH1D1	PIH1D1 interactions		5.55e-31	1.661e-28	149	656	H2AZ2,MAT2A,MCM3,MCM5,ACTN1,MDH1,PARP1,AHCY,AMPD2,MSH2,MTHFD1,EIF3B,EIF3C,NCL,GMPS,C1QBP,SNU13,NOP2,NPHP1,NPM1,CAD,RPL14,CCT6A,PA2G4,BUB3,DDX21,CDK2,AIMP1,TRIP13,PHB,RPL23,RECQL4,EXOSC9,MTHFD1L,EEF1E1,POLR2B,POLR2G,GEMIN5,PPM1G,CSE1L,NUP155,WDR92,PRKDC,PRPS1,SERBP1,EIF4A3,PSMA4,MATR3,DHX15,UBAP2L,GNL3,RAN,RARS1,DUT,SMC4,RECQL,EEF1B2,LRPPRC,G3BP1,TRIM28,EIF2S1,EIF4A1,EIF4E,ENO1,GPN3,RPL7A,RPL9,RPL…	Down	Stem
Interaction	int:NXF1	NXF1 interactions		6.642e-31	1.942e-28	212	1136	SEH1L,MAGOH,MCM4,MCM7,ACTL6A,LDLRAD3,PARP1,ADSL,XPO5,TEAD2,RAE1,CIP2A,APEX1,ATAD2,SFMBT2,NOP14,MRPL15,NXT1,MTR,CDC23,MYC,NCL,CCND1,SPIN4,NFATC3,BUB1,NFYA,ZNF860,NMT1,PNP,NPM1,SFXN4,NUP98,POLE3,USP14,CDC25A,RCC1,PFKM,PGD,PHB,PCYOX1L,RECQL4,SNRNP40,PLA2G4A,ALG8,DCTPP1,ANAPC13,KIF23,DONSON,TNPO2,BAG4,CENPO,GEMIN5,SIN3A,PRIM1,TTLL4,NUP93,ARHGEF3,ESPL1,NOC2L,BCLAF1,EIF4A3,BMS1,TOMM20,ARHGAP11A,FAM111B…	Down	Stem
Interaction	int:RECQL4	RECQL4 interactions		1.643e-31	2.647e-28	124	1361	CHAF1B,ABCF1,MARS1,SF3A1,EWSR1,FAM98B,TSPYL1,ADAR,HNRNPK,RPRD1B,EFTUD2,FANCD2,FARSA,DNAJC10,GAR1,CEP78,FTO,PYCR2,ANAPC5,ANAPC7,HSPA4,WDR77,HSPA9,FKBP5,MYBBP1A,SMARCA5,SFPQ,SRSF6,HACD3,PUF60,IARS1,ACAD9,BAG5,LARS1,ELP1,GINS4,CCT7,BRCC3,YBX3,FAM98A,API5,XRCC5,PRPF8,AHSA1,DENR,KHSRP,DHX30,IPO9,RUVBL1,CCT5,PTCD1,FLAD1,TIMM50,MRPS23,EIF5B,CCAR2,PCNX1,FUS,CTPS1,SNRPB,NUDC,EIF2AK2,SART3,DHX36,PSMA5,HSPH…	Up	TA
GO: Biological Process	GO:0071103	DNA conformation change		1.622e-30	4.716e-28	94	335	NAA10,MCM2,MCM3,MCM4,MCM5,MCM6,MCM7,CDC45,CENPP,PARP1,RAD54L,MRE11,HAT1,NAP1L1,NASP,NBN,BANF1,NPM1,MIS18A,POLE3,CCNB1,CENPA,CHD4,NCAPH2,ERCC8,CENPM,RECQL4,DSCC1,SMARCAL1,POT1,CENPO,ERCC6L,NOC2L,NCAPG2,GINS1,DFFB,NCAPD2,TOP1MT,DNA2,RAD51,RBBP7,CHAF1A,CENPU,SMC4,RECQL,IPO4,RFC2,RFC3,RFC4,RFC5,CENPQ,G3BP1,RPA1,NUSAP1,ERCC2,ERCC3,MIS18BP1,CENPW,ACTR5,HJURP,SET,SMC2,ASF1B,CENPI,SMARCC1,GINS2,POLQ,CDCA…	Down	Stem
GO: Biological Process	GO:0006310	DNA recombination		1.854e-30	5.199e-28	89	304	MCM2,MCM3,MCM4,MCM5,MCM6,MCM7,ACTL6A,CDC7,CDC45,PARP1,MLH1,RAD54L,MRE11,APEX1,MSH2,FANCM,ATM,GEN1,NBN,BRCA1,BRCA2,TIMELESS,EXO1,CHEK1,TRIP13,RECQL4,PSMC3IP,IL27RA,POLB,RMI2,PRKDC,DCAF1,PAGR1,PARPBP,RHNO1,RAD51,THOC1,RAD51C,EXOSC3,RECQL,WRAP53,RFWD3,RIF1,ALYREF,RPA1,PSMD14,RPA2,ERCC1,ERCC2,ACTR5,ATAD5,MND1,FANCB,RMI1,FEN1,MAD2L2,XRN2,FAN1,RAD51AP1,PAXIP1,GINS2,POLQ,FIGNL1,XRCC6,KDM1A,MCM8,RUVBL2,S…	Down	Stem
GO: Cellular Component	GO:0000776	kinetochore		5.056e-30	1.068e-27	58	138	SEH1L,SPC25,SKA2,SGO1,BIRC5,BUB1,BUB1B,NUP98,NUP43,CHAMP1,CCNB1,SEPTIN7,ZW10,BUB3,AURKB,CENPA,CENPM,NUP37,PLK1,CENPO,NSL1,SIN3A,KNTC1,ERCC6L,CKAP5,SPDL1,PINX1,ZWILCH,RANGAP1,CENPU,CENPQ,MIS18BP1,CENPW,NUP85,HJURP,DSN1,NDC80,CENPI,NUP133,MTBP,CENPN,CENPK,NCAPD3,ZWINT,ITGB3BP,CBX5,SKA1,HNRNPU,MEAF6,CENPH,INCENP,SGO2,CDT1,KNL1,KIF22,NUP107,SKA3,MAD2L1	Down	Stem
GO: Biological Process	GO:0051301	cell division		5.963e-30	1.614e-27	147	725	SEH1L,SPC25,SKA2,SGO1,CDC7,KITLG,RAE1,BIRC5,HAUS1,RACGAP1,CDC23,MYC,MYH10,CCND1,BMP4,BRCA2,CDC123,FUBP1,BUB1,BUB1B,NFYA,TIMELESS,MIS18A,NUP43,CCNB1,CCNE1,CCNF,CCNE2,SEPTIN7,CDC6,CDC20,ZW10,BUB3,CDC25A,CDC25C,CDK2,CDK4,AURKB,CDK6,CENPA,CETN3,ITGB1BP1,E2F7,RCC1,ANLN,NUP37,ASPM,SAC3D1,PIMREG,PLK1,ANAPC13,KIF23,NSL1,KIF20B,ESPL1,KNTC1,ERCC6L,CKAP5,HAUS3,NCAPG2,RNF43,SPDL1,CDCA2,HAUS4,FBXO5,TIPIN,NCAP…	Down	Stem
GO: Biological Process	GO:0007346	regulation of mitotic cell cycle		1.084e-29	2.836e-27	145	713	NAA10,CDC7,CDC45,MKI67,MRE11,RAE1,APEX1,BIRC5,MSH2,HAUS1,ATM,GEN1,CDC23,MYC,NBN,CCND1,DRG1,BMP4,BRCA1,BRCA2,ANGEL2,BUB1,BUB1B,ODF2,CCNB1,CCNE1,ORC1,CNOT9,SEPTIN7,CDC6,CDC20,ZW10,BUB3,CDC25A,CDC25C,CDC27,PCNA,CDK2,CDK4,AURKB,PCNT,CDK6,E2F7,RCC1,CHEK1,TRIP13,ANLN,NLE1,PLK1,DONSON,CNOT10,SIN3A,KANK2,KIF20B,MDC1,PRKDC,ESPL1,KNTC1,PSMA4,PSMB7,CKAP5,PSMC5,HAUS3,PSMD12,SPDL1,HAUS4,FBXO5,TIPIN,PINX1,KIF1…	Down	Stem
GO: Biological Process	GO:0098813	nuclear chromosome segregation		1.22e-29	3.09e-27	84	280	SEH1L,NAA10,SGO1,AXIN2,MLH1,MRE11,BIRC5,FANCM,RACGAP1,ATM,GEN1,CDC23,BRCA2,BUB1,BUB1B,CHAMP1,CCNB1,CCNE1,CCNE2,CDC6,CDC20,ZW10,BUB3,CDC27,AURKB,NCAPH2,TRIP13,RECQL4,DSCC1,PLK1,KIF23,RMI2,NSL1,ESPL1,SPDL1,FBXO5,NCAPD2,PINX1,KIF14,RAD51C,RAN,SMC4,ECT2,CDCA8,CEP55,CENPQ,ESCO2,NUSAP1,MCMBP,DSN1,RMI1,NDC80,FEN1,MAD2L2,TACC3,SLF1,SMC2,NDC1,RIOK2,CDCA5,HDAC8,CENPK,RCC2,NCAPG,EHMT2,NCAPD3,NCAPH,ZWINT,TTL…	Down	Stem
Interaction	int:RPA3	RPA3 interactions		1.298e-29	3.71e-27	112	422	SEH1L,MCM2,PARP1,MRE11,LEO1,APEX1,MSH2,MTHFD1,MYH10,NBN,NCL,BRCA1,NPM1,CCNH,CDC5L,BUB3,PCNA,CHD4,SNRNP40,POLD1,SMARCAL1,BAG2,GEMIN5,THOC6,PRIM1,MDC1,PRKDC,ERCC6L,MATR3,CKAP5,TEX10,DHX15,TIPIN,DNA2,RAD51,THOC1,HNRNPDL,SMC4,UBA2,RFC1,SRBD1,RFC2,RFC3,RFC4,RFC5,RFWD3,TIMM13,TRIM28,EIF2S1,RPA1,RPA2,RPL9,HNRNPR,RPL19,ERCC1,FBL,RMI1,ATRIP,EMG1,POLR1B,SYNCRIP,FLNA,XRN2,TRA2B,NTPCR,TUBB,SMC2,KHDRBS1,TSR1,…	Down	Stem
Pathway	1269688	Processing of Capped Intron-Containing Pre-mRNA	BioSystems: REACTOME	1.01e-29	5.474e-27	83	248	SEH1L,MAGOH,NUP54,RAE1,NXT1,SNU13,NUP98,NUP43,CDC5L,NUP37,SNRNP40,POLR2B,POLR2G,POLR2K,THOC6,NUP155,CSTF1,CSTF3,NUP93,SF3B5,EIF4A3,NUP58,DHX15,NUP153,THOC1,SNRNP25,MAGOHB,EIF4E,ALYREF,DDX39A,HNRNPR,NUP85,CWC27,PPIH,SRSF1,SRSF3,SRSF7,TRA2B,DNAJC8,SRRT,NDC1,SF3B6,PPIL1,NUP133,SNRPA,SNRPB2,SNRPC,SNRPD1,SNRPE,SNRPF,CPSF3,SNRNP200,SNRPG,WBP11,SRSF10,NUP205,CPSF4,RBMX,NUP210,SF3A3,PRPF19,CLP1,GCFC2,NUD…	Down	Stem
GO: Biological Process	GO:0000819	sister chromatid segregation		2.508e-29	6.153e-27	70	201	SEH1L,NAA10,SGO1,AXIN2,MRE11,BIRC5,RACGAP1,ATM,GEN1,CDC23,BUB1,BUB1B,CHAMP1,CCNB1,CDC6,CDC20,ZW10,BUB3,CDC27,AURKB,NCAPH2,TRIP13,RECQL4,DSCC1,PLK1,KIF23,RMI2,NSL1,ESPL1,SPDL1,FBXO5,NCAPD2,PINX1,KIF14,RAD51C,RAN,SMC4,CDCA8,CEP55,ESCO2,NUSAP1,MCMBP,DSN1,NDC80,FEN1,MAD2L2,TACC3,SLF1,SMC2,RIOK2,CDCA5,HDAC8,CENPK,NCAPG,NCAPD3,NCAPH,ZWINT,TOP2A,HNRNPU,ANAPC1,XRCC3,KIF18B,INCENP,KIF4A,SGO2,CDT1,KIFC1,KI…	Down	Stem
Interaction	int:TP53	TP53 interactions		2.502e-29	6.992e-27	217	1206	MCM4,ACTL6A,MDH1,TRIM59,PARP1,MRE11,TEAD2,SUPT3H,ZBTB2,MRPS28,RAE1,MRPS18B,APEX1,MSH2,COPS3,HAUS1,RNF38,UHRF1,EIF3B,ATM,EIF3I,MYC,NAP1L1,BARD1,RDM1,NCL,CCND1,BICD1,GMPS,BRCA1,BRCA2,NFYA,NFYB,NMT1,PNP,NPM1,CAD,RPL14,POLE3,RUNX2,MORN2,CCNH,CCT6A,USP10,ZDHHC23,PDCD5,EXO1,CDC25C,PCNA,CDK2,CDK4,AURKB,CDK6,CENPA,CFTR,RCC1,CHEK1,GTF3C4,GTF3C3,PHB,RPL23,ERCC8,DDX50,HYPK,RECQL4,ASPM,PLK1,HOMER3,BAG2,SIN3A…	Down	Stem
GO: Cellular Component	GO:0000779	condensed chromosome, centromeric region		7.698e-29	1.355e-26	53	120	SEH1L,SPC25,SKA2,SGO1,BIRC5,BUB1,BUB1B,NUP43,CHAMP1,CCNB1,SEPTIN7,ZW10,BUB3,AURKB,CENPA,CENPM,NUP37,PLK1,CENPO,NSL1,KNTC1,ERCC6L,CKAP5,SPDL1,NCAPD2,PINX1,ZWILCH,RANGAP1,CENPU,MIS18BP1,CENPW,NUP85,HJURP,DSN1,NDC80,NUP133,CENPN,CENPK,NCAPG,NCAPD3,ZWINT,ITGB3BP,SKA1,HNRNPU,MEAF6,CENPH,INCENP,SGO2,CDT1,KNL1,NUP107,SKA3,MAD2L1	Down	Stem
GO: Cellular Component	GO:0000777	condensed chromosome kinetochore		1.038e-28	1.566e-26	50	107	SEH1L,SPC25,SKA2,SGO1,BIRC5,BUB1,BUB1B,NUP43,CHAMP1,CCNB1,SEPTIN7,ZW10,BUB3,CENPA,CENPM,NUP37,PLK1,CENPO,NSL1,KNTC1,ERCC6L,CKAP5,SPDL1,PINX1,ZWILCH,RANGAP1,CENPU,MIS18BP1,CENPW,NUP85,HJURP,DSN1,NDC80,NUP133,CENPN,CENPK,NCAPD3,ZWINT,ITGB3BP,SKA1,HNRNPU,MEAF6,CENPH,INCENP,SGO2,CDT1,KNL1,NUP107,SKA3,MAD2L1	Down	Stem
Pathway	1269820	Mitotic Prometaphase	BioSystems: REACTOME	4.051e-29	1.756e-26	54	111	SEH1L,SPC25,SKA2,SGO1,CENPP,BIRC5,BUB1,BUB1B,NUP98,NUP43,CCNB1,CDC20,ZW10,BUB3,AURKB,CENPA,CENPM,NUP37,PLK1,CENPO,NSL1,KNTC1,ERCC6L,CKAP5,SPDL1,NCAPD2,ZWILCH,RANGAP1,CENPU,SMC4,CDCA8,CENPQ,NUP85,DSN1,NDC80,SMC2,CENPI,NUP133,CDCA5,CENPN,HDAC8,CENPK,RCC2,NCAPG,NCAPH,ZWINT,ITGB3BP,SKA1,CENPH,INCENP,SGO2,KNL1,NUP107,MAD2L1	Down	Stem
GO: Biological Process	GO:0044786	cell cycle DNA replication		9.411e-29	2.239e-26	42	73	MCM2,MCM3,MCM4,MCM5,MCM6,MCM7,CDC7,CDC45,MRE11,BRCA2,POLE3,PCNA,E2F7,DONSON,POLD1,POLD2,PRIM1,PRIM2,GINS1,FBXO5,TIPIN,DNA2,RAD51,RFC1,RFC2,RFC3,RFC4,RFC5,GMNN,E2F8,RPA1,RPA2,ATAD5,FEN1,DBF4,MSH6,CHEK2,ORC3,POLA2,SLBP,CDT1,LIG1	Down	Stem
GO: Biological Process	GO:0006397	mRNA processing		1.042e-28	2.406e-26	123	557	MAGOH,TTF2,LEO1,GEMIN2,RNMT,BARD1,PRPF4B,C1QBP,SNU13,NPM1,NUP98,CCNB1,CCNH,PDE12,CDC5L,CLNS1A,SNRNP40,METTL16,PRMT7,EXOSC9,POLR2B,POLR2G,POLR2K,GEMIN5,THOC6,CSTF1,CSTF3,SF3B5,EIF4A3,DHX15,TXNL4B,PRPF39,OBI1,THRAP3,THOC1,SNRNP25,DHX40,EXOSC3,MAGOHB,RBM28,MTPAP,ALYREF,DBR1,DDX39A,CWF19L1,HNRNPR,DDX47,ERCC2,ERCC3,CWC27,RSRC1,PRMT5,PPIH,DDX41,SYNCRIP,XRN2,SRSF1,SRSF3,SRSF7,TRA2B,DNAJC8,TRUB2,SRRT,KHD…	Down	Stem
Interaction	int:GRWD1	GRWD1 interactions		8.827e-29	2.413e-26	87	278	MCM7,MRPS28,EIF3B,EIF3C,MYC,NCL,NOP2,NPM1,SFXN4,CAD,RPL14,CCNB1,DNAJA3,USP14,CCT6A,CDC5L,CDC6,DDX21,PCNA,E2F7,CHD4,GTF3C3,PHB,RPL23,DDX50,RECQL4,DCAF13,POLR2B,PPM1G,PRKDC,NOC2L,RSL1D1,BCLAF1,MATR3,BMS1,CKAP5,DHX15,CEP170,URB1,THRAP3,SMC4,RBM28,RFC1,RFC2,RFC3,RFC4,RFC5,RIF1,LRPPRC,TRIM28,NAT10,RCL1,RPL7A,RPL9,NOL10,RPS23,XRN2,IPO7,HSPA4L,CCT4,CCT2,SMC2,CCT8,SNRNP200,RUVBL2,NKRF,DIMT1,TCERG1,TCP1,T…	Down	Stem
Interaction	int:ATG16L1	ATG16L1 interactions		1.055e-28	2.822e-26	153	716	SEH1L,MAT2A,SPC25,MCM3,MCM5,ACTL6A,AHCY,PIP4K2B,RAE1,MCTS1,NOB1,RRP1,EIF3B,EIF3C,EIF3D,EIF3I,NAP1L1,NCL,BANF1,DRG1,BYSL,NOP2,DNAJA3,CNOT9,PA2G4,RRP9,RCC1,SRPRB,PHB,DDX54,MED20,POLD1,EEF1E1,POLD2,POLR2B,GEMIN5,THOC6,WDR74,CSTF1,CSTF3,NUP93,SF3B5,RAB33B,PRPS1,SERBP1,PSMA4,MATR3,CKAP5,TOMM20,MYEF2,CEP170,SARS2,DNMT1,THOC1,HNRNPDL,RARS1,RBBP7,DHX40,SMC4,EXOSC1,FARSB,RFC3,RFC5,MTPAP,CCDC43,TRAP1,UTP18…	Down	Stem
Pathway	1270350	DNA Repair	BioSystems: REACTOME	1.105e-28	3.989e-26	94	319	ACTL6A,PARP1,MLH1,MRE11,APEX1,MSH2,COPS3,FANCM,UBE2T,ATM,GEN1,BARD1,NBN,BRCA1,BRCA2,TIMELESS,BAZ1B,POLE3,CCNH,USP10,EXO1,PCNA,CDK2,CHEK1,ERCC8,POLB,POLD1,POLD2,POLR2B,POLR2G,RMI2,POLR2K,MDC1,PRKDC,PCLAF,TIPIN,RAD1,DCLRE1A,DNA2,RHNO1,RAD51,RAD51C,PARP2,RFC1,RFC2,RFC3,RFC4,RFC5,RIF1,FANCI,SPRTN,RPA1,RPA2,ERCC1,ERCC2,ERCC3,ACTR5,FANCA,FANCB,RMI1,FANCG,ATRIP,ABRAXAS1,FEN1,MAD2L2,POLK,DTL,FAN1,RAD51AP…	Down	Stem
GO: Biological Process	GO:0034502	protein localization to chromosome		1.795e-28	4.026e-26	55	129	CENPP,MSH2,ATM,NASP,BRCA2,BUB1B,NPM1,MIS18A,POLE3,CHAMP1,CCT6A,ZW10,BUB3,AURKB,CENPA,CENPM,PLK1,POT1,CENPO,SPDL1,PINX1,DKC1,GNL3,RBBP7,CENPU,WRAP53,CENPQ,ESCO2,RPA1,RPA2,MIS18BP1,CENPW,HJURP,EZH2,NDC80,SLF1,CCT4,CCT2,CENPI,CCT8,MTBP,CDCA5,CENPN,MCM8,HDAC8,RUVBL2,CENPK,RCC2,TCP1,ITGB3BP,CCT3,OIP5,CENPH,CDT1,KNL1	Down	Stem
GO: Biological Process	GO:0006403	RNA localization		3.029e-28	6.607e-26	75	237	SEH1L,MAGOH,NUP54,XPO5,RAE1,NXT1,ATM,BICD1,NPM1,NUP98,NUP43,CCT6A,CETN3,NUP37,THOC6,NUP155,NUP93,EIF4A3,CKAP5,TOMM20,NUP58,DKC1,NUP153,THOC1,RAN,EXOSC3,MAGOHB,WRAP53,LRPPRC,ABCE1,EIF4E,ALYREF,DDX39A,NUP85,FBL,NAF1,SRSF1,SRSF3,SRSF7,CCT4,CCT2,NHP2,NOP58,NDC1,KHDRBS1,NUP133,CCT8,RIOK2,CPSF3,XPO7,RBM26,RUVBL2,NUP205,CPSF4,GLE1,NUP210,BICD2,TCP1,EXOSC2,TGFBR2,NUP188,CCT3,HNRNPA1,HNRNPA2B1,HNRNPU,NOL6…	Down	Stem
Interaction	int:PCNA	PCNA interactions		2.561e-28	6.71e-26	98	347	H2AZ2,MCM4,MCM7,CDC45,PARP1,MLH1,APEX1,MSH2,SENP8,FANCM,UHRF1,MYC,NBN,CCND1,BRCA1,BRCA2,SNU13,TIMELESS,BAZ1B,CCNB1,CCNE1,USP10,CCNE2,EXO1,FIBP,CDC6,CDC20,CDC25C,CDC27,PCNA,CDK2,CDK4,CDK6,CHEK1,PFKM,PHB,ERCC8,RECQL4,DSCC1,DCTPP1,DONSON,POLB,POLD1,POLD2,PRKDC,PCLAF,PTMA,DHX15,DCLRE1A,PARPBP,DNMT1,RAD51,GNPDA1,CHAF1A,RFC1,RFC2,RFC3,RFC4,RFC5,RFWD3,ESCO2,G3BP1,SPRTN,RPA1,RPA2,ENO1,ATAD5,TRAIP,OBSCN,E…	Down	Stem
Transcription Factor Binding Site	V$E2F4DP1_01	V$E2F4DP1_01		1.181e-28	7.131e-26	69	189	H2AZ2,MAT2A,MCM2,MCM3,MCM4,MCM6,MCM7,MSH2,ATAD2,GEN1,MYH10,NASP,NCL,PRPF4B,SLC25A14,CNOT9,CDC5L,CDC6,CDC25A,E2F7,DCTPP1,ING3,POLD1,PRKDC,PRPS1,PRPS2,PCLAF,ARHGAP11A,FBXO5,DNMT1,RBBP7,RBL1,E2F1,GMNN,PHC1,CDCA7,EIF1AX,EIF4A1,HNRNPR,RRM2,EZH2,FANCG,SYNCRIP,SRSF1,IPO7,SRSF7,TRA2B,BRMS1L,ACBD6,CLSPN,SNRPD1,GPRC5B,MCM8,SPTB,SUV39H1,DNAJC9,JADE2,TOPBP1,TFAP4,H2AZ1,TMPO,HNRNPA2B1,UNG,ZNF367,MRPL40,ILF3,K…	Down	Stem
Mouse Phenotype	MP:0011100	preweaning lethality, complete penetrance		8.093e-29	1.581e-25	237	1369	SEH1L,CTU2,MAT2A,MCM4,SKA2,MDH1,SGO1,AXIN2,CDC7,ADSL,XPO5,AHCY,SUPT3H,LEO1,BLOC1S2,SFMBT2,RRP1,MTHFD1,PSMG1,MYH10,RNMT,BCL7A,DPM2,BMP4,NFATC3,CDC123,FUBP1,SLC5A6,BUB1,PRPF4B,TIMELESS,NPAT,ODC1,RUNX2,CCNB1,ORC1,USP14,USP10,PDE12,CDC20,CDC25A,PBX3,CFTR,CHD4,NCAPH2,SRPRB,PHB,RECQL4,DDX54,ALG8,UBIAD1,METTL16,PLK1,ANAPC13,MED20,EXOSC9,POC1A,MTHFD1L,POLB,CNOT10,POLD2,RTTN,POLR1C,CENPO,GEMIN5,THOC6,REXO…	Down	Stem
Interaction	int:UBE2M	UBE2M interactions		1.162e-27	2.982e-25	133	586	SEH1L,MAT2A,HDX,NAA10,MCM2,MCM3,MCM4,MCM5,MCM6,MDH1,PARP1,AHCY,MCTS1,MSH2,COPS3,SENP8,UBE2T,EIF3B,ATIC,EIF3D,EIF3I,EIF3J,MYC,MYH10,NAP1L1,NASP,NCL,GMPS,CDC123,NPM1,CAD,USP14,CCT6A,CDC5L,PCNA,CDK2,PGD,ERCC8,CLNS1A,PPM1G,CSE1L,DCAF1,SERBP1,PSMA4,PSMB7,CKAP5,PSMC5,PSMD12,PTMA,TRMT10C,RAN,RANGAP1,RARS1,RBBP7,RCN2,SAE1,EEF1B2,LRPPRC,TRAP1,G3BP1,TRIM28,EIF4A1,RPA2,ENO1,RPL7A,ERH,RPS12,EZH2,TUBA1B,PRMT5…	Down	Stem
GO: Molecular Function	GO:0140098	catalytic activity, acting on RNA		8.199e-28	4.391e-25	63	438	DDX19A,BRIP1,MARS1,MRM1,DDX42,METTL1,FARSA,AARS2,ERI3,FTO,ELAC1,METTL2A,VARS1,DDX31,POLR1A,DCPS,DHX37,IARS1,POLR2D,LARS1,TRMO,DDX56,DDX51,SAMHD1,PRPF8,DDX27,DHX30,POLR3F,POLR3C,POLR3B,POLR3E,DROSHA,PRORP,RNASEH1,DHX34,AQR,FTSJ3,DHX36,TRIT1,DIS3L2,WDR4,POLR3H,NCBP1,DHX33,DUS3L,DDX1,DHX9,DDX46,DDX18,CARS2,CSTF2T,MARS2,USB1,ANGEL1,LARS2,TSEN2,DARS2,MRM3,PARN,DDX20,METTL8,TOP2B,CPSF7	Up	TA
Interaction	int:POU5F1	POU5F1 interactions		7.02e-27	1.765e-24	130	575	MCM5,ACTL6A,PARP1,SIPA1L2,MRE11,TTF2,ZBTB2,LEO1,BZW2,C19orf53,MSH2,EIF3D,NBN,NCL,NDUFA4,NDUFA5,ANGEL2,PRPF4B,CAD,DNAJA3,CDC5L,CDC20,CHD4,TRIP13,GTF3C4,GTF3C3,ERCC8,PLK1,BAG2,SIN3A,MDC1,PRKDC,NUP93,DCAF1,RSL1D1,MATR3,CKAP5,TRMT10C,UBAP2L,NCAPD2,PTCD3,PDPR,L3MBTL2,RBBP7,SMC4,RFC1,RFC4,RFC5,PHC1,RIF1,TRIM28,FANCI,RPA1,PSPC1,RPE,DDX47,RPS23,JADE1,SOX8,EZH2,FABP5,TUBB3,SALL2,FEN1,EMG1,FLNA,SRSF3,TRA2B…	Down	Stem
Interaction	int:XRCC6	XRCC6 interactions		7.204e-27	1.776e-24	136	618	MCM2,SGO1,PARP1,MKI67,MRE11,HAT1,APEX1,BIRC5,MSH2,MYC,MYH10,BARD1,NASP,NCL,BRCA1,FUBP1,SNU13,NOP2,BAZ1B,RUNX2,CHAMP1,USP14,SEPTIN7,DDX21,PCNA,CDK2,CHD4,CHEK1,GTF3C4,PHB,DDX50,RECQL4,GNL2,EXOSC9,KIF23,POT1,BAG2,NOL11,PPM1G,MDC1,PRKDC,BCLAF1,MATR3,BMS1,TEX10,SPDL1,DDX10,THRAP3,NUP153,DNMT1,NOL8,DPYSL3,RARS1,CHAF1A,PARP2,CENPU,FARSB,RRP15,RFC1,ECT2,RIF1,LRPPRC,TRIM28,EIF4A1,NAT10,ALYREF,RPA1,PSPC1,R…	Down	Stem
Interaction	int:AAR2	AAR2 interactions		8.811e-27	2.131e-24	135	612	MAT2A,ACP1,MCM3,MDH1,KIAA1143,CDC45,PARP1,AHCY,ANXA5,MSH2,MTHFD1,EIF3B,MYC,NAP1L1,NCL,NDUFA4,GMPS,C1QBP,NPM1,CAD,RPL14,CCT6A,PA2G4,CDC5L,BUB3,PCNA,AIMP1,TRIP13,PHB,RPL23,GGCT,RECQL4,SNRNP40,MTHFD1L,EEF1E1,POLR2B,BAG2,GEMIN5,CSE1L,NUP155,PRKDC,PRPS1,SERBP1,EIF4A3,PSMA4,MATR3,DHX15,CHCHD3,RAN,RARS1,RBBP7,DUT,FARSB,EEF1B2,LRPPRC,TRIM28,EIF2S1,EIF2S3,EIF4A1,ENO1,RPL7A,RPL9,RPL19,RPS12,LANCL1,RPS23,RR…	Down	Stem
GO: Biological Process	GO:0090305	nucleic acid phosphodiester bond hydrolysis		1.575e-26	3.342e-24	94	374	PARP1,MRE11,NOB1,APEX1,ERI1,FANCM,NOP14,ATM,GEN1,BARD1,NBN,BRCA1,ANGEL2,NPM1,PDE12,EXO1,PCNA,EXOSC9,POLD1,POLD2,REXO2,CSTF3,DFFB,RAD1,DCLRE1A,DNA2,RAD51C,RNASEH2B,EXOSC3,EXOSC1,RFC1,RFC2,RFC3,RFC4,RFC5,G3BP1,ABCE1,TRIM28,RCL1,DBR1,TATDN1,RPA1,RPA2,CWF19L1,ERCC1,ERCC2,ERCC3,ATAD5,FEN1,POLK,SETMAR,XRN2,RNASEH2A,RPP30,MORC2,NHP2,FAN1,EXOSC7,CPSF3,MGME1,POLR3K,RPP40,CPSF4,POP1,UTP20,BOP1,TCEA1,ALKBH2…	Down	Stem
GO: Biological Process	GO:0006302	double-strand break repair		1.844e-26	3.811e-24	75	251	MCM2,MCM3,MCM4,MCM5,MCM6,MCM7,CDC7,CDC45,PARP1,MLH1,RAD54L,MRE11,MSH2,ATM,GEN1,BARD1,NBN,BRCA1,BRCA2,TIMELESS,CHEK1,TRIP13,RECQL4,POLB,RMI2,MDC1,PRKDC,DCLRE1A,PARPBP,DNA2,RAD51,RAD51C,PARP2,RECQL,WRAP53,RFWD3,ESCO2,RIF1,RPA1,PSMD14,RPA2,ERCC1,ACTR5,FANCB,RMI1,ABRAXAS1,FEN1,MAD2L2,FOXM1,SETMAR,SLF1,FAN1,RAD51AP1,PAXIP1,GINS2,POLQ,CDCA5,FIGNL1,XRCC6,KDM1A,MCM8,PRPF19,CHEK2,NSD2,XRCC1,XRCC2,XRCC3,EM…	Down	Stem
GO: Biological Process	GO:0000070	mitotic sister chromatid segregation		2.023e-26	4.073e-24	59	160	SEH1L,NAA10,SGO1,BIRC5,RACGAP1,ATM,GEN1,CDC23,BUB1,BUB1B,CHAMP1,CCNB1,CDC6,CDC20,ZW10,BUB3,CDC27,AURKB,NCAPH2,TRIP13,DSCC1,PLK1,KIF23,NSL1,ESPL1,SPDL1,FBXO5,NCAPD2,PINX1,KIF14,RAN,SMC4,CDCA8,CEP55,NUSAP1,DSN1,NDC80,MAD2L2,TACC3,SLF1,SMC2,RIOK2,CDCA5,CENPK,NCAPG,NCAPD3,NCAPH,ZWINT,HNRNPU,ANAPC1,XRCC3,KIF18B,INCENP,KIF4A,CDT1,KIFC1,KIF22,KPNB1,MAD2L1	Down	Stem
Transcription Factor Binding Site	V$E2F1_Q6	V$E2F1_Q6		1.46e-26	4.41e-24	65	181	H2AZ2,MCM2,MCM3,MCM4,MCM6,MCM7,MSH2,ATAD2,GEN1,MYH10,NASP,NCL,PRPF4B,ORC1,CNOT9,CDC5L,CDC6,CDC25A,E2F7,DCTPP1,ING3,POLD1,PRKDC,PRPS1,PRPS2,PCLAF,ARHGAP11A,FBXO5,DNMT1,RBL1,E2F1,GMNN,PHC1,CDCA7,HNRNPR,RRM2,EZH2,FANCG,SYNCRIP,SRSF1,IPO7,SRSF7,TRA2B,BRMS1L,ACBD6,CLSPN,SNRPD1,GPRC5B,MCM8,SPTB,SUV39H1,JADE2,TOPBP1,TFAP4,H2AZ1,TMPO,HNRNPA2B1,UNG,ZNF367,MRPL40,ILF3,CDT1,KPNB1,KBTBD6,STMN1	Down	Stem
GO: Biological Process	GO:0016071	mRNA metabolic process		2.658e-26	5.217e-24	161	901	MAGOH,AXIN2,MLH1,TTF2,LEO1,GEMIN2,APEX1,ERI1,ATM,RNMT,BARD1,ANGEL2,PRPF4B,C1QBP,SNU13,NPM1,NUP98,RPL14,CCNB1,CCNH,PDE12,CNOT9,CDC5L,RPL23,CLNS1A,SNRNP40,METTL16,PRMT7,EXOSC9,CNOT10,POLR2B,BAG4,POLR2G,POLR2K,GEMIN5,THOC6,CSTF1,CSTF3,SF3B5,SERBP1,EIF4A3,PSMA4,PSMB7,PSMC5,PSMD12,MYEF2,DHX15,TRMT10C,TXNL4B,DKC1,PRPF39,OBI1,THRAP3,THOC1,HNRNPDL,SNRNP25,DHX40,EXOSC3,EXOSC1,MAGOHB,E2F1,RBM28,MTPAP,ALYRE…	Down	Stem
GO: Biological Process	GO:0033260	nuclear DNA replication		2.76e-26	5.285e-24	37	62	MCM2,MCM3,MCM4,MCM5,MCM6,MCM7,CDC7,CDC45,BRCA2,POLE3,PCNA,DONSON,POLD1,POLD2,PRIM1,PRIM2,GINS1,TIPIN,DNA2,RAD51,RFC1,RFC2,RFC3,RFC4,RFC5,GMNN,RPA1,RPA2,ATAD5,FEN1,DBF4,CHEK2,ORC3,POLA2,SLBP,CDT1,LIG1	Down	Stem
Interaction	int:PRPF8	PRPF8 interactions		2.928e-26	6.947e-24	128	569	MAGOH,MCM5,KIAA1143,PARP1,PIP4K2B,MTHFD1,UHRF1,EIF3B,MYC,NAP1L1,NCL,PRPF4B,NOP2,NPM1,RPL14,DNAJA3,USP14,PA2G4,CDC5L,SEPTIN7,BUB3,AIMP1,CHD4,PHB,RPL23,RECQL4,SNRNP40,BAG2,GEMIN5,PPM1G,NUP155,WDR92,PRKDC,SERBP1,EIF4A3,SPDL1,DHX15,RANGAP1,RARS1,CHAF1A,SMC4,EIF2S1,EIF2S3,EIF4A1,ALYREF,RPA1,PSMD14,RPA2,ENO1,CWF19L1,RPL7A,RPL9,HNRNPR,RPL19,BRIX1,RPS12,LANCL1,RPS23,RSRC1,TUBA1B,EMG1,PPIH,EIF3M,SYNCRIP,F…	Down	Stem
GO: Biological Process	GO:0000723	telomere maintenance		3.827e-26	7.154e-24	60	167	PARP1,MRE11,APEX1,ATM,MYC,NBN,BRCA2,POLE3,CCNE1,CCT6A,CCNE2,EXO1,PCNA,AURKB,RECQL4,POLD1,POLD2,SMARCAL1,POT1,PRIM1,PRIM2,PRKDC,PINX1,DKC1,DCLRE1A,DNA2,GNL3,RAD51,RAD51C,RFC1,RFC2,RFC3,WRAP53,RFC4,RFC5,RIF1,NAT10,RPA1,RPA2,ERCC1,NAF1,FEN1,CCT4,CCT2,NHP2,CCT8,PTGES3,XRCC6,HDAC8,TENT4B,TCP1,CCT3,POLA2,HNRNPA1,HNRNPA2B1,HNRNPU,HSP90AA1,HSP90AB1,XRCC1,XRCC3	Down	Stem
Interaction	int:VCAM1	VCAM1 interactions		7.001e-26	1.63e-23	111	456	ACP1,MCM2,MCM3,MCM4,MCM5,MCM6,MCM7,PARP1,XPO5,MTHFD1,EIF3B,EIF3D,EIF3I,MYH10,NCL,DRG1,GMPS,FUBP1,BYSL,SNU13,NPM1,RPL14,CCT6A,BUB3,DDX21,RCC1,CHD4,PHB,RPL23,PODXL2,CSE1L,PRKDC,NUP93,EIF4A3,PSMC5,DHX15,UBAP2L,RAN,RARS1,FARSB,EEF1B2,LRPPRC,G3BP1,TRIM28,EIF2S1,EIF4A1,ALYREF,ENO1,RPL7A,RPL9,HNRNPR,FBL,RPS12,TUBA1B,PRMT5,PPIH,SYNCRIP,FLNA,NAA15,GLRX3,NTPCR,TUBB,CCT4,CCT2,SF3B6,PPIL1,CCT8,CACYBP,SNRPD1,…	Down	Stem
Pathway	1269821	Resolution of Sister Chromatid Cohesion	BioSystems: REACTOME	5.758e-26	1.783e-23	49	103	SEH1L,SPC25,SKA2,SGO1,CENPP,BIRC5,BUB1,BUB1B,NUP98,NUP43,CCNB1,CDC20,ZW10,BUB3,AURKB,CENPA,CENPM,NUP37,PLK1,CENPO,NSL1,KNTC1,ERCC6L,CKAP5,SPDL1,ZWILCH,RANGAP1,CENPU,CDCA8,CENPQ,NUP85,DSN1,NDC80,CENPI,NUP133,CDCA5,CENPN,HDAC8,CENPK,RCC2,ZWINT,ITGB3BP,SKA1,CENPH,INCENP,SGO2,KNL1,NUP107,MAD2L1	Down	Stem
GO: Biological Process	GO:0000075	cell cycle checkpoint		1.103e-25	2.014e-23	71	233	CDC45,MRE11,BIRC5,MSH2,ATM,GEN1,NBN,CCND1,BRCA1,BUB1,BUB1B,TIMELESS,CCNB1,ORC1,CNOT9,CDC5L,CDC6,CDC20,ZW10,BUB3,CDC25C,PCNA,CDK2,AURKB,E2F7,CHEK1,TRIP13,PLK1,DONSON,CNOT10,MDC1,PRKDC,KNTC1,SPDL1,TIPIN,RAD1,DNA2,RHNO1,THOC1,RNASEH2B,ZWILCH,E2F1,E2F8,RFWD3,RPA2,ATRIP,NDC80,ABRAXAS1,MAD2L2,SETMAR,TRIAP1,GTSE1,DTL,STIL,MTBP,CLSPN,MAP3K20,PRPF19,TOPBP1,ZWINT,CHEK2,TOP2A,TREX1,RINT1,PRMT1,XRCC3,EME1,CD…	Down	Stem
Transcription Factor Binding Site	V$E2F_Q6	V$E2F_Q6		1.42e-25	2.166e-23	64	182	MCM2,MCM3,MCM4,MCM6,MCM7,CDC45,MSH2,ATAD2,GEN1,MYH10,NASP,NCL,PRPF4B,CNOT9,CDC6,CDC25A,E2F7,DCTPP1,ING3,POLD1,PRKDC,PRPS1,PCLAF,ARHGAP11A,FBXO5,NUP153,DNMT1,RAD51,RBL1,E2F1,GMNN,PHC1,CDCA7,RRM2,EZH2,SRSF1,IPO7,SRSF7,TRA2B,BRMS1L,ACBD6,CLSPN,SNRPD1,GPRC5B,MCM8,SPTB,DNAJC9,JADE2,TOPBP1,TFAP4,CBX5,H2AZ1,TMPO,HMGN2,POLA2,HNRNPA1,UNG,ZNF367,MRPL40,ILF3,CDT1,KPNB1,KBTBD6,STMN1	Down	Stem
Transcription Factor Binding Site	V$E2F1DP1_01	V$E2F1DP1_01		2.87e-25	2.166e-23	64	184	H2AZ2,MCM2,MCM3,MCM4,MCM6,MCM7,MSH2,ATAD2,GEN1,MYH10,NASP,NCL,PRPF4B,CNOT9,CDC5L,CDC6,CDC25A,E2F7,DCTPP1,ING3,POLD1,PRKDC,PRPS1,PRPS2,PCLAF,ARHGAP11A,PTMA,FBXO5,DNMT1,RBL1,E2F1,GMNN,PHC1,CDCA7,EIF4A1,RRM2,EZH2,FANCG,SYNCRIP,SRSF1,IPO7,SRSF7,TRA2B,BRMS1L,ACBD6,CLSPN,SNRPD1,GPRC5B,MCM8,SPTB,SUV39H1,DNAJC9,JADE2,TOPBP1,TFAP4,H2AZ1,TMPO,HNRNPA2B1,UNG,ZNF367,MRPL40,ILF3,KBTBD6,STMN1	Down	Stem
Transcription Factor Binding Site	V$E2F_Q4	V$E2F_Q4		2.87e-25	2.166e-23	64	184	MCM2,MCM3,MCM4,MCM6,MCM7,CDC45,MSH2,ATAD2,GEN1,MYH10,NASP,NCL,CNOT9,CDC6,CDC25A,E2F7,DCTPP1,ING3,POLD1,PRKDC,PRPS1,PCLAF,ARHGAP11A,FBXO5,NUP153,DNMT1,RAD51,RBL1,E2F1,GMNN,PHC1,CDCA7,ABI2,RRM2,EZH2,SRSF1,IPO7,SRSF7,TRA2B,BRMS1L,ACBD6,CLSPN,SNRPD1,GPRC5B,MCM8,SPTB,DNAJC9,JADE2,TOPBP1,TFAP4,CBX5,H2AZ1,TMPO,HMGN2,POLA2,HNRNPA1,UNG,ZNF367,MRPL40,ILF3,CDT1,KPNB1,KBTBD6,STMN1	Down	Stem
Transcription Factor Binding Site	V$E2F1DP2_01	V$E2F1DP2_01		2.87e-25	2.166e-23	64	184	H2AZ2,MCM2,MCM3,MCM4,MCM6,MCM7,MSH2,ATAD2,GEN1,MYH10,NASP,NCL,PRPF4B,CNOT9,CDC5L,CDC6,CDC25A,E2F7,DCTPP1,ING3,POLD1,PRKDC,PRPS1,PRPS2,PCLAF,ARHGAP11A,PTMA,FBXO5,DNMT1,RBL1,E2F1,GMNN,PHC1,CDCA7,EIF4A1,RRM2,EZH2,FANCG,SYNCRIP,SRSF1,IPO7,SRSF7,TRA2B,BRMS1L,ACBD6,CLSPN,SNRPD1,GPRC5B,MCM8,SPTB,SUV39H1,DNAJC9,JADE2,TOPBP1,TFAP4,H2AZ1,TMPO,HNRNPA2B1,UNG,ZNF367,MRPL40,ILF3,KBTBD6,STMN1	Down	Stem
Transcription Factor Binding Site	V$E2F4DP2_01	V$E2F4DP2_01		2.87e-25	2.166e-23	64	184	H2AZ2,MCM2,MCM3,MCM4,MCM6,MCM7,MSH2,ATAD2,GEN1,MYH10,NASP,NCL,PRPF4B,CNOT9,CDC5L,CDC6,CDC25A,E2F7,DCTPP1,ING3,POLD1,PRKDC,PRPS1,PRPS2,PCLAF,ARHGAP11A,PTMA,FBXO5,DNMT1,RBL1,E2F1,GMNN,PHC1,CDCA7,EIF4A1,RRM2,EZH2,FANCG,SYNCRIP,SRSF1,IPO7,SRSF7,TRA2B,BRMS1L,ACBD6,CLSPN,SNRPD1,GPRC5B,MCM8,SPTB,SUV39H1,DNAJC9,JADE2,TOPBP1,TFAP4,H2AZ1,TMPO,HNRNPA2B1,UNG,ZNF367,MRPL40,ILF3,KBTBD6,STMN1	Down	Stem
Transcription Factor Binding Site	V$E2F_02	V$E2F_02		2.87e-25	2.166e-23	64	184	H2AZ2,MCM2,MCM3,MCM4,MCM6,MCM7,MSH2,ATAD2,GEN1,MYH10,NASP,NCL,PRPF4B,CNOT9,CDC5L,CDC6,CDC25A,E2F7,DCTPP1,ING3,POLD1,PRKDC,PRPS1,PRPS2,PCLAF,ARHGAP11A,PTMA,FBXO5,DNMT1,RBL1,E2F1,GMNN,PHC1,CDCA7,EIF4A1,HNRNPR,RRM2,EZH2,FANCG,SYNCRIP,SRSF1,IPO7,SRSF7,TRA2B,BRMS1L,ACBD6,CLSPN,SNRPD1,GPRC5B,MCM8,SPTB,SUV39H1,JADE2,TOPBP1,TFAP4,H2AZ1,TMPO,HNRNPA2B1,UNG,ZNF367,MRPL40,ILF3,KBTBD6,STMN1	Down	Stem
Interaction	int:STAU1	STAU1 interactions		9.495e-26	2.171e-23	98	372	MCM2,MCM7,NXT1,EIF3B,EIF3D,MYC,NCL,DRG1,BMP4,BRCA1,CPNE3,NPM1,CAD,RPL14,CCNB1,CDC5L,CDC20,DDX21,CFTR,WDR46,CHD4,SRPRB,PHB,DDX50,RECQL4,CSE1L,NUP155,MDC1,PRKDC,EIF4A3,MATR3,PTDSS1,DHX15,DKC1,PUM3,PTCD3,RAN,RARS1,RBM28,LRPPRC,G3BP1,ABCE1,TRIM28,EIF4A1,ALYREF,SPRTN,ENO1,RPL7A,RPL9,HNRNPR,RPL19,BRIX1,FBL,TUBB3,SYNCRIP,FLNA,SRSF1,IPO7,SRSF7,GLRX3,TUBB,CCT4,CCT2,PAICS,CYFIP2,PAXIP1,SNRNP200,RBM34,SRSF1…	Down	Stem
GO: Biological Process	GO:1901990	regulation of mitotic cell cycle phase transition		1.253e-25	2.235e-23	106	470	CDC7,CDC45,MRE11,APEX1,BIRC5,HAUS1,ATM,GEN1,CDC23,NBN,CCND1,BRCA1,BUB1,BUB1B,ODF2,CCNB1,CCNE1,ORC1,CNOT9,SEPTIN7,CDC6,CDC20,ZW10,BUB3,CDC25A,CDC25C,CDC27,PCNA,CDK2,CDK4,AURKB,PCNT,CDK6,E2F7,CHEK1,TRIP13,ANLN,PLK1,DONSON,CNOT10,SIN3A,KANK2,PRKDC,ESPL1,KNTC1,PSMA4,PSMB7,CKAP5,PSMC5,HAUS3,PSMD12,SPDL1,HAUS4,FBXO5,PINX1,KIF14,RAD51C,RNASEH2B,RBL1,RDX,E2F1,HAUS2,E2F8,RFWD3,PSMD14,RPA2,ERCC2,ERCC3,ATAD…	Down	Stem
GO: Biological Process	GO:1901987	regulation of cell cycle phase transition		1.429e-25	2.493e-23	111	508	CDC7,CDC45,MRE11,APEX1,BIRC5,HAUS1,ATM,GEN1,CDC23,NBN,CCND1,BRCA1,BUB1,BUB1B,NPM1,ODF2,CCNB1,CCNE1,ORC1,CNOT9,SEPTIN7,CDC6,CDC20,ZW10,BUB3,CDC25A,CDC25C,CDC27,PCNA,CDK2,CDK4,AURKB,PCNT,CDK6,E2F7,CHEK1,TRIP13,ANLN,PLK1,DONSON,CNOT10,SIN3A,KANK2,PRKDC,ESPL1,KNTC1,PSMA4,PSMB7,CKAP5,PSMC5,HAUS3,PAGR1,PSMD12,SPDL1,HAUS4,FBXO5,PINX1,KIF14,RAD51C,RNASEH2B,RBL1,RDX,E2F1,HAUS2,E2F8,RFWD3,PSMD14,RPA2,ERCC2…	Down	Stem
Interaction	int:EED	EED interactions		2.956e-26	4.082e-23	115	1359	NOLC1,ABCF1,MARS1,SMC1A,SF3A1,DDX42,ADAR,HNRNPK,EFTUD2,FANCD2,CRNKL1,FARSA,SAFB,DNAJC10,TUBGCP3,MAD1L1,NIP7,UMPS,MACROH2A2,FTO,PYCR2,MTCH2,VARS1,HSPA9,FLOT2,MYBBP1A,SMARCA5,SFPQ,ANKFY1,SRSF2,SRSF6,DCPS,EP400,INTS7,PUF60,IARS1,AHCTF1,ANXA7,LARS1,ELP1,DDX56,CCT7,DDX51,CHD7,API5,XRCC5,PRPF8,AHSA1,DDX27,SF1,KHSRP,IPO9,RUVBL1,CCT5,CTCF,DROSHA,SIPA1L1,DYNLL2,TIMM50,EIF5B,PDCD11,CCAR2,FUS,CTPS1,AQR,FTSJ…	Up	TA
Interaction	int:FBXO6	FBXO6 interactions		2.464e-25	5.532e-23	134	625	MAT2A,MCM3,MCM5,MCM7,ACTL6A,CDC45,AHCY,ALDH1B1,NOB1,COPS3,MTHFD1,EIF3B,POGLUT3,GMPS,BUB1B,C1QBP,NPM1,CAD,NUP98,CCT6A,DDX21,PCNA,CTSC,CHEK1,PFKM,TRIP13,SRPRB,PHB,RPL23,PCYOX1L,CLNS1A,PLK1,POLR2B,GEMIN5,CSE1L,NUP155,PPT1,PRKDC,NUP93,PRPS1,EIF4A3,PSMA4,CKAP5,PSMC5,DBN1,DHX15,COCH,TMEM231,HNRNPDL,RARS1,PIGK,SMC4,RFC3,RFC5,EEF1B2,LRPPRC,TRAP1,ABCE1,TRIM28,EIF4A1,ALYREF,DDX39A,RPA1,ENO1,RPL7A,HNRNPR,NU…	Down	Stem
GO: Cellular Component	GO:0015630	microtubule cytoskeleton		4.443e-25	5.864e-23	207	1368	MCM2,MCM3,SKA2,SPA17,SGO1,AXIN2,CDC7,CDC45,NME5,MLF1,IFT80,RAE1,LEO1,APEX1,BIRC5,NCKAP5L,BLOC1S2,HAUS1,CAPRIN2,RNF38,RACGAP1,ATM,GEN1,MYC,MYH10,BICD1,BRCA1,BRCA2,BUB1B,BYSL,NPM1,ODF2,CHAMP1,CCNB1,CCNE1,CCNF,CCT6A,CCNE2,SEPTIN7,CDC6,CDC20,ZW10,CDC27,PCNA,CDK2,AURKB,PCNT,CDK6,TMEM67,CETN3,CTSC,ITGB1BP1,CHD4,CHEK1,PFKM,SRPRB,HYPK,ASPM,SAC3D1,NME7,PLK1,TAF1D,KIF23,DCAF13,POC1A,SPATA6,POLB,RTTN,BAG2,K…	Down	Stem
Interaction	int:HDGF	HDGF interactions		2.831e-25	6.245e-23	73	226	ACTL6A,PARP1,AHCY,MCTS1,NCL,DRG1,NOP2,BAZ1B,CDC5L,BUB3,DDX21,RCC1,DDX50,PRKDC,RSL1D1,BMS1,DHX15,TRMT10C,GNL3,RAN,EXOSC3,FARSB,RFC1,RFC3,RFC4,RFC5,UBR7,INTS10,EIF2S1,EIF2S3,RCL1,ALYREF,MRTO4,RPA1,ENO1,RPL19,DDX47,BRIX1,FBL,RPS23,PRMT5,SRSF1,SRSF3,SRSF7,LYAR,TSR1,INTS13,SNRPD1,SNRPF,XRCC6,RRP1B,MRPS27,KAT2A,SSRP1,RCC2,DIMT1,SUB1,RBMX,WDR5,EXOSC2,MSH6,PSIP1,SUPT16H,TMPO,HDAC2,HNRNPA2B1,HNRNPU,WDR36,…	Down	Stem
GO: Biological Process	GO:0034660	ncRNA metabolic process		1.443e-26	7.227e-23	63	482	NOLC1,TSR2,MARS1,MRM1,FAM98B,ADAR,METTL1,FARSA,RPL7L1,GAR1,AARS2,INTS2,ERI3,ELAC1,METTL2A,VARS1,PUS7,INTS7,C9orf64,DHX37,IARS1,LARS1,ELP1,TRMO,DDX56,DDX51,CHD7,DDX27,KHSRP,PELP1,PTCD1,DROSHA,GEMIN4,CDK5RAP1,PDCD11,PRORP,FTSJ3,UTP6,TRIT1,DIS3L2,WDR4,RRP7BP,DUS3L,DDX1,DDX18,RRP7A,EBNA1BP2,UTP3,CARS2,MARS2,USB1,HEATR1,LARS2,ELP3,TSEN2,DARS2,SART1,MRM3,UTP4,PARN,HSD17B10,METTL8,RBFA	Up	TA
Interaction	int:CUL3	CUL3 interactions		6.294e-26	7.605e-23	109	1249	MARS1,SMC1A,SF3A1,WDR81,EWSR1,FAM98B,ADAR,HNRNPK,HIRA,EFTUD2,FARSA,SAFB,RPL7L1,DNAJC10,MIPEP,UMPS,PYCR2,HSPA4,WDR77,VARS1,HSPA9,YTHDF2,BRMS1,PMS1,MYBBP1A,ANKFY1,SRSF2,HACD3,PUF60,IARS1,BAG5,LARS1,ELP1,CCT7,SAMHD1,YBX3,ZC3H18,FAM98A,XRCC5,PRPF8,AHSA1,SF1,KHSRP,DHX30,TXLNA,EEF1AKNMT,RUVBL1,CCT5,TRIM32,DROSHA,TTC37,XPNPEP3,TIMM50,MRPS23,PRKAR1B,PDCD11,CCAR2,FUS,POLDIP2,CTPS1,SNRPB,EIF2AK2,FTSJ3,SART…	Up	TA
GO: Molecular Function	GO:0008094	DNA-dependent ATPase activity		1.454e-25	8.736e-23	52	124	MCM2,MCM3,MCM4,MCM5,MCM6,MCM7,CDC45,RAD54L,MRE11,TTF2,MSH2,UHRF1,NBN,CCNH,CHD4,ERCC8,RECQL4,DSCC1,SMARCAL1,POT1,ERCC6L,GINS1,DNA2,RAD51,RAD51C,RECQL,RFC1,RFC2,RFC3,RFC4,RFC5,G3BP1,ERCC2,ERCC3,ACTR5,SETMAR,GINS2,POLQ,XRCC6,MCM8,RUVBL2,SUPV3L1,NCAPH,MSH6,GTF2H3,GTF2H4,TOP2A,HNRNPU,XRCC2,XRCC3,RAD18,SMARCAD1	Down	Stem
Transcription Factor Binding Site	V$E2F1_Q6_01	V$E2F1_Q6_01		1.584e-24	1.063e-22	64	189	MCM2,MCM3,MCM4,MCM6,MCM7,CDC45,MSH2,ATAD2,ATM,GEN1,MYH10,NASP,NCL,DLEU2,NPAT,ORC1,CNOT9,CDC5L,CDC25A,CHD4,SIN3A,PRKDC,ESPL1,PRPS1,ARHGAP11A,PTMA,FBXO5,DNMT1,RAD51,RBL1,E2F1,GMNN,CDCA7,EIF1AX,HNRNPR,DLEU1,EZH2,FANCG,SYNCRIP,SRSF1,IPO7,CCDC150,BRMS1L,ACBD6,CLSPN,GPRC5B,MCM8,SUV39H1,JADE2,TOPBP1,TFAP4,FAF1,CBX5,TMPO,HMGN2,POLA2,HNRNPA1,UNG,ZNF367,MRPL40,ILF3,KBTBD6,STMN1,HMGA2	Down	Stem
Transcription Factor Binding Site	V$E2F1DP1RB_01	V$E2F1DP1RB_01		1.858e-24	1.122e-22	63	184	MAT2A,MCM2,MCM3,MCM6,MCM7,MSH2,ATAD2,GEN1,MYH10,NASP,NCL,SLC25A14,CDC6,CDC25A,E2F7,DCTPP1,ING3,POLD1,PRPS1,PCLAF,ARHGAP11A,FBXO5,DNMT1,RAD51,RBBP7,E2F1,RFC1,GMNN,PHC1,CDCA7,EIF1AX,EIF4A1,RRM2,EZH2,SRSF1,IPO7,SRSF7,BRMS1L,ACBD6,CLSPN,SNRPD1,GPRC5B,MCM8,SPTB,DNAJC9,JADE2,TOPBP1,TFAP4,CBX5,H2AZ1,TMPO,HMGN2,POLA2,HNRNPA1,UNG,ZNF367,ILF3,IMPDH2,CDT1,KPNB1,KBTBD6,STMN1,LIG1	Down	Stem
Interaction	int:AURKAIP1	AURKAIP1 interactions		8.429e-25	1.827e-22	80	270	MRPS28,MRPS18B,MRPL13,RRP1,MRPL15,MYH10,NAP1L1,NDUFA5,C1QBP,NUP43,DNAJA3,CDK2,GTF3C3,DDX50,DDX54,GNL2,MRPL50,MTHFD1L,NUP93,DCAF1,TEX10,DDX10,URB1,TRMT10C,MRPL24,GNL3,C17orf80,NOL8,PTCD3,RRP15,RBM28,RFC1,LRPPRC,TIMM13,TIMM8B,MRPS2,FANCI,NAT10,HNRNPR,MRPL37,MRPS17,FHL3,IPO7,SHMT2,LLPH,MRPL45,LYAR,MRPL17,MRPS33,RBM34,RRP1B,VWA8,MRPS27,SSBP1,COQ2,NKRF,NUP205,DIMT1,RRP12,BOP1,NOC3L,KRR1,TFAM,PES1,MRPL…	Down	Stem
Pathway	1269810	M Phase	BioSystems: REACTOME	7.689e-25	2.083e-22	87	311	SEH1L,H2AZ2,SPC25,SKA2,SGO1,NUP54,CENPP,RAE1,BIRC5,CDC23,BANF1,BUB1,BUB1B,NUP98,NUP43,CCNB1,CDC20,ZW10,BUB3,CDC27,AURKB,CENPA,NCAPH2,CENPM,NUP37,PLK1,KIF23,CENPO,NSL1,NUP155,NUP93,ESPL1,KNTC1,ERCC6L,PSMA4,PSMB7,CKAP5,PSMC5,PSMD12,NUP58,NCAPG2,SPDL1,FBXO5,NCAPD2,NUP153,ZWILCH,RANGAP1,CENPU,SMC4,CDCA8,CENPQ,KIF20A,PSMD14,NUP85,DSN1,NDC80,SET,SMC2,NDC1,CENPI,NUP133,CDCA5,CENPN,HDAC8,CENPK,RCC2,NUP20…	Down	Stem
Interaction	int:NKX2-1	NKX2-1 interactions		9.996e-25	2.13e-22	63	176	SEH1L,H2AZ2,MCM2,MCM7,PARP1,RAE1,BANF1,NFIC,NUP98,NUP43,CCT6A,PCNA,RCC1,CHD4,PGD,PHB,NUP37,CSE1L,NUP155,MDC1,PRKDC,NUP93,SERBP1,NUP58,THRAP3,RAN,RANGAP1,PARP2,RFC1,RFC2,RFC3,RFC4,RFC5,TRIM28,ALYREF,RPA1,RPA2,NUP85,TRA2B,CCT2,NDC1,NUP133,XRCC6,KDM1A,SRSF10,SSBP1,SSRP1,RUVBL2,NUP205,RBMX,NUP210,NUDT21,TFAM,TMPO,NUP188,TOP2A,XRCC1,ILF2,IMPDH2,KPNB1,NUP107,LIG3,LMNB1	Down	Stem
Pathway	1269784	DNA strand elongation	BioSystems: REACTOME	8.875e-25	2.137e-22	27	32	MCM2,MCM3,MCM4,MCM5,MCM6,MCM7,CDC45,PCNA,POLD1,POLD2,PRIM1,PRIM2,GINS1,DNA2,RFC1,RFC2,RFC3,RFC4,RFC5,RPA1,RPA2,FEN1,GINS2,MCM8,POLA2,GINS3,LIG1	Down	Stem
Interaction	int:EZH2	EZH2 interactions		1.106e-24	2.318e-22	150	755	MAGOH,MCM2,MCM5,MCM7,ACTN1,MKI67,MRE11,NOP14,UHRF1,TRIM37,MYC,NAP1L1,NCL,SAP30,BRCA1,ANGEL2,SNU13,NOP2,NUP98,POLE3,CCNB1,CCT6A,BUB3,PCNA,CDK2,CDK6,RCC1,CHD4,GTF3C4,GTF3C3,TAF1D,EXOSC9,SIN3A,CSE1L,NUP93,PHF19,NOC2L,DBN1,CHCHD3,HAUS4,UBAP2L,DNA2,THRAP3,DNMT1,PTCD3,RBBP7,CHAF1A,EXOSC3,MAGOHB,E2F1,RFC1,RFC2,RFC3,KIF20A,LRPPRC,CEBPZ,TRIM28,FANCI,INTS4,ALYREF,NUP85,ERH,FBL,EZH2,CNTROB,NPM3,FABP5,TUBA1B…	Down	Stem
Interaction	int:CHAF1A	CHAF1A interactions		1.192e-24	2.456e-22	70	214	MCM2,MCM4,MCM6,ACTL6A,CDC7,MRE11,TEAD2,MSH2,COPS3,EIF3B,EIF3C,EIF3D,EIF3I,CDC23,BRCA1,TIMELESS,NPM1,CAD,PCNA,CDK2,CHD4,GTF3C3,SIN3A,PPM1G,WDR92,PRKDC,RBBP7,CHAF1A,RFC1,RFC2,RFC5,RIF1,TRIM28,RPA1,NUSAP1,EZH2,NPM3,DDX41,EIF3M,SET,IPO7,TSR1,ASF1B,SMARCC1,PTGES3,SNRNP200,XRCC6,KDM1A,RUVBL2,RCC2,MDN1,TCERG1,DBF4,DNAJC9,SF3A3,CBX1,EIF3K,COPS6,EML4,WDR5,MSH6,CBX5,SUZ12,HDAC2,HSPA8,EIF3E,SMARCAD1,LIG1,HM…	Down	Stem
GO: Molecular Function	GO:0042623	ATPase activity, coupled		5.454e-25	2.459e-22	84	308	MCM2,MCM3,MCM4,MCM5,MCM6,MCM7,CDC45,RAD54L,MRE11,TTF2,MSH2,FANCM,UHRF1,MYH10,NBN,DHX57,CCNH,DDX21,CHD4,ERCC8,DDX50,RECQL4,DDX54,DSCC1,SMARCAL1,POT1,KIF20B,ERCC6L,EIF4A3,DBN1,GINS1,DDX10,DHX15,KIF14,DNA2,RAD51,RAD51C,DYNC2H1,DHX40,RECQL,RFC1,RFC2,RFC3,RFC4,RFC5,G3BP1,EIF4A1,DDX39A,HSPA14,DDX47,ERCC2,ERCC3,ACTR5,ATAD5,DDX41,SETMAR,CCT8,GINS2,POLQ,FIGNL1,SNRNP200,XRCC6,MCM8,SSBP1,RUVBL2,SUPV3L1,NCAP…	Down	Stem
GO: Biological Process	GO:0051052	regulation of DNA metabolic process		1.527e-24	2.606e-22	93	389	AXIN2,PARP1,MLH1,MRE11,MSH2,ATM,MYC,NBN,BRCA1,TIMELESS,PNP,NPM1,MIS18A,CCT6A,PCNA,CDK2,AURKB,CHEK1,ERCC8,DSCC1,IL27RA,POT1,RMI2,PRKDC,PAGR1,TMEM161A,PINX1,DKC1,PARPBP,GNL3,DNMT1,RAD51,THOC1,EXOSC3,RFC2,RFC3,WRAP53,RFC4,RFC5,RIF1,TRIM28,NAT10,ALYREF,RPA2,ERCC1,ERCC2,ATAD5,FANCB,ABRAXAS1,PRMT5,NAF1,MAD2L2,FOXM1,SETMAR,SLF1,CCT4,CCT2,DNAJC2,RAD51AP1,ANKRD1,PAXIP1,CCT8,POLQ,PTGES3,FIGNL1,KDM1A,HDAC8,…	Down	Stem
GO: Cellular Component	GO:0005657	replication fork		2.584e-24	3.032e-22	38	73	MCM3,CDC45,MRE11,UHRF1,NBN,TIMELESS,BAZ1B,CDC5L,PCNA,CHEK1,DONSON,POLD1,POLD2,SMARCAL1,PRIM1,PRIM2,TIPIN,DNMT1,RAD51C,RFC1,RFC2,RFC3,RFC4,RFC5,RPA1,RPA2,MCM10,GINS2,PRPF19,WDHD1,HDAC2,TREX1,POLA2,XRCC2,XRCC3,RAD18,SMARCAD1,MMS22L	Down	Stem
Interaction	int:RNF2	RNF2 interactions		3.05e-25	3.277e-22	84	798	NOLC1,ABCF1,MARS1,SMC1A,SF3A1,EWSR1,TIMMDC1,ADAR,CXXC1,HNRNPK,EFTUD2,CRNKL1,RPL7L1,GAR1,AARS2,MTCH2,YTHDF2,MYBBP1A,SMARCA5,DDX31,POLR1A,EP400,DDX56,DDX51,SAMHD1,YBX3,XRCC5,PRPF8,DDX27,KHSRP,DHX30,RUVBL1,PELP1,UBE2D4,CCT5,TIMM50,PDCD11,AQR,FTSJ3,UTP6,SART3,PDS5B,PABPC4,PSMC3,NCBP1,GPATCH4,DHX33,NDUFA9,TRIM24,PGAM5,LCLAT1,DHX9,YTHDF1,MED24,RNPS1,DDX18,MAPKAPK3,AFG3L2,RRP7A,ZNF740,MGA,GCN1,RANBP2,RB…	Up	TA
Interaction	int:ESR1	ESR1 interactions		1.812e-24	3.648e-22	156	805	ACTN1,TRIM59,AXIN2,PARP1,MKI67,FBXO45,MSH2,ATAD2,MTHFD1,EIF3B,EIF3I,MYC,BARD1,NCL,CCND1,BRCA1,FUBP1,NFYA,PRPF4B,NOP2,NPM1,RPL14,DNAJA3,CCNH,PA2G4,DDX21,CDK2,CHD4,NCAPH2,PHB,CUEDC2,DDX50,DDX54,GNL2,PSMC3IP,MED20,DCAF13,POLR2B,POLR2G,POLR2K,SIN3A,PRKDC,DCAF1,SERBP1,RSL1D1,BCLAF1,EIF4A3,PSMC5,PAGR1,DBN1,NCAPG2,PTMA,DHX15,SARS2,UBAP2L,NCAPD2,DKC1,THRAP3,GNL3,NUP153,RAD51,RAN,RBBP7,DUT,SMC4,RDX,E2F1,R…	Down	Stem
Interaction	int:FOXA1	FOXA1 interactions		1.828e-24	3.648e-22	84	297	MAGOH,MCM3,MCM7,XPO5,MCTS1,RACGAP1,UHRF1,GMPS,NFIC,NFIX,ODF2,CCT6A,RRP9,WDR46,RCC1,CHD4,DDX50,EXOSC9,KIF23,POLR1C,NOL11,CSE1L,TEX10,PINX1,PAK1IP1,NUP153,DNMT1,NOL8,PARP2,EXOSC3,EXOSC1,RRP15,RECQL,UTP18,UTP11,ALYREF,AATF,MPHOSPH10,RPA2,DDX47,NOL10,DNTTIP2,WDR75,XRN2,CMSS1,ESF1,UTP25,TSR1,PAXIP1,WDR12,RBM34,MGME1,VWA8,UTP14A,SSRP1,CD3EAP,NKRF,DIMT1,POP1,DNAJC9,UTP20,WDR5,EXOSC2,TFAP4,PWP1,TARDBP,PS…	Down	Stem
GO: Biological Process	GO:0032200	telomere organization		3.616e-24	6.04e-22	60	180	PARP1,MRE11,APEX1,ATM,MYC,NBN,BRCA2,POLE3,CCNE1,CCT6A,CCNE2,EXO1,PCNA,AURKB,RECQL4,POLD1,POLD2,SMARCAL1,POT1,PRIM1,PRIM2,PRKDC,PINX1,DKC1,DCLRE1A,DNA2,GNL3,RAD51,RAD51C,RFC1,RFC2,RFC3,WRAP53,RFC4,RFC5,RIF1,NAT10,RPA1,RPA2,ERCC1,NAF1,FEN1,CCT4,CCT2,NHP2,CCT8,PTGES3,XRCC6,HDAC8,TENT4B,TCP1,CCT3,POLA2,HNRNPA1,HNRNPA2B1,HNRNPU,HSP90AA1,HSP90AB1,XRCC1,XRCC3	Down	Stem
Interaction	int:ZNF746	ZNF746 interactions		5.082e-24	9.968e-22	83	295	MCM3,ACTN1,PARP1,ALDH1B1,MRPS28,MSH2,MTHFD1,EIF3B,EIF3D,EIF3I,MYC,NCL,CPNE3,BYSL,NOP2,NPM1,SFXN4,CAD,RPL14,CCT6A,CDC5L,DDX21,PFKM,PHB,RPL23,DDX54,POLD1,PRKDC,NOC2L,DHX15,GNL3,PTCD3,RBM28,RFC4,RFC5,LRPPRC,CEBPZ,TRIM28,MRPS2,MRTO4,RPL7A,HNRNPR,FBL,RPS12,RPS23,MRPS17,SYNCRIP,NAA15,SRSF1,SRSF3,NOP56,NTPCR,CCT4,LYAR,NOP58,SMN1,SNRNP200,WBP11,MAP3K20,MRPS27,WDR3,DIMT1,RBMX,RRP12,DNAJC9,TCP1,NOC3L,TARDB…	Down	Stem
Interaction	int:DDX18	DDX18 interactions		5.153e-24	9.968e-22	56	145	MYC,NCL,BMP4,BYSL,SNU13,NOP2,AURKB,CHD4,PHB,RPL23,DCAF13,POLR1C,NOC2L,DHX15,DKC1,PUM3,RRP15,RBM28,ABCE1,NAT10,MPHOSPH10,RPL7A,RPL9,HNRNPR,DDX47,BRIX1,FBL,NOL10,NSA2,RPF2,POLR1B,SRSF3,NOP56,ESF1,NIFK,NOP58,TSR1,PAXIP1,UTP14A,WDR3,SURF2,UTP20,TCOF1,KRR1,PWP1,TGFBR2,POLR1E,PES1,SUZ12,GTPBP4,HNRNPU,VRK1,WDR36,ILF2,NOL6,DDX24	Down	Stem
Pathway	1269649	Gene Expression	BioSystems: REACTOME	7.238e-25	9.988e-22	130	1844	BRIP1,MARS1,MRM1,SF3A1,DDX42,SNAPC5,FAM98B,ADAR,HNRNPK,RPRD1B,ZNF77,EFTUD2,FANCD2,METTL1,CRNKL1,FARSA,GAR1,AARS2,INTS2,SCO1,WDR77,VARS1,PUS7,MYBBP1A,SMARCA5,PSMF1,SRSF2,POLR1A,SRSF6,DCPS,INTS7,PUF60,DHX37,IARS1,POLR2D,ING5,LARS1,ZNF343,APEH,PRPF8,POM121C,SF1,KHSRP,POLR3F,POLR3C,ZNF17,ZNF19,POLR3B,PELP1,POLR3E,MTOR,DROSHA,CTR9,N6AMT1,TTC37,GEMIN4,ZNF737,EIF5B,PDCD11,ZNF74,FUS,PRORP,SNRPB,AQR,UTP6,…	Up	TA
GO: Biological Process	GO:0022613	ribonucleoprotein complex biogenesis		4.18e-25	1.047e-21	63	512	NOLC1,TSR2,MRM1,SF3A1,ADAR,CRNKL1,RPL7L1,GAR1,ERI3,NIP7,WDR77,MYBBP1A,GNL3L,DDX31,SRSF6,NOP16,DHX37,POLR2D,DDX56,DDX51,CHD7,PRPF8,DDX27,SF1,DENR,DHX30,IPO9,RUVBL1,CELF2,PELP1,DROSHA,GEMIN4,PDCD11,SNRPB,FTSJ3,UTP6,SART3,PRPF31,ATR,RRP7BP,NCBP1,PRPF6,DDX1,DHX9,ERAL1,DDX18,SURF6,RRP7A,EBNA1BP2,UTP3,HEATR3,NUP88,RIOX1,HEATR1,SDAD1,SART1,MRPS7,MRM3,NOM1,UTP4,DDX20,RBFA,CPSF7	Up	TA
Interaction	int:MCM2	MCM2 interactions		5.912e-24	1.126e-21	177	982	MAGOH,H2AZ2,MAT2A,ACP1,MCM2,MCM3,MCM4,MCM5,MCM6,MCM7,ACTL6A,ACTN1,ME2,CDC7,CDC45,ADSL,AHCY,MKI67,TXNDC16,RPL22L1,MRE11,MTHFD1,EIF3B,EIF3C,ATM,EIF3D,MYC,RNMT,NAP1L1,NCL,CCND1,GMPS,BLMH,BRCA1,FUBP1,CPNE3,C1QBP,SNU13,TIMELESS,NMT1,PNP,NPM1,CAD,ORC1,CCT6A,PA2G4,CDC6,BUB3,DDX21,CDK2,CDK4,CDK6,CFTR,CHD4,CHEK1,GTF3C4,PHB,RPL23,RECQL4,PLK1,DONSON,EEF1E1,BAG4,BAG2,CSE1L,GSDMA,PRKDC,SERBP1,DHX15,TIPIN,KIF1…	Down	Stem
GO: Molecular Function	GO:0140098	catalytic activity, acting on RNA		3.34e-24	1.204e-21	102	438	TRMT5,TYW3,NOB1,APEX1,ERI1,FANCM,RNMT,ANGEL2,NOP2,NPM1,DHX57,PDE12,EXO1,DDX21,DDX50,DDX54,TRMT13,METTL16,MED20,EXOSC9,POLR2B,POLR2G,POLR1C,POLR2K,REXO2,PRIM1,PRIM2,EARS2,EIF4A3,DDX10,DHX15,TRMT10C,SARS2,FDXACB1,RNASEH2B,RARS1,DHX40,EXOSC3,EXOSC1,FARSB,QTRT2,DTD2,NARS2,YARS2,TRNT1,G3BP1,ABCE1,TRIM28,EIF4A1,RCL1,TYW1,DBR1,DDX39A,CWF19L1,DDX47,FBL,FEN1,EMG1,POLR1B,DDX41,XRN2,RNASEH2A,RPP30,TRMT1,TAR…	Down	Stem
GO: Biological Process	GO:0000375	RNA splicing, via transesterification reactions		9.268e-24	1.516e-21	92	391	MAGOH,GEMIN2,PRPF4B,C1QBP,SNU13,NPM1,NUP98,CDC5L,CLNS1A,SNRNP40,METTL16,PRMT7,POLR2B,POLR2G,POLR2K,GEMIN5,CSTF1,CSTF3,SF3B5,EIF4A3,DHX15,TXNL4B,PRPF39,OBI1,THRAP3,SNRNP25,DHX40,MAGOHB,ALYREF,MPHOSPH10,DBR1,DDX39A,CWF19L1,HNRNPR,CWC27,RSRC1,PRMT5,PPIH,DDX41,SYNCRIP,SRSF1,SRSF3,SRSF7,TRA2B,DNAJC8,SRRT,KHDRBS3,KHDRBS1,FRG1,SF3B6,PPIL1,SMN1,SNRPA,SNRPB2,SNRPC,SNRPD1,SNRPE,SNRPF,CPSF3,SNRNP200,SNRPG,K…	Down	Stem
GO: Cellular Component	GO:0030684	preribosome		1.515e-23	1.6e-21	39	80	NOB1,RRP1,NOP14,BYSL,SNU13,RRP9,WDR46,DCAF13,WDR74,NOC2L,RSL1D1,BMS1,RRP15,UTP18,UTP11,MRTO4,MPHOSPH10,FBL,NOL10,NSA2,EMG1,NOP56,NOP58,UTP25,TSR1,WDR12,RIOK2,RRP1B,UTP14A,WDR3,IMP4,UTP20,BOP1,KRR1,PES1,WDR36,NOL6,KRI1,LAS1L	Down	Stem
Interaction	int:CDK9	CDK9 interactions		1.126e-23	2.112e-21	121	554	ACTL6A,ACTN1,CDC7,PARP1,MLH1,ALDH1B1,MSH2,ATM,MYBL2,MYC,MYH10,BARD1,NBN,NCL,NDUFA4,BANF1,BRCA1,BRCA2,FUBP1,SNU13,NOP2,NPM1,CAD,NUP98,CCNH,CNOT9,CDC5L,SEPTIN7,DDX21,CENPA,CHEK1,RPL23,RECQL4,MTHFD1L,NUP155,CSTF3,PRKDC,SERBP1,MATR3,BMS1,CKAP5,PSMC5,DBN1,RAN,EXOSC3,SMC4,RRP15,RFC3,RFC4,EEF1B2,TRAP1,TRIM28,EIF2S3,EIF4E,RCL1,ALYREF,DDX39A,RPL7A,HNRNPR,RRM2,NPM3,NUFIP1,TUBA1B,TUBB3,ATRIP,FKBP3,SYNCRIP,F…	Down	Stem
Interaction	int:METTL14	METTL14 interactions		1.174e-23	2.171e-21	89	336	MCM3,PARP1,ANXA5,APEX1,NCL,BANF1,BLMH,C1QBP,NOP2,NPM1,RPL14,CCT6A,DDX21,PHB,RPL23,BAG2,PRKDC,SERBP1,RSL1D1,MATR3,THRAP3,HNRNPDL,RBBP7,LRPPRC,TRAP1,TRIM28,EIF4A1,ENO1,RPL7A,RPL9,HNRNPR,RPL19,BRIX1,TACC3,SYNCRIP,FLNA,SET,SRSF1,SRSF3,NOP56,SRSF7,TUBB,SHMT2,CCT4,CCT2,NOP58,KHDRBS3,CCT8,SNRPB2,SNRPD1,SNRPE,SNRNP200,XRCC6,SRSF10,PMPCA,SUB1,RBMX,NUP210,SF3A3,TCP1,TUBA1C,TARDBP,SF3B3,PSIP1,H2AZ1,TMPO,TOP…	Down	Stem
Interaction	int:CCDC8	CCDC8 interactions		1.327e-23	2.419e-21	121	555	MCM2,MCM3,MCM4,MCM5,MCM6,MCM7,PARP1,MKI67,GEMIN2,MSH2,MTHFD1,UHRF1,EIF3B,EIF3C,EIF3D,CDC23,NCL,DRG1,BLMH,CPNE3,NOP2,NPM1,CAD,BAZ1B,RPL14,CCT6A,PA2G4,DDX21,AURKB,PCNT,CHD4,TRIP13,SRPRB,PHB,DDX50,RECQL4,CSE1L,NUP155,PRKDC,NUP93,NOC2L,MATR3,CKAP5,CEP170,CHCHD3,RARS1,RBBP7,SMC4,RFC2,RFC3,RFC5,LRPPRC,TRAP1,G3BP1,TRIM28,EIF2S1,EIF4A1,RPA1,ENO1,RPL7A,RPL9,HNRNPR,FBL,STOML2,SYNCRIP,FLNA,IPO7,NOP56,TRA2B,…	Down	Stem
Interaction	int:ITGA4	ITGA4 interactions		1.535e-23	2.758e-21	116	520	ACP1,MCM2,MCM3,MCM4,MCM5,MCM6,MCM7,PARP1,XPO5,EIF3B,EIF3I,MYH10,NCL,DRG1,GMPS,FUBP1,SNU13,PNP,NPM1,CAD,RPL14,CCT6A,PA2G4,SEPTIN7,BUB3,DDX21,RCC1,CHD4,PHB,RPL23,EEF1E1,CSE1L,PRKDC,NUP93,RSL1D1,EIF4A3,MATR3,DHX15,UBAP2L,HNRNPDL,RAN,FARSB,EEF1B2,LRPPRC,G3BP1,ABCE1,TRIM28,EIF2S1,EIF4A1,EIF4E,NAT10,ALYREF,ENO1,RPL7A,RPL9,HNRNPR,FBL,PPIH,SYNCRIP,FLNA,NAA15,GLRX3,NTPCR,CCT4,CCT2,SF3B6,PPIL1,CCT8,CACYBP,…	Down	Stem
Interaction	int:H3C6	H3C6 interactions		1.732e-23	3.067e-21	67	206	MAT2A,MCM2,MCM3,MCM4,MCM5,MCM6,MCM7,ACTL6A,PARP1,MRE11,MRPS28,HAT1,NASP,NBN,NPM1,RPL14,BUB3,DDX21,PCNA,CENPA,E2F7,CHD4,CHEK1,CCDC86,PRKDC,SF3B5,SERBP1,BCLAF1,BMS1,DBN1,THRAP3,DNMT1,RAN,RBBP7,CHAF1A,IPO4,UBR7,RCL1,PHF10,RPL7A,RPL19,ERH,COPRS,RPS12,PRMT5,FLNA,SRSF7,KHDRBS1,ASF1B,SMARCC1,SNRPC,XRCC6,SSBP1,SSRP1,DNAJC9,SF3A3,CBX1,TCOF1,SF3B3,CBX5,SUPT16H,TMPO,TOP2A,HNRNPL,HSPD1,ILF3,MMS22L	Down	Stem
GO: Biological Process	GO:0000377	RNA splicing, via transesterification reactions with bulged adenosine as nucleophile		2.087e-23	3.276e-21	91	388	MAGOH,GEMIN2,PRPF4B,C1QBP,SNU13,NPM1,NUP98,CDC5L,CLNS1A,SNRNP40,METTL16,PRMT7,POLR2B,POLR2G,POLR2K,GEMIN5,CSTF1,CSTF3,SF3B5,EIF4A3,DHX15,TXNL4B,PRPF39,OBI1,THRAP3,SNRNP25,DHX40,MAGOHB,ALYREF,DBR1,DDX39A,CWF19L1,HNRNPR,CWC27,RSRC1,PRMT5,PPIH,DDX41,SYNCRIP,SRSF1,SRSF3,SRSF7,TRA2B,DNAJC8,SRRT,KHDRBS3,KHDRBS1,FRG1,SF3B6,PPIL1,SMN1,SNRPA,SNRPB2,SNRPC,SNRPD1,SNRPE,SNRPF,CPSF3,SNRNP200,SNRPG,KDM1A,WBP11…	Down	Stem
GO: Biological Process	GO:0000398	mRNA splicing, via spliceosome		2.087e-23	3.276e-21	91	388	MAGOH,GEMIN2,PRPF4B,C1QBP,SNU13,NPM1,NUP98,CDC5L,CLNS1A,SNRNP40,METTL16,PRMT7,POLR2B,POLR2G,POLR2K,GEMIN5,CSTF1,CSTF3,SF3B5,EIF4A3,DHX15,TXNL4B,PRPF39,OBI1,THRAP3,SNRNP25,DHX40,MAGOHB,ALYREF,DBR1,DDX39A,CWF19L1,HNRNPR,CWC27,RSRC1,PRMT5,PPIH,DDX41,SYNCRIP,SRSF1,SRSF3,SRSF7,TRA2B,DNAJC8,SRRT,KHDRBS3,KHDRBS1,FRG1,SF3B6,PPIL1,SMN1,SNRPA,SNRPB2,SNRPC,SNRPD1,SNRPE,SNRPF,CPSF3,SNRNP200,SNRPG,KDM1A,WBP11…	Down	Stem
Transcription Factor Binding Site	SGCGSSAAA_V$E2F1DP2_01	SGCGSSAAA_V$E2F1DP2_01		6.563e-23	3.604e-21	51	131	H2AZ2,MCM2,MCM3,MCM4,MCM6,MCM7,MSH2,ATAD2,GEN1,MYH10,NASP,NCL,PRPF4B,CNOT9,CDC6,CDC25A,DCTPP1,ING3,POLD1,PRKDC,PRPS1,PCLAF,PTMA,FBXO5,DNMT1,E2F1,GMNN,PHC1,CDCA7,RRM2,FANCG,SYNCRIP,SRSF1,SRSF7,TRA2B,BRMS1L,ACBD6,CLSPN,SNRPD1,GPRC5B,SUV39H1,DNAJC9,JADE2,TOPBP1,TFAP4,H2AZ1,UNG,ZNF367,MRPL40,ILF3,KBTBD6	Down	Stem
Interaction	int:DLD	DLD interactions		2.644e-23	4.617e-21	100	412	H2AZ2,MAT2A,ACP1,NAA10,MCM3,MCM4,MCM6,ACTN1,MDH1,MRPS18B,MRPL42,MRPL13,MTHFD1,EIF3B,EIF3C,EIF3D,EIF3I,KCTD12,NAP1L1,BANF1,SNU13,SEPTIN7,BUB3,AIMP1,PGD,RPL23,RECQL4,DCTPP1,EEF1E1,BAG2,POLR1C,PPM1G,REXO2,CSTF1,CSTF3,PRPS1,SERBP1,RSL1D1,BCLAF1,EIF4A3,PSMC5,PTMA,TRMT10C,UBAP2L,DKC1,THRAP3,RANGAP1,RARS1,RBBP7,EEF1B2,TRAP1,TIMM13,G3BP1,TRIM28,EIF2S1,RPA1,PSPC1,RPA2,ERH,FBL,ABHD10,MRPL37,FEN1,TOMM40,EIF…	Down	Stem
GO: Biological Process	GO:0045786	negative regulation of cell cycle		3.007e-23	4.629e-21	128	677	NAA10,CDC7,CDC45,MLF1,MRE11,BIRC5,MSH2,ATM,GEN1,TRIM37,MYC,BARD1,NBN,CCND1,BMP4,BRCA1,CDC123,ANGEL2,BUB1,BUB1B,TIMELESS,NPM1,CCNB1,CCNF,ORC1,CNOT9,CDC5L,SEPTIN7,CDC6,CDC20,ZW10,BUB3,CDC25C,PCNA,CDK2,CDK4,AURKB,CDK6,CDKN3,TMEM67,E2F7,CHEK1,TRIP13,RPL23,RECQL4,NLE1,PLK1,DONSON,CNOT10,KANK2,KIF20B,PPM1G,MDC1,PRKDC,ESPL1,KNTC1,PSMA4,PSMB7,PSMC5,PSMD12,SPDL1,FBXO5,TIPIN,RAD1,PINX1,DNA2,RHNO1,RAD51,THO…	Down	Stem
Pathway	1269757	Activation of ATR in response to replication stress	BioSystems: REACTOME	3.234e-23	7.007e-21	28	37	MCM2,MCM3,MCM4,MCM5,MCM6,MCM7,CDC7,CDC45,ORC1,CDC6,CDC25A,CDC25C,CDK2,CHEK1,RAD1,RFC2,RFC3,RFC4,RFC5,RPA1,RPA2,MCM10,ATRIP,CLSPN,MCM8,DBF4,ORC6,ORC3	Down	Stem
Interaction	int:RPL10	RPL10 interactions		4.525e-23	7.795e-21	99	408	MAGOH,MCM2,PARP1,MKI67,NOB1,UHRF1,EIF3C,EIF3I,BANF1,DRG1,BMP4,BRCA1,NOP2,NPM1,BAZ1B,DHX57,RPL14,USP10,PA2G4,DDX21,AURKB,CFTR,CHD4,PHB,RPL23,DDX50,RECQL4,DDX54,GNL2,CNOT10,SERBP1,EIF4A3,TEX10,PAK1IP1,GNL3,CENPU,RRP15,RBM28,RFC2,RFC3,RFC4,RFC5,MTPAP,G3BP1,EIF1AX,NAT10,ALYREF,AATF,MRTO4,RPL7A,RPL9,RPL19,DDX47,BRIX1,FBL,RPS12,RPS23,RRM1,CNTROB,NPM3,NAF1,EMG1,SYNCRIP,NOP56,CMSS1,LYAR,NOP58,TSR1,SMN1,S…	Down	Stem
GO: Cellular Component	GO:0005814	centriole		9.895e-23	9.499e-21	114	583	MCM3,SGO1,AXIN2,CDC45,IFT80,LEO1,APEX1,BIRC5,NCKAP5L,BLOC1S2,HAUS1,CAPRIN2,GEN1,BICD1,BRCA1,BRCA2,NPM1,ODF2,CCNB1,CCNE1,CCNF,CCNE2,CDC20,CDC27,PCNA,CDK2,AURKB,PCNT,CDK6,TMEM67,CETN3,CTSC,CHD4,CHEK1,ASPM,SAC3D1,NME7,PLK1,KIF23,DCAF13,POC1A,RTTN,KIF20B,ESPL1,PCLAF,KIAA0586,CKAP5,HAUS3,CEP170,HAUS4,TTC12,WDR62,RAN,E2F1,MZT1,HAUS2,CEP55,IFT52,CEP83,MPHOSPH9,CKAP2,TUBD1,TUBE1,CEP128,CNTROB,TTC26,NDC80…	Down	Stem
Pathway	1383085	rRNA processing	BioSystems: REACTOME	5.026e-23	9.901e-21	66	203	RPL22L1,NOB1,ERI1,NOP14,BYSL,SNU13,NOP2,RPL14,RRP9,WDR46,RPL23,EXOSC9,DCAF13,NOL11,BMS1,TEX10,TRMT10C,DKC1,EXOSC3,EXOSC1,UTP18,UTP11,NAT10,RCL1,MPHOSPH10,RPL7A,RPL9,RPL19,DDX47,FBL,RPS12,RPS23,WDR75,UTP15,EMG1,XRN2,NOP56,RPP30,THUMPD1,NHP2,NOP58,UTP25,TSR1,WDR12,RIOK2,EXOSC7,RPP40,UTP14A,WDR43,WDR3,DIMT1,IMP4,UTP20,BOP1,KRR1,EXOSC2,PES1,EXOSC8,ELAC2,WDR36,NOL6,PNO1,EXOSC5,EXOSC6,ISG20L2,LAS1L	Down	Stem
GO: Biological Process	GO:0008380	RNA splicing		6.888e-23	1.04e-20	102	476	MAGOH,TTF2,GEMIN2,PRPF4B,C1QBP,SNU13,NPM1,NUP98,CDC5L,CLNS1A,SNRNP40,METTL16,PRMT7,C2orf49,POLR2B,POLR2G,POLR2K,GEMIN5,THOC6,CSTF1,CSTF3,SF3B5,EIF4A3,DHX15,TXNL4B,PRPF39,OBI1,THRAP3,THOC1,SNRNP25,DHX40,MAGOHB,RBM28,ALYREF,MPHOSPH10,DBR1,DDX39A,CWF19L1,HNRNPR,DDX47,CWC27,RSRC1,PRMT5,PPIH,DDX41,SYNCRIP,SRSF1,SRSF3,SRSF7,TRA2B,DNAJC8,SRRT,KHDRBS3,KHDRBS1,FRG1,SF3B6,PPIL1,SMN1,SNRPA,SNRPB2,SNRPC,SNRP…	Down	Stem
Pathway	1269823	Mitotic Metaphase and Anaphase	BioSystems: REACTOME	6.553e-23	1.153e-20	62	182	SEH1L,SPC25,SKA2,SGO1,CENPP,BIRC5,CDC23,BANF1,BUB1,BUB1B,NUP98,NUP43,CDC20,ZW10,BUB3,CDC27,AURKB,CENPA,CENPM,NUP37,PLK1,CENPO,NSL1,ESPL1,KNTC1,ERCC6L,PSMA4,PSMB7,CKAP5,PSMC5,PSMD12,SPDL1,FBXO5,ZWILCH,RANGAP1,CENPU,CDCA8,CENPQ,PSMD14,NUP85,DSN1,NDC80,CENPI,NUP133,CDCA5,CENPN,HDAC8,CENPK,RCC2,ZWINT,ITGB3BP,TMPO,SKA1,ANAPC1,VRK1,CENPH,INCENP,SGO2,KNL1,NUP107,LMNB1,MAD2L1	Down	Stem
Pathway	1427846	rRNA processing in the nucleus and cytosol	BioSystems: REACTOME	6.916e-23	1.153e-20	64	193	RPL22L1,NOB1,ERI1,NOP14,BYSL,SNU13,NOP2,RPL14,RRP9,WDR46,RPL23,EXOSC9,DCAF13,NOL11,BMS1,TEX10,DKC1,EXOSC3,EXOSC1,UTP18,UTP11,NAT10,RCL1,MPHOSPH10,RPL7A,RPL9,RPL19,DDX47,FBL,RPS12,RPS23,WDR75,UTP15,EMG1,XRN2,NOP56,RPP30,THUMPD1,NHP2,NOP58,UTP25,TSR1,WDR12,RIOK2,EXOSC7,RPP40,UTP14A,WDR43,WDR3,DIMT1,IMP4,UTP20,BOP1,KRR1,EXOSC2,PES1,EXOSC8,WDR36,NOL6,PNO1,EXOSC5,EXOSC6,ISG20L2,LAS1L	Down	Stem
Interaction	int:U2AF2	U2AF2 interactions		8.121e-23	1.38e-20	99	411	MCM2,GEMIN2,ANXA5,MTHFD1,ATIC,MYC,BARD1,NCL,FUBP1,C1QBP,NPM1,USP14,CCT6A,PA2G4,CDC5L,SEPTIN7,DDX21,PCNA,CHD4,PHB,RECQL4,POC1A,THOC6,PRKDC,SERBP1,BCLAF1,EIF4A3,PSMA4,MATR3,DHX15,DKC1,THRAP3,HNRNPDL,RAN,RANGAP1,TRIM28,EIF4A1,ALYREF,PSPC1,HNRNPR,NUSAP1,FBL,EZH2,FABP5,RPF2,SYNCRIP,SRSF1,SRSF3,NOP56,SRSF7,TRA2B,TUBB,SHMT2,CCT2,PAICS,KHDRBS3,KHDRBS1,SF3B6,CCT8,SNRPA,SNRPD1,SNRNP200,XRCC6,SRSF10,TCERG1,…	Down	Stem
GO: Biological Process	GO:0051169	nuclear transport		1.052e-22	1.559e-20	89	382	SEH1L,MAGOH,NUP54,XPO5,RAE1,GEMIN2,RANGRF,NXT1,BARD1,BANF1,BMP4,NPM1,NUP98,NUP43,RPL23,NUP37,TNPO2,GEMIN5,THOC6,CSE1L,PPP3R1,NUP155,NUP93,EIF4A3,NUP58,NUP153,THOC1,RAN,RANGAP1,DRD1,MAGOHB,IPO4,ECT2,ABCE1,TRIM28,EIF4E,ALYREF,DDX39A,NUP85,RSRC1,FLNA,SRSF1,SRSF3,IPO7,SRSF7,GTSE1,RANBP6,NDC1,KHDRBS1,NUP133,SMN1,SMO,RIOK2,EFCAB7,SNRPD1,SNRPE,SNRPF,CPSF3,SNRPG,XPO7,RAB23,RBM26,NUP205,CPSF4,STYX,GLE1,NU…	Down	Stem
Transcription Factor Binding Site	V$E2F_Q6_01	V$E2F_Q6_01		4.331e-22	2.18e-20	60	184	MAT2A,MCM2,MCM3,MCM4,MCM6,MCM7,CDC45,XPO5,ATAD2,NASP,NCL,DLEU2,ORC1,CDC6,CDC25A,E2F7,DCTPP1,POLD1,TNPO2,PRIM1,PRKDC,PCLAF,ARHGAP11A,MELK,PTMA,FBXO5,DCLRE1A,DNMT1,RAD51,RBL1,E2F1,RFC1,GMNN,CDCA7,EIF1AX,DLEU1,RRM2,EZH2,FANCG,SRSF1,IPO7,BRMS1L,ACBD6,PLK4,GPRC5B,SUV39H1,TMEM131L,JADE2,TOPBP1,CBX5,H2AZ1,HMGN2,HNRNPA1,UNG,ZNF367,CCN1,ANP32E,KPNB1,STMN1,LIG1	Down	Stem
Pathway	1269825	Mitotic Anaphase	BioSystems: REACTOME	2.79e-22	4.318e-20	61	181	SEH1L,SPC25,SKA2,SGO1,CENPP,BIRC5,CDC23,BANF1,BUB1,BUB1B,NUP98,NUP43,CDC20,ZW10,BUB3,CDC27,AURKB,CENPA,CENPM,NUP37,PLK1,CENPO,NSL1,ESPL1,KNTC1,ERCC6L,PSMA4,PSMB7,CKAP5,PSMC5,PSMD12,SPDL1,ZWILCH,RANGAP1,CENPU,CDCA8,CENPQ,PSMD14,NUP85,DSN1,NDC80,CENPI,NUP133,CDCA5,CENPN,HDAC8,CENPK,RCC2,ZWINT,ITGB3BP,TMPO,SKA1,ANAPC1,VRK1,CENPH,INCENP,SGO2,KNL1,NUP107,LMNB1,MAD2L1	Down	Stem
Interaction	int:SUZ12	SUZ12 interactions		4.842e-23	4.681e-20	66	549	NOLC1,CHAF1B,SF3A1,EWSR1,ADAR,EFTUD2,CRNKL1,MACROH2A2,WDR77,MYBBP1A,SMARCA5,SRSF6,EP400,AHCTF1,DDX56,CHD8,YBX3,ZC3H18,CHD7,XRCC5,PRPF8,SF1,KHSRP,DHX30,CTCF,MTOR,TIMM50,PDCD11,CDK5RAP2,CCAR2,FUS,POLDIP2,NUDC,AQR,ZC3H13,PABPC4,NCBP1,DDB1,PGAM5,DHX9,RNPS1,DDX18,AFG3L2,EBNA1BP2,GCN1,IMMT,RANBP2,RBBP4,SYNE1,NUP88,LARP1,NUP214,HEATR1,ELP3,ASH2L,SART1,TAF3,GTF3C1,SMC3,ATAD3A,AIFM1,NOM1,ELAVL1,TAF15,ASXL…	Up	TA
GO: Cellular Component	GO:0097373	MCM core complex		8.57e-22	6.961e-20	31	54	MCM2,MCM3,MCM4,MCM5,MCM6,MCM7,CDC45,TIMELESS,BAZ1B,CDC5L,PCNA,POLD1,POLD2,SMARCAL1,PRIM1,PRIM2,GINS1,TIPIN,RPA1,RPA2,MCMBP,MCM10,GINS2,MCM8,PRPF19,WDHD1,TREX1,ORC3,POLA2,SMARCAD1,MMS22L	Down	Stem
GO: Cellular Component	GO:0042555	MCM complex		8.57e-22	6.961e-20	31	54	MCM2,MCM3,MCM4,MCM5,MCM6,MCM7,CDC45,TIMELESS,BAZ1B,CDC5L,PCNA,POLD1,POLD2,SMARCAL1,PRIM1,PRIM2,GINS1,TIPIN,RPA1,RPA2,MCMBP,MCM10,GINS2,MCM8,PRPF19,WDHD1,TREX1,ORC3,POLA2,SMARCAD1,MMS22L	Down	Stem
Interaction	int:SPICE1	SPICE1 interactions		4.905e-22	8.223e-20	56	157	SKA2,CFAP97,MCTS1,HAUS1,TRIM37,NAP1L1,BANF1,SNU13,MIS18A,CCNB1,PA2G4,CCDC138,DDX54,HAUS3,HAUS4,KIF14,PTCD3,IPO4,RFC5,HAUS2,CEP55,MPHOSPH9,CKAP2,ACTR5,NOL10,CEP128,NDC80,NSA2,FAM161A,RPF2,GPC4,IPO7,TRA2B,GTSE1,NOP58,TXLNG,PLK4,KDM1A,CENPJ,SSRP1,NEDD1,CCDC66,RBMX,RPGRIP1L,EML4,HAUS5,SUPT16H,CKAP2L,SKA1,TOP2A,HMMR,CEP85,TBC1D31,DIAPH3,IPO5,SKA3	Down	Stem
Interaction	int:FOXP3	FOXP3 interactions		5.285e-22	8.745e-20	98	414	ADSL,NOP14,ATM,CDC23,BCL7A,GMPS,PRPF4B,CAD,CCNB1,ORC1,RRP9,CDC5L,CDC27,CDK6,CHD4,NCAPH2,GNL2,PLK1,POLD1,KIF20B,CSE1L,NUP155,NOC2L,BCLAF1,CKAP5,NCAPG2,MYEF2,HAUS4,RAD51,EXOSC1,RBM28,CENPQ,INTS10,RIF1,CEBPZ,ALYREF,AATF,MPHOSPH10,RPA1,NUSAP1,ERCC3,ATAD5,NOL10,MCM10,RRM2,NPM3,WDR75,UTP15,FEN1,DDX41,CDCA7L,GTSE1,CCT4,SMC2,PAICS,TAF6L,TSR1,NUP133,SMARCC1,SNRPA,EXOSC7,KDM1A,RBM34,UTP14A,NKRF,WDR3,NCAPG,…	Down	Stem
Interaction	int:HDAC11	HDAC11 interactions		5.416e-22	8.844e-20	54	147	TTF2,GEMIN2,ATAD2,BUB1B,NOP2,CAD,NUP98,BAZ1B,DNAJA3,CCT6A,CDC20,CDC25A,POLR2B,BAG2,WDR74,PRKDC,NUP93,BCLAF1,DKC1,OBI1,THRAP3,NUP153,RCN2,SMC4,RBM28,GMNN,RIF1,UTP18,CEBPZ,NUP85,HJURP,DNTTIP2,RSRC1,NOP56,NELFCD,TTC27,CCT4,CCT2,NUP133,SMN1,KDM1A,RBM34,UTP14A,MDN1,RRP12,CLUH,GCFC2,MSH6,PES1,TMPO,CCT3,WDR36,CDT1,PAXBP1	Down	Stem
Interaction	int:MDC1	MDC1 interactions		5.845e-22	9.423e-20	85	328	CENPP,MKI67,MRE11,ZBTB2,BIRC5,ATM,CDC23,MYC,RNMT,BARD1,NBN,NCL,BANF1,BRCA1,BRCA2,NFIC,FUBP1,CHAMP1,CDC5L,CDC20,CDC27,CHD4,TRIP13,ANLN,SNRNP40,C2orf49,POLD1,POLR2B,POT1,SIN3A,PRIM1,MDC1,PRKDC,SERBP1,CHCHD3,THRAP3,RAD51,CENPU,RECQL,RFC2,WRAP53,RFC4,RFC5,PHC1,RIF1,TRIM28,RPA1,RPA2,ENO1,ERCC1,ATAD5,DSN1,ABRAXAS1,FLNA,SRSF1,LYAR,PAXIP1,SMARCC1,SMN1,CPSF3,XRCC6,HDAC8,CPSF4,CBX2,NUDT21,TOPBP1,EXOSC2,TFA…	Down	Stem
GO: Biological Process	GO:0032392	DNA geometric change		6.943e-22	1.01e-19	46	119	MCM2,MCM3,MCM4,MCM5,MCM6,MCM7,CDC45,PARP1,RAD54L,MRE11,NBN,CHD4,ERCC8,RECQL4,DSCC1,SMARCAL1,POT1,ERCC6L,GINS1,DNA2,RAD51,RECQL,RFC2,RFC3,RFC4,RFC5,G3BP1,RPA1,ERCC2,ERCC3,ACTR5,GINS2,POLQ,XRCC6,MCM8,RUVBL2,SUPV3L1,GTF2H3,GTF2H4,TOP2A,TREX1,HMGB1,HMGB3,HNRNPA2B1,RAD18,SMARCAD1	Down	Stem
GO: Cellular Component	GO:0005819	spindle		1.382e-21	1.042e-19	83	359	SKA2,SGO1,CDC7,RAE1,BIRC5,HAUS1,RACGAP1,ATM,MYC,MYH10,BUB1B,NPM1,ODF2,CHAMP1,CCNB1,SEPTIN7,CDC6,CDC20,ZW10,CDC27,AURKB,ASPM,SAC3D1,PLK1,KIF23,POC1A,POLB,KIF20B,ESPL1,KNTC1,CKAP5,HAUS3,SPDL1,CEP170,HAUS4,FBXO5,PINX1,KIF14,WDR62,RANGAP1,MZT1,ECT2,HAUS2,CDCA8,KIF20A,RIF1,SHCBP1,CKAP2,BORA,NUSAP1,ERCC2,NUP85,CEP128,DSN1,FAM161A,MAD2L2,TACC3,KBTBD8,KAT2A,NEDD1,RCC2,CBX1,PRPF19,EML4,CNTRL,HAUS5,TOPBP1,…	Down	Stem
Mouse Phenotype	MP:0003077	abnormal cell cycle		7.746e-23	1.135e-19	89	336	MAGOH,H2AZ2,MCM2,MCM3,MCM4,CDC7,PARP1,MRE11,RAE1,HAT1,BIRC5,MSH2,FANCM,ATM,MYBL2,MYH10,NBN,BRCA1,BRCA2,BUB1,BUB1B,NFYA,NPM1,MIS18A,NUP98,CCNF,SEPTIN7,CDC20,BUB3,CDC25A,CDK2,CDK4,AURKB,PCNT,CENPA,CHD4,NCAPH2,CHEK1,ASPM,PLK1,POLB,EEF1E1,POT1,KIF20B,ESPL1,DCAF1,ERCC6L,NOC2L,FBXO5,DNA2,GNL3,WDR62,PARP2,E2F1,RECQL,CDCA8,GMNN,ESCO2,RIF1,EGR1,TRIM28,NUSAP1,MAD2L2,TACC3,FOXM1,GLRX3,TUBB,SMC2,MOB1B,PAXIP1…	Down	Stem
GO: Biological Process	GO:0010948	negative regulation of cell cycle process		8.8e-22	1.256e-19	88	386	NAA10,CDC7,MRE11,BIRC5,ATM,GEN1,TRIM37,NBN,CCND1,BMP4,BRCA1,BUB1,BUB1B,NPM1,CCNB1,CCNF,ORC1,CNOT9,SEPTIN7,CDC6,CDC20,ZW10,BUB3,CDC25C,PCNA,CDK2,CDK4,AURKB,CDK6,TMEM67,E2F7,CHEK1,TRIP13,RPL23,RECQL4,PLK1,DONSON,CNOT10,KANK2,PRKDC,ESPL1,PSMA4,PSMB7,PSMC5,PSMD12,SPDL1,FBXO5,RAD1,PINX1,RAD51,L3MBTL2,RBBP7,RBL1,E2F1,E2F8,RFWD3,PHC1,PSMD14,RPA2,JADE1,RRM2,EZH2,PCGF6,NDC80,ABRAXAS1,MAD2L2,SETMAR,TRIAP1,…	Down	Stem
Interaction	int:CUL1	CUL1 interactions		7.925e-22	1.261e-19	143	749	AHCY,FBXO45,RAE1,COPS3,SENP8,NUDT1,PSMG1,RACGAP1,UHRF1,MYC,MYH10,RNMT,NAP1L1,NCL,CCND1,DLEU2,C1QBP,NOP2,NPM1,RPL14,CCNF,PDE12,CDC5L,CDC20,CDC25A,PCNA,CDK2,CDK4,AIMP1,CHEK1,RPL23,RECQL4,ING3,POLD1,BAG4,UBXN11,NEXN,DCAF1,SERBP1,RSL1D1,EIF4A3,PSMA4,MATR3,PSMD12,SPDL1,DHX15,DFFB,FBXO5,COMMD8,GNL3,HNRNPDL,RARS1,E2F1,RBM28,EEF1B2,TIMM13,G3BP1,TRIM28,RCBTB1,EIF4A1,NAT10,SNX18,ALYREF,RPA1,RPA2,ENO1,RPL9,…	Down	Stem
Interaction	int:PCDHA10	PCDHA10 interactions		5.521e-23	1.268e-19	13	21	PCDHA9,PCDHAC1,PCDHA13,PCDHA12,PCDHA11,PCDHA10,PCDHA8,PCDHA7,PCDHA6,PCDHA5,PCDHA4,PCDHA3,PCDHA2	Up	Immature Colonocyte
GO: Biological Process	GO:0006913	nucleocytoplasmic transport		9.284e-22	1.302e-19	87	379	SEH1L,MAGOH,NUP54,XPO5,RAE1,GEMIN2,RANGRF,NXT1,BARD1,BMP4,NPM1,NUP98,NUP43,RPL23,NUP37,TNPO2,GEMIN5,THOC6,CSE1L,PPP3R1,NUP155,NUP93,EIF4A3,NUP58,NUP153,THOC1,RAN,RANGAP1,DRD1,MAGOHB,IPO4,ECT2,ABCE1,TRIM28,EIF4E,ALYREF,DDX39A,NUP85,RSRC1,FLNA,SRSF1,SRSF3,IPO7,SRSF7,GTSE1,RANBP6,NDC1,KHDRBS1,NUP133,SMN1,SMO,RIOK2,EFCAB7,SNRPD1,SNRPE,SNRPF,CPSF3,SNRPG,XPO7,RAB23,RBM26,NUP205,CPSF4,STYX,GLE1,NUP210,P…	Down	Stem
Interaction	int:H3-4	H3-4 interactions		9.252e-22	1.454e-19	74	261	MAGOH,MCM2,MCM5,MCM7,PARP1,MRE11,SUPT3H,HAT1,BIRC5,ATAD2,UHRF1,TRIM37,NBN,NCL,SAP30,NPM1,CHAMP1,AURKB,CHD4,GTF3C4,RECQL4,SIN3A,PPM1G,DCAF1,NOC2L,EIF4A3,PSMC5,SPDL1,PTMA,HPF1,DNMT1,L3MBTL2,RBBP7,CHAF1A,PARP2,IPO4,TRIM28,HNRNPR,COPRS,EZH2,PCGF6,PRMT5,SET,TAF6L,TAF9B,ASF1B,SMN1,KDM1A,HDAC8,KAT2A,EHMT2,SUV39H1,CBX1,TAF4B,TAF9,CBX2,JADE2,WDR5,CBX5,SUZ12,HDAC2,ORC3,HNRNPA1,HNRNPA2B1,HNRNPL,HSPA8,HSP90A…	Down	Stem
Interaction	int:CUL7	CUL7 interactions		1.733e-22	1.523e-19	72	662	NOLC1,LRWD1,CENPF,MARS1,SMC1A,SF3A1,DDX42,EWSR1,ADAR,HNRNPK,EFTUD2,SAFB,RPL7L1,MACROH2A2,FKBP4,HSPA9,FLOT2,MYBBP1A,SMARCA5,SFPQ,SRSF6,HACD3,PUF60,IARS1,DDX56,CCT7,XRCC5,PRPF8,DDX27,SF1,KHSRP,RUVBL1,PELP1,CCT5,TIMM50,PDCD11,FUS,SNRPB,NUDC,PSMA5,PABPC4,PSMD2,PRPF6,DDB1,DDX1,DHX9,DDX46,RNPS1,SUPT6H,DDX18,EBNA1BP2,GCN1,IMMT,NUP160,GOT2,RANBP2,CALD1,RBBP4,NUP214,HEATR1,SART1,AAAS,SMC3,ATAD3A,EIF4G1,EI…	Up	TA
GO: Biological Process	GO:0007093	mitotic cell cycle checkpoint		1.196e-21	1.647e-19	57	181	MRE11,BIRC5,MSH2,ATM,GEN1,NBN,CCND1,BRCA1,BUB1,BUB1B,CCNB1,ORC1,CNOT9,CDC6,CDC20,ZW10,BUB3,CDC25C,PCNA,CDK2,AURKB,E2F7,CHEK1,TRIP13,PLK1,DONSON,CNOT10,MDC1,PRKDC,KNTC1,SPDL1,TIPIN,ZWILCH,E2F1,E2F8,RFWD3,RPA2,NDC80,MAD2L2,SETMAR,TRIAP1,GTSE1,STIL,MTBP,CLSPN,MAP3K20,TOPBP1,ZWINT,CHEK2,TOP2A,RINT1,PRMT1,XRCC3,EME1,CDT1,HMGA2,MAD2L1	Down	Stem
GO: Cellular Component	GO:0005813	centrosome		2.507e-21	1.746e-19	105	532	MCM3,SGO1,AXIN2,CDC45,IFT80,LEO1,APEX1,NCKAP5L,BLOC1S2,HAUS1,CAPRIN2,GEN1,BICD1,BRCA1,BRCA2,NPM1,ODF2,CCNB1,CCNE1,CCNF,CCNE2,CDC20,CDC27,PCNA,CDK2,AURKB,PCNT,CDK6,TMEM67,CETN3,CTSC,CHD4,CHEK1,ASPM,SAC3D1,NME7,PLK1,KIF23,DCAF13,POC1A,RTTN,KIF20B,ESPL1,PCLAF,KIAA0586,CKAP5,HAUS3,CEP170,HAUS4,TTC12,WDR62,E2F1,MZT1,HAUS2,CEP55,IFT52,CKAP2,TUBE1,CNTROB,TTC26,NDC80,FAM161A,TACC3,SLF1,IFT74,DTL,CCT4,STI…	Down	Stem
GO: Cellular Component	GO:1902494	catalytic complex		2.645e-21	1.746e-19	214	1536	MAGOH,MAT2A,NAA10,MCM3,ACTL6A,SPA17,NME5,FBXO45,SUPT3H,LEO1,ENC1,RNF38,TRIM37,CDC23,RNMT,BARD1,CCND1,NDUFA4,NDUFA5,NDUFB6,DPM2,SAP30,BRCA1,BUB1B,PRPF4B,POLE3,ODF2,CCNB1,CCNE1,CCNF,CCNH,USP14,CCNE2,CDC5L,SEPTIN7,CDC20,CDC27,PCNA,CDK2,CDK4,CDK6,CHD4,PFKM,ERCC8,CLNS1A,SNRNP40,ANAPC13,MED20,EXOSC9,DCAF13,DONSON,ING3,SPATA6,POLD1,POLD2,SMARCAL1,POLR2B,POLR2G,POLR1C,POLR2K,SIN3A,WDR74,PPP3R1,PRIM1,PRIM…	Down	Stem
GO: Biological Process	GO:0072331	signal transduction by p53 class mediator		1.355e-21	1.834e-19	72	276	MRE11,MSH2,ATM,BARD1,NBN,BRCA1,BRCA2,NOP2,NPM1,CCNB1,USP10,CNOT9,CD44,EXO1,CDC25C,PCNA,CDK2,AURKB,E2F7,CHD4,CHEK1,RPL23,CNOT10,EEF1E1,RMI2,RRN3,NOC2L,RAD1,PAK1IP1,DNA2,RHNO1,RBBP7,E2F1,E2F2,RFC2,RFC3,RFC4,RFC5,E2F8,RPA1,RPA2,PHF20,ATAD5,SHISA5,RMI1,ATRIP,PRMT5,RPF2,FOXM1,TRIAP1,GTSE1,TAF9B,ANKRD1,PAXIP1,KDM1A,SSRP1,JMY,EHMT2,BOP1,TAF4B,TAF9,TOPBP1,RRP8,TFAP4,SUPT16H,CHEK2,TOP3A,HDAC2,PRMT1,MEAF6,…	Down	Stem
GO: Molecular Function	GO:0004386	helicase activity		6.368e-22	1.913e-19	58	177	MCM2,MCM3,MCM4,MCM5,MCM6,MCM7,CDC45,RAD54L,MRE11,TTF2,MSH2,FANCM,NBN,DHX57,DDX21,CHD4,ERCC8,DDX50,RECQL4,DDX54,DSCC1,SMARCAL1,POT1,ERCC6L,EIF4A3,GINS1,DDX10,DHX15,DNA2,RAD51,DHX40,RECQL,RFC2,RFC3,RFC4,RFC5,G3BP1,EIF4A1,DDX39A,DDX47,ERCC2,ERCC3,ACTR5,DDX41,GINS2,POLQ,SNRNP200,XRCC6,MCM8,SSBP1,RUVBL2,SUPV3L1,MSH6,DHX35,RAD18,SMARCAD1,DDX24,DDX39B	Down	Stem
Interaction	int:PHB	PHB interactions		2.378e-22	1.916e-19	86	919	DDX19A,CHAF1B,ABCF1,MARS1,SMC1A,EWSR1,FAM98B,ADAR,HNRNPK,EFTUD2,FARSA,DNAJC10,UCK2,UMPS,TMEM109,HSPA4,MTCH2,HSPA9,YTHDF2,CNP,SFPQ,SRSF2,SRSF6,NOP16,HACD3,IARS1,POLE,LARS1,CCT7,SAMHD1,YBX3,FAM98A,XRCC5,PRPF8,AHSA1,KHSRP,DHX30,RUVBL1,CCT5,TTC37,DNAJC11,TIMM50,EIF5B,GIGYF2,FUS,CTPS1,SNRPB,EIF2AK2,DHX36,TRAF3IP1,HSPH1,PABPC4,HNRNPM,NCBP1,GPATCH4,MCCC2,PHF8,NDUFA9,DDB1,DDX1,DHX9,ERAL1,DDX18,AFG3L2,CRY…	Up	TA
GO: Biological Process	GO:0071824	protein-DNA complex subunit organization		1.488e-21	1.98e-19	85	367	MCM2,MCM3,MCM4,MCM5,MCM6,MCM7,CDC45,CENPP,PARP1,MRE11,HAT1,ATM,MYC,NAP1L1,NASP,NPM1,MIS18A,POLE3,CCNH,CCT6A,AURKB,CENPA,GTF3C3,RPL23,CENPM,POT1,CENPO,RRN3,PSMC5,PTMA,PINX1,DKC1,RAD51,RBBP7,CHAF1A,CENPU,RFC1,IPO4,WRAP53,GMNN,CENPQ,NAT10,RPA1,RPA2,ERCC2,ERCC3,MIS18BP1,CENPW,HJURP,NAF1,SET,CCT4,CCT2,NHP2,TAF6L,ASF1B,ATF7IP,CENPI,CCT8,SMARCC1,PTGES3,BDP1,CENPN,TSPYL2,CENPK,TENT4B,TCP1,ITGB3BP,GTF2A2,…	Down	Stem
GO: Biological Process	GO:0065004	protein-DNA complex assembly		1.709e-21	2.237e-19	79	325	MCM2,MCM3,MCM4,MCM5,MCM6,MCM7,CDC45,CENPP,PARP1,MRE11,HAT1,ATM,NAP1L1,NASP,NPM1,MIS18A,POLE3,CCNH,CCT6A,AURKB,CENPA,GTF3C3,CENPM,POT1,CENPO,RRN3,PSMC5,PINX1,DKC1,RAD51,RBBP7,CHAF1A,CENPU,RFC1,IPO4,WRAP53,GMNN,CENPQ,NAT10,RPA1,RPA2,ERCC2,ERCC3,MIS18BP1,CENPW,HJURP,NAF1,SET,CCT4,CCT2,NHP2,TAF6L,ASF1B,ATF7IP,CENPI,CCT8,PTGES3,BDP1,CENPN,TSPYL2,CENPK,TENT4B,TCP1,ITGB3BP,GTF2A2,GTF2H3,GTF2H4,POLR1E,CC…	Down	Stem
Interaction	int:NANOG	NANOG interactions		1.586e-21	2.462e-19	106	476	HDX,MCM2,MCM3,PARP1,SIPA1L2,MRE11,TEAD2,ZBTB2,MSH2,NOP14,UHRF1,EIF3D,NBN,BRCA1,BRCA2,ANGEL2,BYSL,DNAJA3,ORC1,CFL2,CHD4,GTF3C4,GTF3C3,ERCC8,CCDC86,POLR2B,BAG2,SIN3A,KIF20B,BCLAF1,PSMD12,TEX10,MYEF2,DFFB,NCAPD2,GNL3,PTCD3,HNRNPDL,RANGAP1,PDPR,L3MBTL2,RBBP7,RFC2,RFC4,RFC5,PHC1,RIF1,TRIM28,INTS4,ALYREF,RPE,MRPL37,EZH2,DNTTIP2,PCGF6,SALL2,PRMT5,ARID5B,EMG1,FOXM1,GTSE1,TUBB,NOP58,TSR1,INTS13,PAXIP1,KDM…	Down	Stem
Interaction	int:NCL	NCL interactions		1.638e-21	2.511e-19	99	427	MCM2,MCM5,ACTL6A,PARP1,RRP1,EIF3C,EIF3D,EIF3I,MYBL1,MYC,KCTD12,NAP1L1,NBN,NCL,BRCA1,NPM1,RPL14,OXCT1,PA2G4,CDC5L,DDX21,CDC27,WDR46,CHD4,PHB,RPL23,DDX50,RECQL4,EXOSC9,POLR2B,POLR1C,MDC1,DCAF1,RSL1D1,PTMA,DHX15,CEP170,CHCHD3,GNL3,RAD51,RANGAP1,RDX,RFC3,MTPAP,RCL1,ALYREF,MRTO4,RPA1,RPA2,RPL7A,RPL9,HNRNPR,RPL19,DDX47,BRIX1,ERH,FBL,RPS12,RPS23,EZH2,NPM3,PRMT5,RPF2,TOMM40,DDX41,SRSF3,NOP56,LYAR,SMC2,TS…	Down	Stem
Interaction	int:COPS5	COPS5 interactions		1.799e-21	2.726e-19	153	835	SEH1L,MAT2A,ACP1,MCM3,MCM7,PARP1,AHCY,HAT1,BIRC5,COPS3,MRPL15,NUDT1,ATM,RNMT,NAP1L1,NCL,BLMH,FUBP1,CPNE3,BYSL,C1QBP,NOP2,NPM1,DHX57,RPL14,USP14,PDE12,CDC5L,CDC20,BUB3,CDK2,CDK4,AIMP1,CHEK1,RPL23,ERCC8,CENPM,RECQL4,PLK1,ANAPC13,EXOSC9,MTHFD1L,POLD1,BAG4,NUP155,MDC1,PRKDC,DCAF1,RSL1D1,MATR3,PSMD12,DHX15,DFFB,UBAP2L,RAD1,PRPF39,GNL3,HNRNPDL,CHAF1A,RRP15,RFC2,G3BP1,TRIM28,EIF2S1,RCBTB1,EIF4A1,ALYREF,…	Down	Stem
GO: Biological Process	GO:0034470	ncRNA processing		1.682e-22	2.809e-19	52	389	NOLC1,TSR2,MRM1,FAM98B,ADAR,METTL1,RPL7L1,GAR1,AARS2,INTS2,ERI3,ELAC1,METTL2A,PUS7,INTS7,C9orf64,DHX37,ELP1,TRMO,DDX56,DDX51,CHD7,DDX27,PELP1,PTCD1,DROSHA,GEMIN4,CDK5RAP1,PDCD11,PRORP,FTSJ3,UTP6,TRIT1,WDR4,RRP7BP,DUS3L,DDX1,DDX18,RRP7A,EBNA1BP2,UTP3,USB1,HEATR1,ELP3,TSEN2,SART1,MRM3,UTP4,PARN,HSD17B10,METTL8,RBFA	Up	TA
Mouse Phenotype	MP:0009850	embryonic lethality between implantation and placentation		3.51e-22	4.113e-19	109	477	MCM4,CDC7,CDC45,KITLG,RAE1,GEMIN2,APEX1,BIRC5,COPS3,PSMG1,ATM,MYBL2,BARD1,NBN,BMP4,BRCA1,BRCA2,BUB1,BUB1B,BYSL,TIMELESS,NMT1,CAMLG,MIS18A,ODC1,DNAJA3,CDC20,BUB3,CDC25A,CENPA,CHEK1,PHB,CLNS1A,NLE1,METTL16,DONSON,POLD1,EEF1E1,POLD2,POT1,SIN3A,CSE1L,PRIM1,ESPL1,MATR3,NCAPG2,GINS1,ZBTB24,ARNT2,DKC1,GNL3,RAD51,RAD51C,DPAGT1,RANGAP1,CENPU,GMNN,LRPPRC,ABCE1,TRIM28,DBR1,ENO1,ERCC3,TRAIP,MCM10,EZH2,NAF1,S…	Down	Stem
Interaction	int:MCM7	MCM7 interactions		3.343e-21	5.004e-19	68	230	MCM2,MCM3,MCM4,MCM5,MCM6,MCM7,CDC7,CDC45,MYC,NAB2,CCND1,TIMELESS,CAD,ORC1,CCNH,CDC6,PCNA,CDK2,CFTR,CHEK1,PHB,RECQL4,PLK1,DONSON,POLD1,PSMD12,GINS1,TIPIN,RBL1,HAUS2,ESCO2,MIPOL1,G3BP1,ABI2,RPA1,RPA2,MCMBP,MCM10,EZH2,FANCA,ATRIP,NELFCD,RANBP6,CCT4,ASF1B,GINS2,MCM8,SSRP1,CEP68,DBF4,TOMM34,CLUH,CHEK2,TMPO,SUZ12,HDAC2,CCT3,ORC6,ORC3,RINT1,PRMT1,HSPA8,HSP90AB1,GINS3,ILF2,CDT1,IPO5,MMS22L	Down	Stem
Gene Family	682	Zinc fingers FYVE-type|Pleckstrin homology domain containing|Rho guanine nucleotide exchange factors	genenames.org	1.368e-21	5.718e-19	53	206	PLEKHH1,PLEKHG1,GRK2,ARHGAP21,FGD2,DGKD,ARHGAP27,ASAP2,ARHGEF7,PLEKHA7,CYTH2,PLD1,RALGPS1,DNM2,RALGPS2,APPL2,PLEKHG6,PLEKHA1,CNKSR1,PLEKHS1,PLEKHN1,PLEKHH3,SBF1,VAV3,ACAP3,ARAP1,PHLDB3,CDC42BPG,SH3BP2,ITSN1,ASAP3,DOK4,FGD6,SNTB1,GAB1,ADAP2,PHLPP2,SOS2,ARHGEF16,MPRIP,AFAP1L2,FGD4,ADAP1,TRIOBP,GRB10,ARHGEF18,AFAP1,PSD4,PHLDA2,OSBP2,RAPH1,SBF2,ARHGAP12	Up	Stem
Interaction	int:TNIP2	TNIP2 interactions		4.12e-21	6.094e-19	165	940	MAGOH,MCM2,MCM3,MLF1,RPL22L1,MRPS28,BZW2,CIP2A,NCKAP5L,MT2A,MTHFD1,EIF3I,MYC,MYH10,NAP1L1,NCL,NDUFA5,NDUFB6,SAP30,CMTM8,FUBP1,C1QBP,PNP,CAD,CCNB1,CCNE1,CDC20,PBX3,PCNA,RCC1,PHB,RPL23,NUP37,MRPL50,POLR2B,BAG4,BAG2,COX11,CSTF1,PIGW,CSTF3,NUP93,BCLAF1,EIF4A3,PSMA4,MATR3,PSMC5,LIN52,DHX15,TIMM8A,URB1,PTPN13,NCAPD2,PAK1IP1,OBI1,THRAP3,DNMT1,HNRNPDL,SNRNP25,RANGAP1,RBBP7,PARP2,RCN2,QTRT2,CDCA8,RFWD3,MI…	Down	Stem
Pathway	1269519	RHO GTPases Activate Formins	BioSystems: REACTOME	4.305e-21	6.219e-19	47	117	SEH1L,SPC25,SKA2,SGO1,CENPP,BIRC5,BUB1,BUB1B,NUP98,NUP43,CDC20,ZW10,BUB3,AURKB,CENPA,CENPM,NUP37,PLK1,CENPO,NSL1,KNTC1,ERCC6L,CKAP5,SPDL1,ZWILCH,RANGAP1,CENPU,CDCA8,CENPQ,NUP85,DSN1,NDC80,CENPI,NUP133,CENPN,CENPK,RCC2,ZWINT,ITGB3BP,SKA1,CENPH,INCENP,SGO2,DIAPH3,KNL1,NUP107,MAD2L1	Down	Stem
Interaction	int:CDK1	CDK1 interactions		4.377e-21	6.399e-19	89	364	MCM4,SGO1,MKI67,LEO1,BIRC5,RACGAP1,MYC,KCTD12,BARD1,NASP,NCL,CCND1,BRCA1,BRCA2,BUB1,NPM1,RUNX2,CCNB1,CCNE1,CCNF,USP14,EXO1,CDC6,CDC20,CDC25A,CDC25C,PCNA,CDK2,CDKN3,RCC1,CHEK1,PHB,RECQL4,DONSON,KIF20B,ESPL1,CKAP5,PTMA,CDCA2,PTPN2,FBXO5,NCAPD2,DUT,E2F1,ECT2,GMNN,CEP55,TRAP1,G3BP1,ALYREF,RPA1,RPA2,GPN3,ERCC2,ERH,FBL,RRM2,EZH2,FANCA,FANCG,FEN1,FOXM1,DTL,TUBB,CCT4,SKP2,KHDRBS1,FYN,CDCA5,NES,TSPYL2,SSB…	Down	Stem
Interaction	int:CHD3	CHD3 interactions		9.633e-22	7.163e-19	70	647	NOLC1,SMC1A,SF3A1,DDX42,MECOM,EWSR1,ADAR,HNRNPK,EFTUD2,FANCD2,SAFB,PYCR2,HSPA9,MYBBP1A,SMARCA5,SFPQ,SRSF6,PUF60,IARS1,DDX56,DDX51,ZC3H18,FAM98A,API5,XRCC5,PRPF8,DDX27,DHX30,RUVBL1,PELP1,CTR9,GEMIN4,PDCD11,CCAR2,FUS,SNRPB,FTSJ3,PRPF31,ZC3H13,HSPH1,PABPC4,HNRNPM,ZKSCAN8,NCBP1,TFIP11,GPATCH4,PRPF6,PGAM5,DDX1,DHX9,DDX46,SUPT6H,DDX18,RRP7A,EBNA1BP2,IMMT,RBBP4,LARP1,SDAD1,SART1,SMC3,PRPF4,ATAD3A,YLPM1,…	Up	TA
GO: Biological Process	GO:0000725	recombinational repair		5.895e-21	7.587e-19	48	135	MCM2,MCM3,MCM4,MCM5,MCM6,MCM7,CDC7,CDC45,PARP1,RAD54L,MRE11,ATM,GEN1,NBN,BRCA1,BRCA2,TIMELESS,CHEK1,RECQL4,RMI2,PARPBP,RHNO1,RAD51,RAD51C,RECQL,WRAP53,RFWD3,RIF1,RPA1,PSMD14,RPA2,FANCB,RMI1,FEN1,MAD2L2,FAN1,RAD51AP1,GINS2,POLQ,FIGNL1,KDM1A,MCM8,XRCC1,XRCC2,XRCC3,UBQLN4,MMS22L,LIG3	Down	Stem
Interaction	int:SUZ12	SUZ12 interactions		5.486e-21	7.905e-19	115	549	MAGOH,MCM2,MCM4,MCM7,UHRF1,EIF3J,TRIM37,NCL,BRCA1,C1QBP,SNU13,NOP2,CCT6A,CDC5L,BUB3,PCNA,AURKB,PCNT,RCC1,CHD4,GTF3C4,PHB,SNRNP40,POLR2B,THOC6,CSE1L,GSDMA,NUP93,PHF19,RSL1D1,BCLAF1,EIF4A3,DBN1,TASOR2,CHCHD3,NCAPD2,DKC1,THRAP3,DNMT1,PTCD3,RAN,RBBP7,CHAF1A,SMC4,TRIM28,NAT10,RCL1,ALYREF,BSCL2,ERH,FBL,EZH2,UTP15,FHL3,CDCA7L,STOML2,SET,SRSF1,SRSF3,SRSF7,TRA2B,SMC2,NHP2,FAM81A,NOP58,EPOP,KHDRBS1,SF3B6,P…	Down	Stem
Interaction	int:CYLD	CYLD interactions		5.532e-21	7.905e-19	128	647	MAT2A,HDX,MCM5,MCM7,PARP1,MRPL13,MRPL15,EIF3B,EIF3C,EIF3D,EIF3I,NAP1L1,NCL,BICD1,DRG1,BLMH,C1QBP,NOP2,NPM1,CAD,RPL14,ODF2,CCT6A,USP10,CDC5L,PCNA,AURKB,AIMP1,E2F7,PHB,RPL23,CLNS1A,PLK1,MTHFD1L,BAG2,CSE1L,GSDMA,PRKDC,SERBP1,BCLAF1,PSMA4,MATR3,BMS1,PSMC5,TOMM20,DHX15,THRAP3,HNRNPDL,RAN,RARS1,RCN2,EEF1B2,G3BP1,EIF2S1,EIF2S3,EIF4E,ALYREF,RPL7A,RPL9,HNRNPR,RPL19,DDX47,ERH,TRAIP,MRPL37,RPS12,RPS23,CEP12…	Down	Stem
GO: Cellular Component	GO:0005815	microtubule organizing center		1.332e-20	8.277e-19	130	756	MCM3,SGO1,AXIN2,CDC45,MLF1,IFT80,LEO1,APEX1,BIRC5,NCKAP5L,BLOC1S2,HAUS1,CAPRIN2,GEN1,BICD1,BRCA1,BRCA2,BUB1B,NPM1,ODF2,CCNB1,CCNE1,CCNF,CCNE2,CDC20,CDC27,PCNA,CDK2,AURKB,PCNT,CDK6,TMEM67,CETN3,CTSC,ITGB1BP1,CHD4,CHEK1,ASPM,SAC3D1,NME7,PLK1,TAF1D,KIF23,DCAF13,POC1A,RTTN,KIF20B,ESPL1,PCLAF,KIAA0586,CKAP5,HAUS3,SPDL1,CEP170,HAUS4,TTC12,WDR62,RAD51,RAN,CENPU,E2F1,MZT1,HAUS2,CEP55,IFT52,CEP83,MPHOSPH9…	Down	Stem
Interaction	int:BRCA1	BRCA1 interactions		1.201e-21	8.29e-19	94	1099	NOLC1,BRIP1,CENPF,MARS1,SMC1A,SF3A1,DDX42,ACOT7,EWSR1,HNRNPK,RPRD1B,BRAP,EFTUD2,FANCD2,DNAJC10,GAR1,HSPA4,VARS1,FKBP4,HSPA9,MYBBP1A,SMARCA5,SFPQ,GNL3L,POLR1A,CTC1,IARS1,POLE,POLR2D,PARG,CGAS,LARS1,APEH,CCT7,BRCC3,FAM98A,DCLRE1B,USP37,XRCC5,KHSRP,TXLNA,RUVBL1,CCT5,MTOR,MT-ND1,HLTF,EIF5B,CCAR2,FUS,CTPS1,NUDC,SART3,ATR,PSMA5,HSPH1,PABPC4,HNRNPM,PSMC3,PSMD2,PRPF6,CNTLN,RAD54L2,TRIM24,DDB1,PGAM5,DDX1,…	Up	TA
Interaction	int:SNW1	SNW1 interactions		1.35e-21	8.704e-19	64	550	DDX19A,LRWD1,SMC1A,SF3A1,DDX42,HNRNPK,EFTUD2,PIK3R4,CRNKL1,TUBGCP3,MAD1L1,VARS1,SMARCA5,SFPQ,SRSF2,SRSF6,PUF60,POLE,CCT7,CHD8,ZC3H18,CHD7,API5,PRPF8,EEF1AKNMT,IPO9,RUVBL1,CCT5,TTC37,GEMIN4,HLTF,FUS,NUDC,AQR,ATR,HNRNPM,PSMC3,PSMD2,NCBP1,TFIP11,PRPF6,DDB1,DDX1,DHX9,BLM,DDX46,XPO6,EBNA1BP2,CPSF2,GCN1,RANBP2,USB1,RB1,RBBP5,ABCF2,BTAF1,GSPT1,SART1,SMC3,PRPF4,ELAVL1,TP53,CPSF7,HELLS	Up	TA
Interaction	int:DGCR8	DGCR8 interactions		8.099e-21	1.144e-18	51	139	RAE1,NCL,NOP2,DDX54,GNL2,CENPO,MDC1,DDX10,PINX1,DKC1,PUM3,PAK1IP1,CENPU,RBM28,CENPQ,FANCI,NAT10,MPHOSPH10,RPL7A,HNRNPR,BRIX1,ERH,NOL10,DNTTIP2,NSA2,RPF2,ZCCHC7,NIFK,CENPI,WDR12,CENPN,POP1,TENT4B,NOC3L,RRP8,ZWINT,ITGB3BP,GTPBP4,HNRNPH1,HNRNPU,KNOP1,PRMT1,HSPA8,NSD2,CENPH,ILF3,KIF15,CDT1,DDX24,KIF11,REXO4	Down	Stem
Pathway	1269826	Separation of Sister Chromatids	BioSystems: REACTOME	8.994e-21	1.153e-18	57	170	SEH1L,SPC25,SKA2,SGO1,CENPP,BIRC5,CDC23,BUB1,BUB1B,NUP98,NUP43,CDC20,ZW10,BUB3,CDC27,AURKB,CENPA,CENPM,NUP37,PLK1,CENPO,NSL1,ESPL1,KNTC1,ERCC6L,PSMA4,PSMB7,CKAP5,PSMC5,PSMD12,SPDL1,ZWILCH,RANGAP1,CENPU,CDCA8,CENPQ,PSMD14,NUP85,DSN1,NDC80,CENPI,NUP133,CDCA5,CENPN,HDAC8,CENPK,RCC2,ZWINT,ITGB3BP,SKA1,ANAPC1,CENPH,INCENP,SGO2,KNL1,NUP107,MAD2L1	Down	Stem
Pathway	83039	DNA replication	BioSystems: KEGG	9.042e-21	1.153e-18	26	36	MCM2,MCM3,MCM4,MCM5,MCM6,MCM7,POLE3,PCNA,POLD1,POLD2,PRIM1,PRIM2,DNA2,RNASEH2B,RFC1,RFC2,RFC3,RFC4,RFC5,RPA1,RPA2,FEN1,RNASEH2A,SSBP1,POLA2,LIG1	Down	Stem
Interaction	int:CCDC8	CCDC8 interactions		2.192e-21	1.324e-18	64	555	DDX19A,CHAF1B,ABCF1,MARS1,SMC1A,EWSR1,EFTUD2,FANCD2,AARS2,UCK2,ANAPC7,HSPA4,VARS1,HSPA9,CNP,FLOT2,MYBBP1A,SMARCA5,SFPQ,POLR1A,EP400,IARS1,LARS1,ELP1,CCT7,XRCC5,PRPF8,SF1,KHSRP,DHX30,RUVBL1,TTC37,TIMM50,PDCD11,GIGYF2,CCAR2,PUM1,TOR1AIP1,MYCBP2,PABPC4,PSMD2,PRPF6,PGAM5,DHX9,NOP9,ERAL1,AFG3L2,PEX5,HERC2,GCN1,IMMT,RANBP2,ABCF2,BTAF1,HEATR1,SART1,GTF3C1,SMC3,ATAD3A,AIFM1,EIF4G1,ELAVL1,TP53,HELLS	Up	TA
Interaction	int:H2BC8	H2BC8 interactions		9.489e-21	1.326e-18	67	228	MCM2,SGO1,BIRC5,ATAD2,RACGAP1,UHRF1,BARD1,BRCA1,AURKB,ANLN,CCDC86,KIF23,POLB,PPM1G,ARHGAP11A,ZBTB24,PTMA,CDCA2,PINX1,RNASEH2B,PARP2,RECQL,RFC1,SRBD1,CDCA8,PHC1,ESCO2,KIF20A,CCDC25,CKAP2,SPRTN,ENO1,NUSAP1,MIS18BP1,ATAD5,MCM10,NPM3,FOXM1,RNASEH2A,MORC2,PAICS,RAD51AP1,TSR1,FRG1,CDCA5,RCC2,EHMT2,CBX2,TOPBP1,NUDT5,SUZ12,METTL3,ELAC2,UNG,VRK1,XRCC1,KIF18B,EME1,INCENP,KIF4A,SLBP,SGO2,KIFC1,KIF22,KBTBD6,…	Down	Stem
Interaction	int:TP53BP1	TP53BP1 interactions		1.163e-20	1.607e-18	96	417	MCM6,MRE11,ZBTB2,HAT1,ATM,CDC23,MYC,RNMT,BARD1,NBN,BRCA1,BRCA2,NFIC,FUBP1,BUB1,CCNB1,BUB3,CDC27,PCNT,CFTR,CHEK1,GTF3C4,GTF3C3,PLK1,MED20,POT1,POLR1C,SIN3A,PPM1G,MDC1,CSTF3,PSMC5,TEX10,SPDL1,RAD1,DCLRE1A,RHNO1,RAD51,HNRNPDL,RBL1,CHAF1A,E2F1,RECQL,RFC2,RIF1,EGR1,TRIM28,DBR1,RPA1,PSPC1,PSMD14,RPA2,ENO1,ERCC1,ERCC3,EZH2,ATRIP,ABRAXAS1,MAD2L2,FLNA,SRSF1,SHMT2,PAICS,TAF6L,SRRT,INTS13,PAXIP1,SMARCC1,INT…	Down	Stem
Interaction	int:CHD4	CHD4 interactions		3.133e-21	1.782e-18	71	678	NOLC1,ABCF1,SMC1A,SF3A1,DDX42,MECOM,EWSR1,ADAR,CXXC1,HNRNPK,EFTUD2,FANCD2,SAFB,WDR77,HSPA9,MYBBP1A,SMARCA5,SFPQ,GNL3L,SRSF6,PUF60,BEND3,DDX56,ZC3H18,API5,XRCC5,PRPF8,DDX27,DHX30,RUVBL1,CTR9,PDCD11,CCAR2,FUS,POLD3,FTSJ3,PRPF31,ATR,PABPC4,HNRNPM,ZKSCAN8,TFIP11,PRPF6,DDX1,DHX9,DDX46,SUPT6H,RBM19,DDX18,EBNA1BP2,CPSF2,TCF19,GRWD1,RBBP4,LARP1,OGG1,SDAD1,SART1,KAT7,SMC3,PRPF4,ATAD3A,NOM1,YLPM1,EIF4G1,EL…	Up	TA
GO: Biological Process	GO:0051236	establishment of RNA localization		1.545e-20	1.957e-18	59	202	SEH1L,MAGOH,NUP54,XPO5,RAE1,NXT1,ATM,NPM1,NUP98,NUP43,CETN3,NUP37,THOC6,NUP155,NUP93,EIF4A3,CKAP5,TOMM20,NUP58,NUP153,THOC1,RAN,MAGOHB,LRPPRC,ABCE1,EIF4E,ALYREF,DDX39A,NUP85,SRSF1,SRSF3,SRSF7,NDC1,KHDRBS1,NUP133,RIOK2,CPSF3,XPO7,RBM26,NUP205,CPSF4,GLE1,NUP210,BICD2,TGFBR2,NUP188,HNRNPA1,HNRNPA2B1,HNRNPU,NOL6,UPF3A,ENY2,FIP1L1,SLBP,DDX39B,PARP11,NUP107,HNRNPA3,SYMPK	Down	Stem
GO: Cellular Component	GO:0005768	endosome		2.191e-21	2.097e-18	155	956	ZFYVE27,RAB22A,PICALM,ADCY6,TPCN1,EHBP1L1,ADRB1,AP2A2,ULK1,MMP14,RELCH,FGD2,ARF1,ZFYVE28,ARSA,MARCHF3,NUMB,ARHGAP27,VAMP8,ATP6V0C,ATP7A,ATP7B,MYO1D,MYO5B,BDKRB2,RAB4B,RAB24,NIPA1,BAIAP3,AP3D1,CD1D,P2RY2,SCARB2,HGS,CHMP1A,NAPEPLD,TICAM2,RAB9A,CLCN3,STOML1,ZFYVE21,DENND6B,PLD1,RMC1,PARM1,RHOD,LITAF,ABCG1,AATK,RAB11FIP5,LEPROT,PRKCZ,MAP2K2,CTSD,CTSS,ARHGAP32,RNF144A,RILP,PTPRF,RAB3B,RAB5A,RAB5B,RAB2…	Up	Stem
Pathway	1269875	DNA Replication	BioSystems: REACTOME	1.935e-20	2.33e-18	45	111	MCM2,MCM3,MCM4,MCM5,MCM6,MCM7,CDC7,CDC45,POLE3,ORC1,CDC6,PCNA,CDK2,POLD1,POLD2,PRIM1,PRIM2,PSMA4,PSMB7,PSMC5,PSMD12,GINS1,DNA2,E2F1,E2F2,RFC1,RFC2,RFC3,RFC4,RFC5,GMNN,RPA1,PSMD14,RPA2,MCM10,FEN1,GINS2,MCM8,DBF4,ORC6,ORC3,POLA2,GINS3,CDT1,LIG1	Down	Stem
Gene Family	20	Clustered protocadherins	genenames.org	3.25e-20	2.925e-18	15	64	PCDHA9,PCDHB14,PCDHAC1,PCDHA13,PCDHA12,PCDHA11,PCDHA10,PCDHA8,PCDHA7,PCDHA6,PCDHA5,PCDHA4,PCDHA3,PCDHA2,PCDHA1	Up	Immature Colonocyte
GO: Biological Process	GO:0006396	RNA processing		2.837e-21	3.552e-18	104	1474	NOLC1,TSR2,TBRG4,ZMPSTE24,MRM1,SF3A1,DDX42,FAM98B,ADAR,HNRNPK,RPRD1B,EFTUD2,METTL1,CRNKL1,SAFB,RPL7L1,GAR1,AARS2,INTS2,RBM27,ERI3,ELAC1,METTL2A,WDR77,PUS7,SFPQ,SRSF2,SRSF6,DCPS,INTS7,C9orf64,PUF60,DHX37,POLR2D,ELP1,TRMO,DDX56,DDX51,CHD7,PRPF8,DDX27,SF1,KHSRP,PAPOLG,CELF2,PELP1,PTCD1,DROSHA,CTR9,GEMIN4,CDK5RAP1,PDCD11,CCAR2,FUS,PRORP,PUM1,SNRPB,AQR,FTSJ3,UTP6,SART3,DHX36,PRPF31,TRIT1,WDR4,RRP7BP,Z…	Up	TA
GO: Biological Process	GO:0000724	double-strand break repair via homologous recombination		2.898e-20	3.612e-18	47	134	MCM2,MCM3,MCM4,MCM5,MCM6,MCM7,CDC7,CDC45,PARP1,RAD54L,MRE11,ATM,GEN1,NBN,BRCA1,BRCA2,TIMELESS,CHEK1,RECQL4,RMI2,PARPBP,RAD51,RAD51C,RECQL,WRAP53,RFWD3,RIF1,RPA1,PSMD14,RPA2,FANCB,RMI1,FEN1,MAD2L2,FAN1,RAD51AP1,GINS2,POLQ,FIGNL1,KDM1A,MCM8,XRCC1,XRCC2,XRCC3,UBQLN4,MMS22L,LIG3	Down	Stem
Interaction	int:H2BC3	H2BC3 interactions		2.737e-20	3.741e-18	79	307	MCM2,MCM4,MCM5,MCM6,MCM7,ACTL6A,PARP1,MRE11,RACGAP1,UHRF1,NAP1L1,NBN,PRPF4B,POLE3,CHAMP1,CDC5L,SEPTIN7,PCNA,CDK2,CENPA,AIMP1,GTF3C4,RECQL4,CCDC86,SIN3A,PPM1G,MDC1,PRKDC,EIF4A3,DKC1,NUP153,PARP2,RFC1,RFC2,RFC3,RFC5,KIF20A,RIF1,LRPPRC,TIMM13,RPA1,RPA2,ERH,ACTR5,ATAD5,FBL,SYNCRIP,SRSF1,NOP56,NOP58,XRCC6,SSBP1,SSRP1,RUVBL2,MDN1,RRP12,POP1,CBX2,TUBA1C,WDR5,NCAPH,SUPT16H,RNF20,H2AZ1,SUZ12,HDAC2,ORC3,AN…	Down	Stem
Transcription Factor Binding Site	V$E2F1_Q3	V$E2F1_Q3		8.335e-20	3.873e-18	58	190	MCM2,MCM3,MCM6,MCM7,KIAA1143,MSH2,ATAD2,GEN1,MYH10,NASP,NCL,ORC1,CNOT9,CDC6,CDC25A,E2F7,DCTPP1,ING3,POLD1,PRPS1,PCLAF,ARHGAP11A,FBXO5,DNMT1,RBL1,E2F1,GMNN,PHC1,CDCA7,ABCE1,EPHB2,RRM2,EZH2,SRSF1,IPO7,SRSF7,SHMT1,BRMS1L,ACBD6,CLSPN,SNRPD1,PLK4,GPRC5B,MCM8,SPTB,DNAJC9,TCP1,JADE2,TOPBP1,TFAP4,H2AZ1,TMPO,HMGN2,USP1,ZNF367,ILF3,KBTBD6,STMN1	Down	Stem
Pathway	1269777	S Phase	BioSystems: REACTOME	3.498e-20	3.989e-18	49	132	MCM2,MCM3,MCM4,MCM5,MCM6,MCM7,CDC45,MYC,CCND1,POLE3,CCNE1,ORC1,CCNH,CCNE2,CDC6,CDC25A,PCNA,CDK2,CDK4,POLD1,POLD2,PRIM1,PRIM2,PSMA4,PSMB7,PSMC5,PSMD12,GINS1,DNA2,RFC1,RFC2,RFC3,RFC4,RFC5,ESCO2,RPA1,PSMD14,RPA2,FEN1,SKP2,GINS2,CDCA5,MCM8,ORC6,ORC3,POLA2,GINS3,CDT1,LIG1	Down	Stem
Pathway	1309095	DNA Double-Strand Break Repair	BioSystems: REACTOME	3.755e-20	4.068e-18	56	169	PARP1,MRE11,ATM,GEN1,BARD1,NBN,BRCA1,BRCA2,TIMELESS,BAZ1B,POLE3,EXO1,PCNA,CDK2,CHEK1,POLD1,POLD2,RMI2,MDC1,PRKDC,TIPIN,RAD1,DNA2,RHNO1,RAD51,RAD51C,PARP2,RFC1,RFC2,RFC3,RFC4,RFC5,RIF1,RPA1,RPA2,ERCC1,RMI1,ATRIP,ABRAXAS1,FEN1,POLK,RAD51AP1,PAXIP1,CLSPN,POLQ,XRCC6,TOPBP1,CHEK2,TOP3A,NSD2,XRCC1,XRCC2,XRCC3,EME1,KPNA2,LIG3	Down	Stem
GO: Biological Process	GO:0033044	regulation of chromosome organization		3.358e-20	4.12e-18	85	384	NAA10,MCM2,AXIN2,CDC45,PARP1,MKI67,MRE11,BIRC5,ATAD2,ATM,GEN1,CDC23,MYC,NBN,BRCA1,BUB1,BUB1B,CCNB1,CCT6A,CDC6,CDC20,ZW10,BUB3,CDC27,AURKB,CHEK1,TRIP13,RECQL4,PLK1,POT1,RMI2,SIN3A,ESPL1,PHF19,NOC2L,SPDL1,FBXO5,PINX1,DKC1,GNL3,DNMT1,L3MBTL2,RIF1,TRIM28,NAT10,ERCC1,NDC80,NAF1,FEN1,MAD2L2,TACC3,SET,SETMAR,SLF1,CCT4,CCT2,MORC2,ATF7IP,PAXIP1,CCT8,RIOK2,CDCA5,KDM1A,HDAC8,KAT2A,RUVBL2,EHMT2,SUV39H1,TENT4…	Down	Stem
GO: Biological Process	GO:0016071	mRNA metabolic process		4.117e-21	4.124e-18	78	901	TBRG4,SF3A1,DDX42,ADAR,HNRNPK,RPRD1B,EFTUD2,CRNKL1,SAFB,RBM27,FTO,WDR77,YTHDF2,PUS7,PSMF1,SFPQ,SRSF2,SRSF6,DCPS,PUF60,POLR2D,YBX3,PRPF8,SF1,KHSRP,PAPOLG,CELF2,MTOR,CTR9,TTC37,GEMIN4,PDCD11,GIGYF2,CCAR2,FUS,PUM1,SNRPB,DHX34,AQR,SART3,DHX36,PRPF31,DIS3L2,ZC3H13,PSMA5,PABPC4,PSMB2,HNRNPM,PSMC3,PSMD2,NCBP1,TFIP11,PRPF6,HNRNPA1L2,DDX1,DHX9,DDX46,PSME4,RNPS1,SUPT6H,RBM19,RPRD2,CPSF2,CSTF2T,LARP1,NUP214…	Up	TA
GO: Biological Process	GO:0050657	nucleic acid transport		3.669e-20	4.364e-18	58	199	SEH1L,MAGOH,NUP54,XPO5,RAE1,NXT1,NPM1,NUP98,NUP43,CETN3,NUP37,THOC6,NUP155,NUP93,EIF4A3,CKAP5,TOMM20,NUP58,NUP153,THOC1,RAN,MAGOHB,LRPPRC,ABCE1,EIF4E,ALYREF,DDX39A,NUP85,SRSF1,SRSF3,SRSF7,NDC1,KHDRBS1,NUP133,RIOK2,CPSF3,XPO7,RBM26,NUP205,CPSF4,GLE1,NUP210,BICD2,TGFBR2,NUP188,HNRNPA1,HNRNPA2B1,HNRNPU,NOL6,UPF3A,ENY2,FIP1L1,SLBP,DDX39B,PARP11,NUP107,HNRNPA3,SYMPK	Down	Stem
GO: Biological Process	GO:0050658	RNA transport		3.669e-20	4.364e-18	58	199	SEH1L,MAGOH,NUP54,XPO5,RAE1,NXT1,NPM1,NUP98,NUP43,CETN3,NUP37,THOC6,NUP155,NUP93,EIF4A3,CKAP5,TOMM20,NUP58,NUP153,THOC1,RAN,MAGOHB,LRPPRC,ABCE1,EIF4E,ALYREF,DDX39A,NUP85,SRSF1,SRSF3,SRSF7,NDC1,KHDRBS1,NUP133,RIOK2,CPSF3,XPO7,RBM26,NUP205,CPSF4,GLE1,NUP210,BICD2,TGFBR2,NUP188,HNRNPA1,HNRNPA2B1,HNRNPU,NOL6,UPF3A,ENY2,FIP1L1,SLBP,DDX39B,PARP11,NUP107,HNRNPA3,SYMPK	Down	Stem
GO: Cellular Component	GO:0098805	whole membrane		9.167e-21	4.386e-18	236	1760	ZFYVE27,SPRED2,RAB22A,MCL1,ADAM10,PICALM,ADCY6,ADD1,TPCN1,ADRA1B,GRK2,AP2A2,MAVS,ABCD1,ULK1,ALDH3B1,ALDH3A2,FGD2,BIRC2,MEAK7,ARF1,ZFYVE28,MARCHF3,ASS1,VAMP8,ABCC3,TRADD,ATP6V0C,ATP7A,MYO1C,MYO1D,MYO5B,BCL2L1,BCL2L2,PEX11A,CEACAM1,CFLAR,RAB4B,RAB24,TSPO,BCL10,BAIAP3,AP3D1,WASL,STBD1,CAMK2D,CAMK2G,CAPN2,CD1D,P2RX4,AP5B1,SCARB2,HGS,NOSTRIN,CHMP1A,NAPEPLD,ENPP1,PDZK1,WNT4,TICAM2,SNAP29,SERPINB6,RAB9A…	Up	Stem
Transcription Factor Binding Site	V$E2F_Q4_01	V$E2F_Q4_01		1.07e-19	4.459e-18	57	185	MAT2A,MCM2,MCM3,MCM4,MCM6,MCM7,CDC45,ATAD2,GEN1,NASP,NCL,ORC1,CDC6,CDC25A,E2F7,DCTPP1,TNPO2,PRIM1,PRKDC,KNTC1,PCLAF,ARHGAP11A,MELK,PTMA,FBXO5,DCLRE1A,DNMT1,RAD51,E2F1,RFC1,GMNN,CDCA7,EPHB2,EZH2,FANCG,SRSF1,IPO7,BRMS1L,ACBD6,PLK4,GPRC5B,SUV39H1,TMEM131L,JADE2,TOPBP1,CBX5,H2AZ1,HMGN2,POLA2,HNRNPA1,UNG,ZNF367,IMPDH2,ANP32E,SLBP,KPNB1,STMN1	Down	Stem
Transcription Factor Binding Site	V$E2F_03	V$E2F_03		1.107e-19	4.459e-18	58	191	MAT2A,MCM2,MCM3,MCM4,MCM6,MCM7,CDC45,ATAD2,NASP,ORC1,CDC6,CDC25A,E2F7,DCTPP1,ING3,POLD1,PRIM1,PRKDC,PRPS1,KNTC1,PCLAF,MELK,PTMA,FBXO5,DCLRE1A,NUP153,DNMT1,RAD51,RBL1,E2F1,RFC1,GMNN,CDCA7,EIF2S1,RPA2,EZH2,FANCG,SRSF1,IPO7,BRMS1L,PLK4,SUV39H1,DNAJC9,TMEM131L,TCP1,JADE2,TOPBP1,CBX5,H2AZ1,HMGN2,POLA2,HNRNPA1,UNG,ZNF367,ANP32E,SLBP,STMN1,LIG1	Down	Stem
Pathway	1309102	HDR through Homologous Recombination (HRR)	BioSystems: REACTOME	4.513e-20	4.657e-18	35	69	MRE11,ATM,GEN1,BARD1,NBN,BRCA1,BRCA2,POLE3,EXO1,PCNA,CHEK1,POLD1,POLD2,RMI2,RAD1,DNA2,RHNO1,RAD51,RAD51C,RFC1,RFC2,RFC3,RFC4,RFC5,RPA1,RPA2,RMI1,ATRIP,POLK,RAD51AP1,TOPBP1,TOP3A,XRCC2,XRCC3,EME1	Down	Stem
Interaction	int:FUS	FUS interactions		3.593e-20	4.857e-18	102	466	MAT2A,MCM2,MDH1,PM20D2,AHCY,MRPS18B,ANXA5,FANCM,MTHFD1,GEN1,MYC,MYH10,NAP1L1,BRCA1,NPM1,RPL14,CCT6A,PA2G4,CDC5L,PCNA,CDK2,CHD4,CHEK1,PHB,RECQL4,C2orf49,SPATA6,CSE1L,PPT1,MDC1,SERBP1,MATR3,PSMB7,PSMD12,NCAPG2,DHX15,UBAP2L,TXNL4B,HNRNPDL,RAN,DHX40,SAE1,ARMC1,EIF4A1,RPA1,PSPC1,RPA2,ENO1,RPL9,EZH2,TUBA1B,FAM92A,SYNCRIP,TEDC2,TUBB,CCT4,CCT2,PAICS,CCDC88A,KHDRBS3,CCT8,SMARCC1,XRCC6,SRSF10,UBAP2,SSBP1,R…	Down	Stem
Pathway	1383086	Major pathway of rRNA processing in the nucleolus and cytosol	BioSystems: REACTOME	5.038e-20	4.962e-18	58	181	RPL22L1,NOB1,ERI1,NOP14,BYSL,SNU13,RPL14,RRP9,WDR46,RPL23,EXOSC9,DCAF13,NOL11,BMS1,TEX10,EXOSC3,EXOSC1,UTP18,UTP11,RCL1,MPHOSPH10,RPL7A,RPL9,RPL19,DDX47,FBL,RPS12,RPS23,WDR75,UTP15,EMG1,XRN2,NOP56,RPP30,NOP58,UTP25,TSR1,WDR12,RIOK2,EXOSC7,RPP40,UTP14A,WDR43,WDR3,IMP4,UTP20,BOP1,KRR1,EXOSC2,PES1,EXOSC8,WDR36,NOL6,PNO1,EXOSC5,EXOSC6,ISG20L2,LAS1L	Down	Stem
Interaction	int:MSH2	MSH2 interactions		4.475e-20	5.986e-18	55	165	MLH1,MRE11,MSH2,UHRF1,EIF3B,ATM,MYC,BARD1,NBN,BRCA1,USP10,EXO1,CDC5L,ZW10,PCNA,CDK2,CHEK1,TRIP13,RECQL4,DHX15,RAD1,DNMT1,RAD51,DPYSL3,CHAF1A,E2F1,RECQL,RFC1,RPA1,RPA2,ERCC1,FANCA,ATRIP,FEN1,POLK,SRSF7,DTL,SMN1,XRCC6,SRSF10,MCM8,DNAJC9,RPGRIP1L,MSH6,TK1,SUPT16H,CHEK2,TOP2A,TOP3A,TPP2,METTL3,RAD18,SMARCAD1,CIAPIN1,UBXN8	Down	Stem
GO: Biological Process	GO:0031570	DNA integrity checkpoint		5.137e-20	6.019e-18	52	164	CDC45,MRE11,MSH2,ATM,NBN,CCND1,BRCA1,TIMELESS,CCNB1,ORC1,CNOT9,CDC5L,CDC6,CDC25C,PCNA,CDK2,E2F7,CHEK1,PLK1,DONSON,CNOT10,MDC1,PRKDC,TIPIN,RAD1,DNA2,RHNO1,THOC1,RNASEH2B,E2F1,E2F8,RFWD3,RPA2,ATRIP,ABRAXAS1,SETMAR,TRIAP1,GTSE1,DTL,CLSPN,MAP3K20,PRPF19,TOPBP1,CHEK2,TOP2A,TREX1,RINT1,PRMT1,EME1,CDT1,DDX39B,HMGA2	Down	Stem
GO: Biological Process	GO:0006405	RNA export from nucleus		5.867e-20	6.773e-18	47	136	SEH1L,MAGOH,NUP54,XPO5,RAE1,NXT1,NPM1,NUP98,NUP43,NUP37,THOC6,NUP155,NUP93,EIF4A3,NUP58,NUP153,THOC1,RAN,MAGOHB,ABCE1,EIF4E,ALYREF,DDX39A,NUP85,SRSF1,SRSF3,SRSF7,NDC1,KHDRBS1,NUP133,RIOK2,CPSF3,RBM26,NUP205,CPSF4,GLE1,NUP210,NUP188,HNRNPA1,HNRNPA2B1,NOL6,ENY2,FIP1L1,SLBP,DDX39B,NUP107,SYMPK	Down	Stem
Transcription Factor Binding Site	V$E2F1_Q4_01	V$E2F1_Q4_01		1.825e-19	6.889e-18	56	181	MAT2A,MCM2,MCM3,MCM4,MCM6,MCM7,CDC45,ATAD2,GEN1,NASP,NCL,CDC6,CDC25A,DCTPP1,ING3,TNPO2,SIN3A,NUP155,PRKDC,PRPS1,PCLAF,ARHGAP11A,MELK,PTMA,FBXO5,DCLRE1A,NUP153,DNMT1,RAD51,DHX40,E2F1,RFC1,GMNN,CDCA7,EGR3,EZH2,FANCG,SRSF1,IPO7,BRMS1L,ACBD6,MCM8,SUV39H1,JADE2,TOPBP1,CBX5,H2AZ1,HMGN2,POLA2,HNRNPA1,UNG,USP1,ZNF367,IMPDH2,KPNB1,STMN1	Down	Stem
Interaction	int:MCM5	MCM5 interactions		5.333e-20	7.058e-18	74	278	H2AZ2,MCM2,MCM3,MCM4,MCM5,MCM6,MCM7,ACTN1,CDC7,STK32C,MYC,NCL,BRCA1,NOP2,ORC1,CDC5L,CDC6,DDX21,CFL2,CHEK1,PHB,RECQL4,PLK1,MATR3,DBN1,DHX15,TOP1MT,THRAP3,ESCO2,G3BP1,FANCI,NAT10,RPA1,RPA2,ENO1,HNRNPR,MCMBP,FBL,LANCL1,EZH2,FANCA,TUBB3,PRMT5,SYNCRIP,FLNA,TUBB,ASF1B,SNRNP200,NES,RBMXL1,SSRP1,RBMX,SF3A3,TCEA1,FAF1,ITGB3BP,SF3B3,CHEK2,H2AZ1,TMPO,TOP2A,HDAC2,ORC6,ORC3,HNRNPA1,HNRNPA2B1,HNRNPU,HSPA8,HSP9…	Down	Stem
Interaction	int:XPO1	XPO1 interactions		7.63e-20	9.994e-18	202	1286	MAT2A,MCM2,CDC7,TTF2,LEO1,GEMIN2,CIP2A,ANXA5,MCTS1,NOB1,BIRC5,ERI1,NCKAP5L,HAUS1,NXT1,EIF3C,EIF3D,TRIM37,CDC23,MYC,NAP1L1,CCND1,DRG1,BRCA1,BRCA2,NFIA,CDC123,BUB1B,BYSL,PRPF4B,NPM1,CAD,CCNB1,ORC1,USP14,CNOT9,SEPTIN7,CDC20,BUB3,CDC25A,CDC27,AURKB,ITGB1BP1,CFTR,RCC1,CHEK1,GTF3C3,PHB,RECQL4,GNL2,SNRNP40,POLD1,TNPO2,POLD2,POLR2B,POLR2G,POLR2K,KANK2,WDR74,CSE1L,WDR92,TTLL4,CSTF3,ARHGEF3,ESPL1,GPSM1,PRK…	Down	Stem
Interaction	int:RPL18	RPL18 interactions		7.93e-20	1.028e-17	77	299	MAGOH,MCM2,MRPL13,RRP1,MYC,NAP1L1,NCL,BMP4,BRCA1,C1QBP,SNU13,NOP2,NPM1,RPL14,USP14,PA2G4,CDK2,CHD4,PHB,RPL23,RECQL4,DDX54,GNL2,NLE1,EEF1E1,DCAF1,NOC2L,EIF4A3,DDX10,URB1,DKC1,PUM3,PAK1IP1,MRPL24,GNL3,NOL8,RBM28,CENPQ,CEBPZ,RPA1,RPA2,RPL7A,RPL9,RPL19,BRIX1,FBL,MRPL51,RPS12,RPS23,FANCA,TUBA1B,NSA2,RPF2,NOP56,MRPL17,NIFK,MRPS33,PTGES3,RBM34,COPS6,NUDT21,NOC3L,RRP8,ZC3H10,MRPL3,HDAC2,GTPBP4,MRPS35,HNR…	Down	Stem
GO: Biological Process	GO:0032508	DNA duplex unwinding		1.095e-19	1.246e-17	42	111	MCM2,MCM3,MCM4,MCM5,MCM6,MCM7,CDC45,PARP1,MRE11,NBN,CHD4,ERCC8,RECQL4,DSCC1,SMARCAL1,POT1,ERCC6L,GINS1,DNA2,RAD51,RECQL,RFC2,RFC3,RFC4,RFC5,G3BP1,RPA1,ERCC2,ERCC3,ACTR5,GINS2,POLQ,XRCC6,MCM8,RUVBL2,SUPV3L1,GTF2H3,GTF2H4,TOP2A,TREX1,RAD18,SMARCAD1	Down	Stem
Pathway	1383087	rRNA modification in the nucleus and cytosol	BioSystems: REACTOME	1.449e-19	1.365e-17	33	63	NOP14,SNU13,NOP2,RRP9,WDR46,DCAF13,NOL11,BMS1,DKC1,UTP18,UTP11,NAT10,RCL1,MPHOSPH10,DDX47,FBL,WDR75,UTP15,EMG1,NOP56,THUMPD1,NHP2,NOP58,UTP25,UTP14A,WDR43,WDR3,DIMT1,IMP4,UTP20,KRR1,WDR36,NOL6	Down	Stem
Interaction	int:SCARNA22	SCARNA22 interactions		3.099e-20	1.664e-17	30	118	NOLC1,SMC1A,SF3A1,EWSR1,ADAR,HNRNPK,MYBBP1A,SMARCA5,SFPQ,DDX31,POLR1A,DHX37,XRCC5,KHSRP,PDCD11,CCAR2,FUS,TOR1AIP1,SART3,HNRNPM,GPATCH4,PRPF6,DDX1,DHX9,DDX18,UTP3,RBBP4,SDAD1,TOP2B,RAVER1	Up	TA
Interaction	int:TFE3	TFE3 interactions		1.306e-19	1.676e-17	80	321	H2AZ2,MCM3,MCM7,PARP1,AHCY,FANCM,ATIC,NASP,NCL,BANF1,SNU13,NOP2,NPM1,RPL14,CCT6A,PA2G4,DDX21,PCNA,CHD4,PHB,RPL23,RMI2,KIF20B,SERBP1,RSL1D1,EIF4A3,PTMA,RAN,RBBP7,EEF1B2,TRIM28,EIF2S1,EIF4A1,ALYREF,RPA1,RPA2,ENO1,RPL7A,RPL9,FBL,TUBA1B,RMI1,ARID5B,SYNCRIP,SET,NOP56,TUBB,CCT4,CCT2,NOP58,CCT8,MSANTD4,XRCC6,NES,SSBP1,EHMT2,STIP1,TCP1,TARDBP,TMPO,TOP3A,HDAC2,CCT3,PARK7,HMGB1,HNRNPA1,HNRNPA2B1,HNRNPF,HNR…	Down	Stem
Mouse Phenotype	MP:0008866	chromosomal instability		2.099e-20	2.051e-17	48	123	MCM2,MCM3,MCM4,MCM6,MCM7,SGO1,PARP1,MRE11,ATM,MYC,BARD1,NBN,BRCA1,BRCA2,BUB1,BUB1B,NPM1,CCNE1,EXO1,RECQL4,POLB,POT1,MDC1,ERCC6L,PINX1,DNA2,RNASEH2B,PARP2,RECQL,SPRTN,RPA1,ATAD5,FANCA,FANCG,ABRAXAS1,FEN1,POLQ,CENPJ,MCM8,CDK12,CHEK2,HDAC2,HMGB1,USP1,XRCC2,RAD18,LIG1,MAD2L1	Down	Stem
Interaction	int:WDR76	WDR76 interactions		1.621e-19	2.058e-17	63	215	MCM4,MCM7,PARP1,MYH10,NAP1L1,C1QBP,CHAMP1,PCNA,GTF3C4,GTF3C3,TNPO2,BAG2,CSE1L,PRKDC,EIF4A3,DBN1,RANGAP1,PARP2,SMC4,RFC1,LRPPRC,TIMM13,RPA1,RPA2,FBL,RPS23,EZH2,PCGF6,FEN1,SYNCRIP,NOP56,HSPA4L,TUBB,CCT4,CCT2,NOP58,CCT8,XRCC6,SSBP1,SSRP1,MDN1,RRP12,CBX1,NUDT21,TUBA1C,NCAPH,SUPT16H,H2AZ1,CCT3,ORC3,HMGB1,HNRNPA2B1,ANAPC1,PRMT1,HSPA8,HSP90AA1,IMPDH1,UBQLN4,EIF3E,DDX24,KIF11,HNRNPA3,LIG3	Down	Stem
GO: Biological Process	GO:0033365	protein localization to organelle		1.868e-19	2.096e-17	198	1400	DNAJC19,TOMM5,NUP54,CENPP,PARP1,NME5,IFT80,PEX3,MSH2,WDR19,HAUS1,NXT1,ATM,BARD1,NASP,BICD1,BMP4,BRCA2,BUB1B,BYSL,NMT1,RAB29,NPHP1,NPM1,MIS18A,NUP98,RPL14,POLE3,ODF2,CHAMP1,CCT6A,PDCD5,SEPTIN7,ZW10,BUB3,PAQR3,AURKB,PCNT,TMEM67,CENPA,RPL23,CENPM,ANLN,C12orf66,PLK1,POC1A,SPATA6,TNPO2,POT1,BAG4,CENPO,SIN3A,KIF20B,CSE1L,PPP3R1,NUP155,NUP93,RAB33B,KIAA0586,CKAP5,TOMM20,HAUS3,NUP58,SPDL1,TIMM8A,HAUS4,PI…	Down	Stem
Interaction	int:ATXN1	ATXN1 interactions		1.802e-19	2.265e-17	151	858	MAT2A,ACP1,MCM2,MCM3,MCM4,MCM5,MCM6,MCM7,ACTL6A,ADSL,AHCY,LEO1,BZW2,EIF3D,MYH10,NASP,NCL,GMPS,PRPF4B,NPM1,RPL14,DNAJA3,OXCT1,SEPTIN7,DDX21,PCNA,CDK2,CDK6,CHD4,PLEKHB1,SRPRB,PHB,RPL23,GCA,CDKN2AIPNL,MTHFD1L,PPAT,CSE1L,NUP155,NUP93,PRPS1,PRPS2,SERBP1,RSL1D1,BCLAF1,MATR3,CKAP5,PSMC5,TOMM20,PSMD12,MYEF2,DHX15,UBAP2L,THRAP3,GNL3,DNMT1,RANGAP1,RARS1,RBBP7,FARSB,RFC2,TMX2,LRPPRC,TRAP1,ABCE1,TRIM28,NAT10…	Down	Stem
GO: Biological Process	GO:0044839	cell cycle G2/M phase transition		2.29e-19	2.533e-17	69	279	CDC7,MRE11,BIRC5,HAUS1,ATM,NBN,CCND1,BRCA1,NPM1,ODF2,CCNB1,ORC1,CCNH,CDC6,CDC25A,CDC25C,CDK2,CDK4,AURKB,PCNT,CHEK1,PLK1,DONSON,SIN3A,PSMA4,PSMB7,CKAP5,PSMC5,HAUS3,PAGR1,PSMD12,MELK,HAUS4,FBXO5,PINX1,KIF14,RAD51C,RNASEH2B,HAUS2,PSMD14,BORA,ATAD5,ABRAXAS1,FOXM1,GTSE1,DTL,TUBB,SKP2,KHDRBS1,PAXIP1,CEP152,CLSPN,PLK4,NES,CENPJ,NEDD1,RCC2,CNTRL,HAUS5,TOPBP1,CHEK2,MASTL,HMMR,RINT1,HSP90AA1,ALMS1,TUBA1A,H…	Down	Stem
GO: Cellular Component	GO:0034455	t-UTP complex		4.436e-19	2.603e-17	29	55	NOP14,SNU13,RRP9,WDR46,DCAF13,NOL11,NOC2L,RSL1D1,BMS1,UTP18,UTP11,MPHOSPH10,FBL,NOL10,EMG1,NOP56,NOP58,UTP25,WDR12,UTP14A,WDR3,IMP4,UTP20,BOP1,KRR1,PES1,WDR36,NOL6,KRI1	Down	Stem
GO: Biological Process	GO:0051983	regulation of chromosome segregation		2.408e-19	2.625e-17	42	113	NAA10,AXIN2,MKI67,BIRC5,RACGAP1,ATM,GEN1,CDC23,BUB1,BUB1B,CCNB1,CDC6,CDC20,ZW10,BUB3,CDC27,AURKB,TRIP13,RECQL4,PLK1,RMI2,ESPL1,SPDL1,FBXO5,ECT2,NDC80,FEN1,MAD2L2,TACC3,SLF1,RIOK2,CDCA5,HDAC8,RCC2,TTL,HNRNPU,ANAPC1,XRCC3,RAD18,SGO2,CDT1,MAD2L1	Down	Stem
Transcription Factor Binding Site	V$E2F_Q3_01	V$E2F_Q3_01		7.59e-19	2.697e-17	56	186	MCM2,MCM3,MCM4,MCM6,MCM7,CDC45,ATAD2,GEN1,NASP,NCL,CDC6,CDC25A,E2F7,DCTPP1,ING3,TNPO2,SIN3A,NUP155,PRKDC,PRPS1,PCLAF,ARHGAP11A,MELK,PTMA,FBXO5,DCLRE1A,NUP153,DNMT1,RAD51,DHX40,E2F1,RFC1,GMNN,CDCA7,EGR3,EZH2,FANCG,SRSF1,IPO7,BRMS1L,ACBD6,MCM8,SUV39H1,TMEM131L,JADE2,TOPBP1,CBX5,H2AZ1,HMGN2,POLA2,HNRNPA1,UNG,USP1,ZNF367,KPNB1,STMN1	Down	Stem
GO: Cellular Component	GO:0000781	chromosome, telomeric region		5.517e-19	3.066e-17	50	163	MCM2,MCM3,MCM4,MCM5,MCM6,MCM7,CDC45,PARP1,MRE11,HAT1,APEX1,MSH2,ATM,NBN,BRCA2,ORC1,PCNA,CDK2,CHEK1,RECQL4,POLD1,POLR2B,POT1,THOC6,PRKDC,PINX1,DCLRE1A,DNA2,RAD51,THOC1,WRAP53,RIF1,NAT10,ALYREF,RPA1,RPA2,ERCC1,EZH2,FEN1,NHP2,PTGES3,XRCC6,KDM1A,CBX1,CBX5,CHEK2,ORC3,HNRNPA2B1,XRCC1,XRCC3	Down	Stem
Interaction	int:FANCD2	FANCD2 interactions		6.379e-20	3.245e-17	116	1643	LPCAT1,BRIP1,MARS1,SMC1A,PFAS,EWSR1,FAM98B,TIMMDC1,ADAR,HNRNPK,EFTUD2,FANCD2,PIK3R4,FARSA,SAFB,RPL7L1,GAR1,NIP7,UMPS,WDR77,VARS1,HSPA9,YTHDF2,CNP,MYBBP1A,SMARCA5,SFPQ,ANKFY1,SRSF2,SRSF6,NOP16,HACD3,PUF60,ACAD9,AHCTF1,BAG5,ELP1,CCT7,SAMHD1,YBX3,IDE,DCLRE1B,PRPF8,POM121C,AHSA1,DDX27,KHSRP,DHX30,EEF1AKNMT,IPO9,RUVBL1,PELP1,CCT5,CTCF,TRIM32,TIMM50,MRPS23,PRKAR1B,PDCD11,GIGYF2,FUS,POLDIP2,DAAM1,CTPS1,…	Up	TA
Interaction	int:SCARNA22	SCARNA22 interactions		2.651e-19	3.3e-17	45	118	PARP1,RRP1,NCL,BAZ1B,CDC5L,DDX21,GTF3C4,DDX50,DDX54,CSTF3,PRKDC,NUP93,GNL3,RANGAP1,AATF,MPHOSPH10,PSPC1,HNRNPR,NOL10,SYNCRIP,NOP56,NOP58,XRCC6,CD3EAP,RUVBL2,RBMX,RRP12,POP1,PRPF19,TARDBP,SF3B3,PSIP1,PES1,TMPO,HNRNPA1,HNRNPH1,HNRNPL,HNRNPU,HSP90AB1,HSPD1,ILF2,ILF3,DDX24,HNRNPA3,LMNB1	Down	Stem
GO: Biological Process	GO:0051054	positive regulation of DNA metabolic process		3.475e-19	3.737e-17	59	214	PARP1,MLH1,MRE11,MSH2,ATM,MYC,NBN,BRCA1,TIMELESS,PNP,NPM1,CCT6A,PCNA,CDK2,AURKB,ERCC8,DSCC1,POT1,PRKDC,PAGR1,TMEM161A,DKC1,GNL3,RAD51,EXOSC3,RFC2,RFC3,WRAP53,RFC4,RFC5,RIF1,TRIM28,ERCC1,ERCC2,ATAD5,FANCB,ABRAXAS1,NAF1,MAD2L2,FOXM1,SETMAR,SLF1,CCT4,CCT2,PAXIP1,CCT8,PTGES3,SMOC2,TCP1,CCT3,HMGB1,HNRNPA1,HNRNPA2B1,HSP90AA1,HSP90AB1,NSD2,XRCC1,EXOSC6,DDX39B	Down	Stem
Mouse Phenotype	MP:0010094	abnormal chromosome stability		4.697e-20	3.932e-17	48	125	MCM2,MCM3,MCM4,MCM6,MCM7,SGO1,PARP1,MRE11,ATM,MYC,BARD1,NBN,BRCA1,BRCA2,BUB1,BUB1B,NPM1,CCNE1,EXO1,RECQL4,POLB,POT1,MDC1,ERCC6L,PINX1,DNA2,RNASEH2B,PARP2,RECQL,SPRTN,RPA1,ATAD5,FANCA,FANCG,ABRAXAS1,FEN1,POLQ,CENPJ,MCM8,CDK12,CHEK2,HDAC2,HMGB1,USP1,XRCC2,RAD18,LIG1,MAD2L1	Down	Stem
Pathway	1309103	Homologous DNA Pairing and Strand Exchange	BioSystems: REACTOME	4.723e-19	4.264e-17	27	43	MRE11,ATM,BARD1,NBN,BRCA1,BRCA2,EXO1,CHEK1,RMI2,RAD1,DNA2,RHNO1,RAD51,RAD51C,RFC2,RFC3,RFC4,RFC5,RPA1,RPA2,RMI1,ATRIP,RAD51AP1,TOPBP1,TOP3A,XRCC2,XRCC3	Down	Stem
Interaction	int:NOP2	NOP2 interactions		3.632e-19	4.477e-17	57	183	MCM5,MYC,BRCA1,NFIA,NOP2,NPM1,RPL14,CDC5L,DDX21,CDK2,WDR46,CHD4,PHB,RPL23,RECQL4,NOC2L,RSL1D1,DKC1,PUM3,GNL3,RBM28,CEBPZ,NAT10,ALYREF,MRTO4,MPHOSPH10,RPL19,DDX47,BRIX1,FBL,EZH2,NSA2,RPF2,CDCA7L,SYNCRIP,SRSF3,NOP56,NIFK,NOP58,PAXIP1,XRCC6,RBM34,UTP14A,SSRP1,BOP1,NOC3L,KRR1,TARDBP,PES1,SUZ12,TOP2A,GTPBP4,HNRNPU,KNOP1,ILF2,NOL6,DDX24	Down	Stem
Interaction	int:ZNF2	ZNF2 interactions		3.681e-19	4.494e-17	35	73	PRPF4B,DDX54,GNL2,TAF1D,BMS1,DDX10,DKC1,PUM3,PAK1IP1,PTCD3,CENPU,RBM28,CEBPZ,TRIM28,AATF,MPHOSPH10,RPL7A,BRIX1,DNTTIP2,PRMT5,RPF2,NOP56,RBM34,CDK12,IMP4,TENT4B,NOC3L,TSGA10,RRP8,GTPBP4,MRPS35,NSD2,MRPS9,DDX24,REXO4	Down	Stem
Pathway	83054	Cell cycle	BioSystems: KEGG	5.197e-19	4.505e-17	46	124	MCM2,MCM3,MCM4,MCM5,MCM6,MCM7,CDC7,CDC45,ATM,CDC23,MYC,CCND1,BUB1,BUB1B,CCNB1,CCNE1,ORC1,CCNH,CCNE2,CDC6,CDC20,BUB3,CDC25A,CDC25C,CDC27,PCNA,CDK2,CDK4,CDK6,CHEK1,PLK1,ANAPC13,PRKDC,ESPL1,RBL1,E2F1,E2F2,MAD2L2,SKP2,DBF4,CHEK2,HDAC2,ORC6,ORC3,ANAPC1,MAD2L1	Down	Stem
GO: Biological Process	GO:0015931	nucleobase-containing compound transport		4.496e-19	4.77e-17	64	248	SEH1L,MAGOH,NUP54,XPO5,RAE1,NXT1,NPM1,NUP98,NUP43,CETN3,NUP37,THOC6,NUP155,NUP93,EIF4A3,CKAP5,TOMM20,NUP58,NUP153,THOC1,RAN,MAGOHB,LRPPRC,ABCE1,EIF4E,ALYREF,DDX39A,SLC29A1,NUP85,SLC25A17,SRSF1,SRSF3,SRSF7,NDC1,KHDRBS1,NUP133,RIOK2,CPSF3,XPO7,RBM26,SLC28A3,NUP205,CPSF4,GLE1,NUP210,BICD2,TGFBR2,NUP188,SLC25A19,HNRNPA1,HNRNPA2B1,HNRNPU,SLC25A32,NOL6,SLC35B2,UPF3A,ENY2,FIP1L1,SLBP,DDX39B,PARP11,NUP10…	Down	Stem
GO: Molecular Function	GO:0016779	nucleotidyltransferase activity		1.996e-19	5.142e-17	67	253	CTU2,MRE11,ATM,MYC,NPM1,POLE3,USP14,CCT6A,TAMM41,AURKB,DSCC1,MED20,POLB,POLD1,POLD2,POLR2B,POT1,POLR2G,POLR1C,POLR2K,NMNAT3,PRIM1,PRIM2,THG1L,PINX1,DKC1,RFC1,RFC2,RFC3,WRAP53,RFC4,RFC5,MTPAP,TRNT1,TRIM28,NAT10,RPA1,NAF1,POLR1B,POLK,CCT4,CCT2,MORC2,NHP2,POLR3G,CCT8,POLQ,PTGES3,POLR3K,CD3EAP,TUT4,TENT4B,TCP1,POLR3A,NUDT5,POLR1E,POLG2,TOP2A,CCT3,POLA2,HNRNPA1,HNRNPA2B1,HNRNPU,HSP90AA1,HSP90AB1,KARS1…	Down	Stem
Interaction	int:SMARCAD1	SMARCAD1 interactions		4.332e-19	5.238e-17	50	145	ACTL6A,PARP1,MSH2,CDC23,MYC,CDC5L,CDC27,PCNA,CHD4,GTF3C4,GTF3C3,SIN3A,PRKDC,MATR3,L3MBTL2,CHAF1A,RFC2,RFC3,RFC4,RFC5,TRIM28,HNRNPR,SRSF1,KHDRBS1,SMARCC1,CPSF3,XRCC6,KDM1A,SSRP1,RUVBL2,MDN1,EHMT2,PRPF19,TOPBP1,MSH6,SF3B3,POLR1E,SUPT16H,TMPO,TOP2A,HDAC2,HNRNPH1,HNRNPL,HNRNPU,ANAPC1,ILF3,SMARCAD1,LMNB1,LAS1L,SYMPK	Down	Stem
Pathway	1309099	Homology Directed Repair	BioSystems: REACTOME	6.358e-19	5.299e-17	49	140	PARP1,MRE11,ATM,GEN1,BARD1,NBN,BRCA1,BRCA2,TIMELESS,POLE3,EXO1,PCNA,CDK2,CHEK1,POLD1,POLD2,RMI2,MDC1,TIPIN,RAD1,DNA2,RHNO1,RAD51,RAD51C,PARP2,RFC1,RFC2,RFC3,RFC4,RFC5,RPA1,RPA2,ERCC1,RMI1,ATRIP,ABRAXAS1,FEN1,POLK,RAD51AP1,CLSPN,POLQ,TOPBP1,TOP3A,NSD2,XRCC1,XRCC2,XRCC3,EME1,LIG3	Down	Stem
Transcription Factor Binding Site	V$E2F_Q3	V$E2F_Q3		1.682e-18	5.644e-17	54	177	MAT2A,MCM2,MCM3,MCM4,MCM6,MCM7,KIAA1143,CDC45,ATAD2,GEN1,NASP,NCL,SLC25A14,ORC1,CDC6,CDC25A,E2F7,DCTPP1,ING3,PRKDC,PRPS1,ARHGAP11A,FBXO5,NUP153,DNMT1,RAD51,RBBP7,E2F1,RFC1,GMNN,CDCA7,EIF1AX,EPHB2,EZH2,SRSF1,IPO7,SHMT1,PLK4,MCM8,TCP1,JADE2,TOPBP1,CBX5,H2AZ1,HMGN2,POLA2,HNRNPA1,UNG,USP1,ZNF367,IMPDH2,KPNB1,STMN1,LIG1	Down	Stem
Pathway	1269853	Chromosome Maintenance	BioSystems: REACTOME	7.238e-19	5.809e-17	43	110	H2AZ2,CENPP,NPM1,MIS18A,POLE3,PCNA,CENPA,CENPM,POLD1,POLD2,POT1,CENPO,PRIM1,PRIM2,DKC1,DNA2,RBBP7,CENPU,RFC1,RFC2,RFC3,WRAP53,RFC4,RFC5,CENPQ,RPA1,RPA2,MIS18BP1,CENPW,HJURP,FEN1,NHP2,CENPI,CENPN,RUVBL2,CENPK,ITGB3BP,H2AZ1,OIP5,POLA2,CENPH,KNL1,LIG1	Down	Stem
Interaction	int:ILF2	ILF2 interactions		5.897e-19	7.061e-17	82	342	MAGOH,MCM2,MCM3,MCM4,MCM5,MCM6,MCM7,SFXN2,MRE11,MRPS28,MTR,MYC,NCL,BRCA1,NMT1,NOP2,RPL14,CDC5L,CDK2,CHD4,PHB,RPL23,RECQL4,MRPL50,MDC1,PRKDC,NOC2L,EIF4A3,MATR3,SARS2,PUM3,MRPL24,RBM28,RFC4,TIMM13,CEBPZ,EIF4A1,RPA1,RPA2,RPL7A,RPL9,HNRNPR,RPL19,BRIX1,RPS23,EZH2,RPF2,FKBP3,SYNCRIP,FLNA,SRSF3,NOP56,SRSF7,TRA2B,SHMT2,OSGEP,LYAR,MRPL17,XRCC6,EMC1,RRP1B,RBMXL1,COQ2,RUVBL2,DIMT1,IMP4,RRP8,TARDBP,TMPO,SUZ1…	Down	Stem
GO: Biological Process	GO:0071459	protein localization to chromosome, centromeric region		6.885e-19	7.207e-17	31	63	CENPP,NASP,BUB1B,NPM1,MIS18A,POLE3,CHAMP1,ZW10,BUB3,AURKB,CENPA,CENPM,CENPO,SPDL1,RBBP7,CENPU,CENPQ,MIS18BP1,CENPW,HJURP,NDC80,CENPI,MTBP,CENPN,CENPK,RCC2,ITGB3BP,OIP5,CENPH,CDT1,KNL1	Down	Stem
Interaction	int:CUL4B	CUL4B interactions		6.637e-19	7.872e-17	104	499	H2AZ2,MCM2,AHCY,ALDH9A1,COPS3,NUDT1,NAP1L1,NCL,NDUFA4,SAP30,BLMH,FUBP1,C1QBP,SNU13,NPM1,RPL14,CCNE1,DDX21,PCNA,CDK2,CDK4,ERCC8,DDX50,RECQL4,SNRNP40,DCAF13,SIN3A,DCAF1,MATR3,TOMM20,DHX15,NUP153,WDR62,DNMT1,HNRNPDL,RBBP7,CDCA8,ESCO2,LRPPRC,ALYREF,PSPC1,ENO1,RPL9,HNRNPR,FBL,EZH2,TUBA1B,SALL2,PRMT5,SYNCRIP,XRN2,SRSF1,SRSF3,SRSF7,DCUN1D5,TRA2B,DTL,TUBB,KHDRBS1,SMARCC1,IFT122,SNRPA,SNRPC,SNRPD1,SNRPE,S…	Down	Stem
Interaction	int:ACTC1	ACTC1 interactions		6.77e-19	7.956e-17	115	582	MAGOH,MCM2,ACTL6A,KIAA1143,MKI67,LEO1,MSH2,MTHFD1,EIF3B,MYC,MYH10,NAP1L1,NASP,FUBP1,NOP2,NPM1,RPL14,CCNH,USP14,CCT6A,PA2G4,CDC5L,SEPTIN7,DDX21,PCNA,CFL2,TMOD2,CHD4,GTF3C4,PHB,RPL23,ANLN,ASPM,SNRNP40,ING3,KIF20B,PRIM1,PRIM2,MDC1,CSTF1,SF3B5,SERBP1,BCLAF1,EIF4A3,PSMC5,DBN1,SPDL1,PTMA,DDX10,DHX15,THRAP3,NUP153,DPYSL3,RBBP7,DHX40,FARSB,RRP15,RIF1,TRIM28,EIF2S1,EIF4A1,PSPC1,RPL19,ESD,RPS12,FEN1,FLNA,S…	Down	Stem
Interaction	int:OFD1	OFD1 interactions		7.992e-19	9.305e-17	71	271	SPC25,NAA10,ADSL,ALDH1B1,MRE11,CIP2A,NCKAP5L,NBN,BICD1,MIS18A,ODF2,CCNB1,PA2G4,CDK2,AURKB,PCNT,AIMP1,NCAPH2,PGD,CCDC138,NME7,PLK1,CHST3,BAG2,WDR92,HAUS3,CEP170,COMMD4,UBA2,SAE1,RFC5,HAUS2,YARS2,CEP55,MPHOSPH9,PSMD14,MCM10,RRM1,RRM2,CEP128,CNTROB,TUBA1B,NDC80,IFT74,STIL,SKP2,CEP152,CACYBP,SNRPC,TXLNG,PLK4,CENPJ,TTLL5,NEDD1,STIP1,EHBP1,RPGRIP1L,TCOF1,CNTRL,HAUS5,STXBP4,CCDC18,POC5,CEP85,TBC1D31,IMP…	Down	Stem
GO: Cellular Component	GO:0005681	spliceosomal complex		1.891e-18	9.985e-17	53	186	MAGOH,TTF2,GEMIN2,PRPF4B,SNU13,CDC5L,SNRNP40,SF3B5,EIF4A3,MYEF2,DHX15,PRPF39,SNRNP25,MAGOHB,RBM28,ALYREF,CWF19L1,HNRNPR,CWC27,PPIH,DDX41,SYNCRIP,SRSF1,TRA2B,FRG1,SF3B6,PPIL1,SNRPA,SNRPB2,SNRPC,SNRPD1,SNRPE,SNRPF,SNRNP200,SNRPG,RBMXL1,RBMX,SF3A3,PRPF19,GCFC2,LSM6,SF3B3,PRPF38A,HNRNPA1,LSM5,HNRNPA2B1,HNRNPF,HNRNPH1,HNRNPU,DHX35,HSPA8,DDX39B,HNRNPA3	Down	Stem
Pathway	1269742	Cell Cycle Checkpoints	BioSystems: REACTOME	1.303e-18	1.008e-16	60	204	MCM2,MCM3,MCM4,MCM5,MCM6,MCM7,CDC7,CDC45,MRE11,ATM,CDC23,BARD1,NBN,BRCA1,BUB1B,CCNB1,CCNE1,ORC1,CCNE2,EXO1,CDC6,CDC20,BUB3,CDC25A,CDC25C,CDC27,CDK2,CHEK1,RMI2,MDC1,PSMA4,PSMB7,PSMC5,PSMD12,RAD1,DNA2,RHNO1,RFC2,RFC3,RFC4,RFC5,RPA1,PSMD14,RPA2,MCM10,RMI1,ATRIP,ABRAXAS1,GTSE1,CLSPN,MCM8,DBF4,TOPBP1,CHEK2,TOP3A,ORC6,ORC3,ANAPC1,NSD2,MAD2L1	Down	Stem
Interaction	int:HDAC5	HDAC5 interactions		1.106e-18	1.276e-16	84	359	MCM2,MCM3,MCM4,MCM5,MCM6,MCM7,PARP1,AHCY,MTHFD1,EIF3B,EIF3C,MYC,C1QBP,NOP2,NPM1,CAD,RUNX2,CCT6A,PA2G4,CDC5L,PCNA,AURKB,PHB,BAG2,SIN3A,CSE1L,PRKDC,NUP93,EIF4A3,PSMC5,MYEF2,DHX15,PRPF39,RAN,RARS1,RBBP7,HAUS2,LRPPRC,TRAP1,TRIM28,EIF4A1,RPL7A,RPL9,HNRNPR,DDX47,EZH2,PRMT5,FLNA,SRSF1,TUBB,SHMT2,CCT4,CCT2,CCT8,SNRNP200,XRCC6,KDM1A,RUVBL2,RBMX,SUV39H1,PRPF19,TCP1,WDR5,SF3B3,CBX5,CCT3,HNRNPA1,HNRNPA2B1,HN…	Down	Stem
Interaction	int:LMNA	LMNA interactions		1.172e-18	1.339e-16	148	850	SEH1L,MCM2,MCM5,KIAA1143,CENPP,PARP1,MKI67,MRE11,RAE1,RACGAP1,EIF3I,MYC,KCTD12,NAB2,NCL,CCND1,BANF1,BRCA1,NFIA,NFIC,BYSL,C1QBP,NOP2,NPHP1,NPM1,NUP98,NUP43,BAZ1B,CLDN10,USP14,PDCD5,CDC5L,ZW10,DDX21,PCNA,CDK2,CETN3,CFTR,SRPRB,PHB,ANLN,NUP37,RECQL4,DDX54,GNL2,SNRNP40,ALG8,PLP2,PPM1G,NUP155,PRIM1,MDC1,PRKDC,MYADM,SERBP1,RSL1D1,MATR3,DHX15,CLN6,DKC1,PARPBP,THRAP3,GNL3,NUP153,RANGAP1,MARVELD1,DHX40,RIF…	Down	Stem
Pathway	1269773	Activation of the pre-replicative complex	BioSystems: REACTOME	1.951e-18	1.448e-16	23	32	MCM2,MCM3,MCM4,MCM5,MCM6,MCM7,CDC7,CDC45,POLE3,ORC1,CDC6,CDK2,PRIM1,PRIM2,RPA1,RPA2,MCM10,MCM8,DBF4,ORC6,ORC3,POLA2,CDT1	Down	Stem
Pathway	1269690	mRNA Splicing - Major Pathway	BioSystems: REACTOME	2.005e-18	1.448e-16	57	188	MAGOH,SNU13,CDC5L,SNRNP40,POLR2B,POLR2G,POLR2K,CSTF1,CSTF3,SF3B5,EIF4A3,DHX15,MAGOHB,ALYREF,HNRNPR,CWC27,PPIH,SRSF1,SRSF3,SRSF7,TRA2B,DNAJC8,SRRT,SF3B6,PPIL1,SNRPA,SNRPB2,SNRPC,SNRPD1,SNRPE,SNRPF,CPSF3,SNRNP200,SNRPG,WBP11,SRSF10,CPSF4,RBMX,SF3A3,PRPF19,CLP1,GCFC2,NUDT21,LSM6,SF3B3,PRPF38A,HNRNPA1,LSM5,HNRNPA2B1,HNRNPF,HNRNPH1,HNRNPL,HNRNPU,HSPA8,FIP1L1,HNRNPA3,SYMPK	Down	Stem
Interaction	int:FAF1	FAF1 interactions		1.392e-18	1.577e-16	74	293	SEH1L,MCM3,MCM5,ACTN1,PARP1,FBXO45,RAE1,FAS,NCL,NPM1,NUP98,CDC5L,BUB3,ITGB1BP1,RCC1,SRPRB,PHB,RECQL4,TAF1D,PPM1G,CSTF1,CSTF3,SERBP1,FARSB,RFC3,EEF1B2,G3BP1,TRIM28,EIF4A1,RPA1,ENO1,RPL7A,STOML2,SYNCRIP,SET,SRSF1,HSPA4L,TUBB,CCT4,PAICS,KHDRBS1,CCT8,CACYBP,XRCC6,XPO7,GART,RCC2,TCP1,NUDT21,TUBA1C,FAF1,TGFBR2,TK1,CCT3,HMGB1,HNRNPA1,HNRNPA2B1,HNRNPF,HNRNPH1,TUFM,HNRNPL,HNRNPU,HSPA8,HSP90AA1,HSP90AB1,HS…	Down	Stem
Interaction	int:RAD51	RAD51 interactions		1.408e-18	1.58e-16	56	182	MCM3,SGO1,RAD54L,MSH2,ATM,BARD1,NBN,NCL,CCND1,BRCA1,BRCA2,NUP43,DNAJA3,USP10,PCNA,CHEK1,PSMC3IP,PLK1,POLD1,MDC1,PARPBP,DNA2,RAD51,RAD51C,E2F1,RFWD3,TIMM13,FANCI,RPA1,RPA2,ERCC2,MND1,FANCA,NAF1,POLK,FLNA,TRA2B,RNASEH2A,RAD51AP1,C1orf112,ENAH,FIGNL1,MCM8,EHMT2,TOPBP1,MSH6,HNRNPA2B1,UCHL3,HSP90AA1,XRCC2,XRCC3,RAD18,LRP8,TUBA1A,MMS22L,LMNB1	Down	Stem
Interaction	int:EZH2	EZH2 interactions		3.329e-19	1.609e-16	72	755	NOLC1,CHAF1B,LRWD1,SMC1A,EWSR1,ADAR,EFTUD2,CRNKL1,INTS2,BOD1L1,BRMS1,MYBBP1A,SMARCA5,ANKFY1,EP400,NOP16,HACD3,POLE,AHCTF1,BEND3,CHD8,YBX3,ZC3H18,CHD7,API5,DDX27,DHX30,PELP1,CCAR2,FUS,POLDIP2,NUDC,AQR,PDS5B,DHX36,ZMYND11,PABPC4,DDB1,DHX9,DNAAF5,SUPT6H,MAPKAPK3,AFG3L2,ANKRD28,CPSF2,GCN1,IMMT,NUP160,RANBP2,RB1,RBBP4,SYNE1,LARP1,BRD3,NUP214,CEP192,TERF2,ASH2L,MRPL2,KAT7,TAF3,AAAS,GTF3C1,NOM1,SEC23IP,…	Up	TA
GO: Biological Process	GO:0007264	small GTPase mediated signal transduction		2.269e-20	1.924e-16	112	594	RAB22A,PLEKHG1,ADRA1B,ADRB1,ULK1,BCAR3,DOCK6,ARHGAP21,CDC42BPA,FGD2,MADD,RND3,ARHGDIG,ARHGAP42,MYO9B,KSR1,RAB4B,RAB24,ARHGEF7,CDC42EP5,KALRN,CAMK2D,CDKN1A,CDKN2A,CYTH2,CHN2,RHOU,RAB9A,RIN2,NGEF,PLD1,RHOF,RHOD,PPP2CB,MAPK14,AATK,RALGPS1,DAB2IP,ARHGAP32,EPS8L1,PRAG1,IQSEC1,RAB3B,RAB5A,RAB5B,RAB6A,RAB27B,CDON,DNM2,RALA,RAP1B,RAP2B,ARHGAP10,RALGPS2,ARHGAP17,RIT1,FAM13A,PLEKHG6,WASF2,TNK2,FLOT1,RAPGEF…	Up	Stem
Interaction	int:MACROH2A2	MACROH2A2 interactions		1.766e-18	1.965e-16	42	108	MCM2,MCM4,TEAD2,MYC,PRPF4B,NOP2,DHX57,DDX21,NLE1,PPM1G,BMS1,TEX10,URB1,DKC1,PUM3,PARP2,RBM28,RFC1,CENPQ,ESCO2,CEBPZ,MRTO4,RPL7A,BRIX1,NUFIP1,NSA2,RPF2,ZCCHC17,RBM34,ZC3H8,SSRP1,NOC3L,RRP8,CBX5,SUPT16H,H2AZ1,SUZ12,GTPBP4,HNRNPL,DDX24,MMS22L,REXO4	Down	Stem
Interaction	int:RC3H1	RC3H1 interactions		5.389e-19	2.481e-16	63	599	SPNS1,EWSR1,HNRNPK,EFTUD2,FARSA,RBM27,NIP7,HSPA4,WDR77,VARS1,HSPA9,YTHDF2,CNP,MYBBP1A,SFPQ,SRSF2,SRSF6,NOP16,PUF60,DHX37,DDX56,YBX3,FAM98A,XRCC5,PRPF8,SF1,DHX30,EIF5B,PDCD11,CCAR2,FUS,PUM1,SART3,DHX36,PRPF31,HSPH1,PABPC4,HNRNPM,PSMC3,NCBP1,GPATCH4,CLASP2,PRPF6,DDX1,DHX9,NOP9,DDX46,RBM19,DDX18,ZC3H7B,MGA,GCN1,GRWD1,LARP1,MRPS16,SDAD1,SART1,MRM3,AIFM1,EIF4G1,ELAVL1,HSD17B10,RAVER1	Up	TA
Interaction	int:USP14	USP14 interactions		2.254e-18	2.486e-16	90	405	ACTN1,PARP1,ADSL,MRE11,MRPS28,HAT1,MTHFD1,UHRF1,EIF3C,MYC,NAP1L1,BANF1,GMPS,CDC123,NMT1,CCNB1,DNAJA3,USP14,PA2G4,DDX21,AURKB,AIMP1,CFL2,TRIP13,SRPRB,RPL23,GNL2,SNRNP40,CCDC86,PRKDC,PRPS2,PSMA4,PSMB7,PSMC5,PSMD12,DHX15,TRMT10C,GNL3,RAN,RARS1,RRP15,G3BP1,TRIM28,EIF2S1,DDX39A,PSMD14,HSPA14,HNRNPR,OBSCN,NOL10,RPS23,TUBB3,EIF3M,SYNCRIP,FLNA,SRSF3,SRSF7,CCT4,CCT2,CCT8,WDR12,SNRNP200,XRCC6,XPO7,RRP1B,UT…	Down	Stem
Pathway	1269689	mRNA Splicing	BioSystems: REACTOME	3.603e-18	2.519e-16	58	196	MAGOH,SNU13,CDC5L,SNRNP40,POLR2B,POLR2G,POLR2K,CSTF1,CSTF3,SF3B5,EIF4A3,DHX15,SNRNP25,MAGOHB,ALYREF,HNRNPR,CWC27,PPIH,SRSF1,SRSF3,SRSF7,TRA2B,DNAJC8,SRRT,SF3B6,PPIL1,SNRPA,SNRPB2,SNRPC,SNRPD1,SNRPE,SNRPF,CPSF3,SNRNP200,SNRPG,WBP11,SRSF10,CPSF4,RBMX,SF3A3,PRPF19,CLP1,GCFC2,NUDT21,LSM6,SF3B3,PRPF38A,HNRNPA1,LSM5,HNRNPA2B1,HNRNPF,HNRNPH1,HNRNPL,HNRNPU,HSPA8,FIP1L1,HNRNPA3,SYMPK	Down	Stem
Interaction	int:CSNK2A1	CSNK2A1 interactions		2.45e-18	2.679e-16	113	576	MCM2,MCM3,CFAP97,LEO1,APEX1,COPS3,EIF3C,EIF3J,MYC,NAP1L1,NCL,BRCA1,NFYA,NMT1,NPM1,NUP98,RRP9,FIBP,DDX21,CHD4,CHEK1,CLNS1A,RECQL4,DDX54,TAF1D,EXOSC9,SIN3A,KANK2,MDC1,PRKDC,SERBP1,RSL1D1,BCLAF1,PSMA4,BMS1,RNF43,CEP170,C1orf109,RAD1,NCAPD2,DKC1,THRAP3,RAD51,HNRNPDL,RANGAP1,GMNN,PHC1,EEF1B2,UTP18,EGR1,EIF2S1,MPHOSPH10,ERH,ATAD5,RSRC1,PCGF6,FAM92A,NAF1,DDX41,FKBP3,SET,XRN2,NOP56,ZCCHC17,SRRT,NIFK,NOP5…	Down	Stem
GO: Biological Process	GO:1902749	regulation of cell cycle G2/M phase transition		3.029e-18	3.129e-16	59	223	CDC7,MRE11,HAUS1,ATM,NBN,CCND1,BRCA1,NPM1,ODF2,CCNB1,ORC1,CDC6,CDC25A,CDC25C,CDK2,CDK4,AURKB,PCNT,CHEK1,PLK1,DONSON,SIN3A,PSMA4,PSMB7,CKAP5,PSMC5,HAUS3,PAGR1,PSMD12,HAUS4,FBXO5,PINX1,KIF14,RAD51C,RNASEH2B,HAUS2,PSMD14,ATAD5,ABRAXAS1,GTSE1,DTL,TUBB,PAXIP1,CEP152,CLSPN,PLK4,CENPJ,NEDD1,RCC2,CNTRL,HAUS5,TOPBP1,HMMR,RINT1,HSP90AA1,ALMS1,TUBA1A,HMGA2,LMNB1	Down	Stem
Interaction	int:PIH1D1	PIH1D1 interactions		7.482e-19	3.175e-16	66	656	ABCF1,MARS1,SMC1A,SF3A1,TBC1D7,PFAS,EWSR1,HNRNPK,EFTUD2,FARSA,DNAJC10,UCK2,PFDN6,HSPA4,MTCH2,VARS1,HSPA9,SFPQ,POLR1A,INTS7,IARS1,POLR2D,LARS1,ELP1,CCT7,YBX3,XRCC5,PRPF8,KHSRP,DHX30,TXLNA,POLR3B,RUVBL1,CCT5,POLR3E,EIF5B,TTI1,FUS,POLDIP2,CTPS1,NUDC,HSPH1,PABPC4,HNRNPM,PSMD2,PRPF6,MCCC2,NDUFA9,DDB1,PGAM5,DDX1,DHX9,PDRG1,TELO2,PARD6A,SUPT6H,NME1,GCN1,IMMT,RANBP2,LARP1,ABCF2,GSPT1,USP5,AIFM1,HSD17B10	Up	TA
Interaction	int:RC3H2	RC3H2 interactions		7.553e-19	3.175e-16	63	603	EWSR1,TSPYL1,FARSA,CEP78,RBM27,NIP7,PFDN6,HSPA4,WDR77,HSPA9,YTHDF2,MYBBP1A,ANKFY1,SRSF2,SRSF6,NOP16,HACD3,PUF60,DHX37,DDX56,CCT7,YBX3,FAM98A,XRCC5,PRPF8,SF1,DHX30,CCT5,MRPS23,EIF5B,PDCD11,GIGYF2,CCAR2,FUS,POLDIP2,DHX36,HSPH1,PABPC4,HNRNPM,PSMD2,NCBP1,GPATCH4,CLASP2,NDUFA9,DDX1,DHX9,YTHDF1,NOP9,MRPL16,RBM19,DDX18,EBNA1BP2,GRWD1,LARP1,MRM3,PRPF4,AIFM1,NOM1,EIF4G1,ELAVL1,DDX20,TAF15,QSER1	Up	TA
GO: Biological Process	GO:0033045	regulation of sister chromatid segregation		3.425e-18	3.492e-16	36	89	NAA10,AXIN2,BIRC5,ATM,GEN1,CDC23,BUB1,BUB1B,CCNB1,CDC6,CDC20,ZW10,BUB3,CDC27,AURKB,TRIP13,RECQL4,PLK1,RMI2,ESPL1,SPDL1,FBXO5,NDC80,FEN1,MAD2L2,TACC3,SLF1,RIOK2,CDCA5,HDAC8,HNRNPU,ANAPC1,XRCC3,SGO2,CDT1,MAD2L1	Down	Stem
Mouse Phenotype	MP:0003111	abnormal cell nucleus morphology		5.063e-19	3.708e-16	60	196	MCM2,MCM4,SGO1,PARP1,RAD54L,BIRC5,ATM,BRCA1,BRCA2,BUB1,BUB1B,SEPTIN7,CDC20,BUB3,CDC25A,AURKB,CENPA,NCAPH2,CHEK1,PLK1,POT1,RRN3,ESPL1,ERCC6L,PINX1,DKC1,DCLRE1A,DNA2,RNASEH2B,CHAF1A,PARP2,E2F1,RECQL,CDCA8,GMNN,ESCO2,SPRTN,ERCC1,ATAD5,FANCA,ABRAXAS1,FEN1,EMG1,POLR1B,GLRX3,SMC2,FAN1,MOB1B,MCM8,NOC3L,NCAPH,TGFBI,CHEK2,HDAC2,PARK7,KNL1,KIF22,LMNB1,COIL,MAD2L1	Down	Stem
GO: Biological Process	GO:0000082	G1/S transition of mitotic cell cycle		3.776e-18	3.8e-16	70	300	MCM2,MCM3,MCM4,MCM5,MCM6,MCM7,CDC7,CDC45,APEX1,ATM,MYC,NASP,CCND1,NPAT,POLE3,CCNB1,CCNE1,ORC1,CCNH,CNOT9,CCNE2,SEPTIN7,CDC6,CDC25A,CDC25C,PCNA,CDK2,CDK4,CDK6,CDKN3,E2F7,RCC1,IQGAP3,CNOT10,PPAT,KANK2,PRIM1,PRIM2,PRKDC,FBXO5,KIF14,RBL1,RDX,E2F1,GMNN,E2F8,RFWD3,EIF4E,RPA1,RPA2,JADE1,MCM10,RRM2,EZH2,TRIAP1,GTSE1,SKP2,KHDRBS1,MTBP,MCM8,DBF4,CHEK2,ORC6,ORC3,ECD,POLA2,TYMS,PRMT1,ID2,CDT1	Down	Stem
Interaction	int:NIFK	NIFK interactions		3.781e-18	4.099e-16	54	174	MKI67,MYC,PRPF4B,SNU13,NOP2,NPM1,RPL14,DDX21,CHD4,RPL23,RECQL4,DDX54,GNL2,NLE1,SERBP1,NOC2L,RSL1D1,BMS1,DKC1,PUM3,PAK1IP1,GNL3,PTCD3,RRP15,RBM28,RFC1,UTP18,MRTO4,RPL19,BRIX1,FBL,EZH2,DNTTIP2,NSA2,RPF2,NOP56,NIFK,NOP58,CENPI,WDR12,XRCC6,RBM34,CENPN,NKRF,EHMT2,RRP12,POP1,TENT4B,RRP8,KRR1,PES1,GTPBP4,WDR36,DDX24	Down	Stem
GO: Molecular Function	GO:0003697	single-stranded DNA binding		1.826e-18	4.116e-16	44	124	MCM2,MCM3,MCM4,MCM5,MCM6,MCM7,CDC45,MLH1,MSH2,NCL,BRCA2,FUBP1,POT1,POLR2G,PRIM1,MYEF2,RAD51,HNRNPDL,SMC4,LRPPRC,ALYREF,NEIL3,RPA1,RPA2,ERCC1,MCM10,SETMAR,SMC2,RAD51AP1,WBP11,MCM8,SSBP1,SUB1,TOP3A,TREX1,PARK7,HMGB1,TSNAX,HNRNPA1,HNRNPA2B1,HNRNPU,HSPD1,RAD18,REXO4	Down	Stem
Interaction	int:DHX15	DHX15 interactions		3.866e-18	4.154e-16	65	240	MAGOH,MCM2,MCM5,KIAA1143,AHCY,PEX3,MCTS1,MSH2,MYC,NCL,BRCA1,NPM1,USP14,CDC5L,PCNA,CDK2,CHD4,PHB,RECQL4,NOC2L,EIF4A3,DHX15,PINX1,DKC1,PUM3,RPA1,RPA2,ENO1,HNRNPR,FBL,RPF2,SYNCRIP,SRSF1,SRSF3,NOP56,SRSF7,TTC27,NOP58,KHDRBS1,SF3B6,SNRNP200,KDM1A,SRSF10,TMEM126B,RBMX,DNAJC9,SF3A3,PRPF19,SF3B3,PES1,SUPT16H,TMPO,NUDCD1,HDAC2,HNRNPA1,HNRNPF,HNRNPL,KNOP1,MMGT1,HSPA8,WDR36,NOL6,SLBP,DEK,DDX39B	Down	Stem
Interaction	int:CDC14B	CDC14B interactions		3.906e-18	4.162e-16	44	120	MRPS28,MRPL13,MSH2,NOP14,C1QBP,AURKB,DDX50,GNL2,CCDC86,BMS1,TEX10,CDCA2,PINX1,DNMT1,CDCA8,CEBPZ,MRPS2,NAT10,AATF,NUSAP1,ATAD5,RPS12,NOL10,SKP2,ESF1,NIFK,TSR1,MRPS33,RRP1B,SUB1,RRP12,CBX2,NOC3L,TFAM,MSH6,PES1,PRPF38A,HMGB1,HNRNPL,NSD2,XRCC1,KRI1,DEK,KIF22	Down	Stem
GO: Biological Process	GO:0042254	ribosome biogenesis		5.9e-19	4.925e-16	42	303	NOLC1,TSR2,MRM1,RPL7L1,GAR1,ERI3,NIP7,MYBBP1A,GNL3L,DDX31,NOP16,DHX37,DDX56,DDX51,CHD7,DDX27,DHX30,IPO9,PELP1,DROSHA,GEMIN4,PDCD11,FTSJ3,UTP6,RRP7BP,ERAL1,DDX18,SURF6,RRP7A,EBNA1BP2,UTP3,HEATR3,NUP88,RIOX1,HEATR1,SDAD1,SART1,MRPS7,MRM3,NOM1,UTP4,RBFA	Up	TA
Interaction	int:TARDBP	TARDBP interactions		4.697e-18	4.963e-16	86	381	MCM2,MDH1,NOP14,EIF3B,ATIC,EIF3C,EIF3I,MYC,NCL,BRCA1,C1QBP,NOP2,NPM1,DHX57,RPL14,USP10,CDC5L,DDX21,CDK4,CFTR,TRIP13,SRPRB,PHB,RPL23,DDX50,RECQL4,BAG2,CSTF1,SERBP1,BCLAF1,MATR3,GNL3,HNRNPDL,SRBD1,RFC4,G3BP1,TRIM28,EIF2S3,RPA1,RPA2,ENO1,RPL7A,RPL9,HNRNPR,RPL19,FBL,RPS23,TUBA1B,SYNCRIP,XRN2,NOP56,SRSF7,TUBB,SRRT,NOP58,TSR1,PAXIP1,SNRNP200,XRCC6,MRPS27,LARP4,RUVBL2,NKRF,DIMT1,RBMX,GLUL,PRPF19,TUBA1C,…	Down	Stem
Interaction	int:GRWD1	GRWD1 interactions		1.263e-18	5.087e-16	42	278	MARS1,MECOM,EWSR1,ADAR,EFTUD2,HSPA4,YTHDF2,MYBBP1A,IARS1,CGAS,ELP1,DDX56,CCT7,DDX51,PRPF8,DDX27,DHX30,RUVBL1,CCT5,TIMM50,PDCD11,SNRPB,HSPH1,HNRNPM,PSMD2,DDB1,DDX1,DHX9,RBM19,DDX18,AFG3L2,MGA,GCN1,IMMT,GRWD1,SART1,ATAD3A,AIFM1,NOM1,EIF4G1,TOP2B,TP53	Up	TA
Interaction	int:MCM3	MCM3 interactions		5.387e-18	5.639e-16	55	181	MCM2,MCM3,MCM4,MCM5,MCM6,MCM7,CDC7,CDC45,HAUS1,UHRF1,MYC,CCND1,BRCA1,TIMELESS,CCNE1,CDC5L,CDC6,CDK2,CHD4,CHEK1,PHB,RECQL4,PLK1,POLD1,PPAT,NUP155,TIPIN,RAD51,UBA2,SAE1,RFC3,RFC4,ESCO2,FANCI,RPA1,RPA2,MCMBP,MCM10,RAB11FIP2,ASF1B,SSRP1,DBF4,TCEA1,NCAPD3,FAF1,SUPT16H,CHEK2,TMPO,HDAC2,METTL3,TSNAX,HNRNPF,HSP90AA1,RAD18,ILF2	Down	Stem
Interaction	int:KPNB1	KPNB1 interactions		5.427e-18	5.639e-16	76	313	SEH1L,MCM2,NUP54,MLH1,RAE1,MYC,BARD1,NCL,BRCA1,NFYA,NUP98,NUP43,EXO1,CDC5L,BUB3,CDK2,CFTR,RCC1,PHB,NUP37,RECQL4,PPM1G,CSE1L,NUP155,PPT1,MDC1,NUP93,SPDL1,PTMA,CDCA2,PTPN2,NUP153,RAN,RANGAP1,IPO4,ECT2,CEP55,G3BP1,NUSAP1,NUP85,EZH2,IPO7,NOP56,RANBP6,SMPD4,FAN1,NDC1,TSR1,NUP133,SMN1,RUVBL2,NUP205,GLE1,NUP210,C11orf58,TAF4B,BICD2,NEMP1,EXOSC2,FAF1,SF3B3,CHEK2,NUP188,SUZ12,HDAC2,PRKD3,USP1,HSP90AA1,TUB…	Down	Stem
Interaction	int:RNF4	RNF4 interactions		5.984e-18	6.167e-16	193	1255	MCM7,ACTN1,ZNF551,PARP1,XPO5,MKI67,CIP2A,GRAMD1A,HAT1,APEX1,RRP1,NOP14,UBE2T,UHRF1,EIF3I,MYC,NCL,SYNGAP1,SLC5A6,PRPF4B,TIMELESS,NOP2,NPM1,CAMLG,NUP43,BAZ1B,RPL14,CHAMP1,CD44,NFXL1,CDC20,CTSC,CHD4,SRPRB,GTF3C4,GTF3C3,PHB,UBIAD1,TMX3,PLP2,DCAF13,SLC4A7,ING3,NOL11,GEMIN5,PODXL2,SIN3A,WDR74,CSE1L,NUP155,RRN3,MDC1,PRKDC,NUP93,DCAF1,PCLAF,NOC2L,BCLAF1,MATR3,PTDSS1,CKAP5,PSMC5,TEX10,PTK7,DHX15,NCAPD2,C2…	Down	Stem
Interaction	int:PUM3	PUM3 interactions		6.351e-18	6.492e-16	47	137	MYC,NOP2,NPM1,RPL14,RRP9,WDR46,CHD4,DCAF13,POLR1C,SERBP1,NOC2L,RSL1D1,ZBTB24,DDX10,DHX15,DKC1,PUM3,GNL3,RBM28,CEBPZ,AATF,MRTO4,RPL7A,BRIX1,FBL,NSA2,RPF2,ZCCHC7,NOP56,SHMT2,ESF1,NIFK,NOP58,RBM34,UTP14A,TENT4B,RRP8,KRR1,PWP1,PES1,GTPBP4,HNRNPU,KNOP1,WDR36,ILF2,DDX24,REXO4	Down	Stem
Pathway	177876	RNA transport	BioSystems: KEGG	1.101e-17	7.456e-16	53	171	SEH1L,MAGOH,NUP54,XPO5,RAE1,GEMIN2,NXT1,EIF3B,EIF3C,EIF3D,EIF3I,EIF3J,NUP98,NUP43,NUP37,CLNS1A,GEMIN5,THOC6,NUP155,NUP93,EIF4A3,NUP58,NUP153,THOC1,RAN,RANGAP1,MAGOHB,TRNT1,EIF1AX,EIF2S1,EIF2S3,EIF4A1,EIF4E,ALYREF,NUP85,PRMT5,TACC3,RPP30,CYFIP2,NDC1,NUP133,SMN1,RPP40,NUP205,NUP210,POP1,NUP188,ELAC2,EIF3E,UPF3A,DDX39B,KPNB1,NUP107	Down	Stem
GO: Biological Process	GO:0071426	ribonucleoprotein complex export from nucleus		7.575e-18	7.528e-16	43	128	SEH1L,MAGOH,NUP54,RAE1,NXT1,NPM1,NUP98,NUP43,NUP37,THOC6,NUP155,NUP93,EIF4A3,NUP58,NUP153,THOC1,RAN,MAGOHB,ABCE1,EIF4E,ALYREF,DDX39A,NUP85,SRSF1,SRSF3,SRSF7,NDC1,NUP133,RIOK2,CPSF3,NUP205,CPSF4,GLE1,NUP210,NUP188,HNRNPA2B1,NOL6,ENY2,FIP1L1,SLBP,DDX39B,NUP107,SYMPK	Down	Stem
GO: Molecular Function	GO:0016887	ATPase activity		3.773e-18	7.559e-16	111	596	DNAJC19,MCM2,MCM3,MCM4,MCM5,MCM6,MCM7,CDC45,MLH1,RAD54L,MRE11,TTF2,ANXA5,MSH2,FANCM,ATAD2,UHRF1,MYH10,NBN,DHX57,CCNH,DDX21,CFTR,CHD4,ERCC8,DDX50,RECQL4,DDX54,DSCC1,KIF23,SMARCAL1,POT1,BAG2,KIF20B,ERCC6L,EIF4A3,PSMC5,DBN1,GINS1,DDX10,DHX15,KIF14,DNA2,RAD51,RAD51C,DYNC2H1,DHX40,RECQL,RFC1,RFC2,RFC3,RFC4,RFC5,PPIF,KIF20A,G3BP1,ABCE1,EIF4A1,DDX39A,HSPA14,DDX47,ABCC4,ERCC2,ERCC3,ACTR5,ATAD5,DDX41,SETM…	Down	Stem
Pathway	1309104	Presynaptic phase of homologous DNA pairing and strand exchange	BioSystems: REACTOME	1.155e-17	7.583e-16	25	40	MRE11,ATM,BARD1,NBN,BRCA1,BRCA2,EXO1,CHEK1,RMI2,RAD1,DNA2,RHNO1,RAD51,RAD51C,RFC2,RFC3,RFC4,RFC5,RPA1,RPA2,RMI1,ATRIP,TOPBP1,TOP3A,XRCC2	Down	Stem
GO: Biological Process	GO:0051276	chromosome organization		1.234e-18	8.832e-16	91	1287	CHAF1B,LRWD1,BRIP1,ZMPSTE24,CENPF,SMC1A,KATNB1,MECOM,TSPYL1,CXXC1,MAP3K4,HIRA,FANCD2,SAFB,GAR1,MAD1L1,MACROH2A2,ANAPC5,BRMS1,SFMBT1,SMARCA5,SFPQ,GNL3L,EP400,CTC1,POLA1,POLE,ING5,GINS4,BEND3,TWNK,CCT7,CHD8,BRCC3,CHD7,DCLRE1B,NAA50,XRCC5,DHX30,RUVBL1,CCT5,CTCF,CTR9,HLTF,CDK5RAP2,POLD3,SART3,PDS5B,DHX36,ZMYND11,DIS3L2,ATR,TFIP11,RAD54L2,PHF8,DDB1,DDX1,DHX9,BLM,MED24,PSME4,TELO2,COPS8,SUPT6H,TAF1,UTP…	Up	TA
Human Phenotype	HP:0002060	Abnormality of the cerebrum		4.269e-19	1.012e-15	202	1511	NAA10,MCM4,CDC45,ADK,ADSL,MLH1,IFT80,TRMT5,MRE11,AMPD2,AMT,PEX3,MSH2,FANCM,UBE2T,MTR,ATM,NBN,CCND1,DPM2,SYNGAP1,BMP4,BRCA1,BRCA2,NFIA,NFIX,BUB1,BUB1B,NPHP1,BAZ1B,CHAMP1,CCNF,ORC1,CDC6,BUB3,PCNA,PCNT,CDK6,TMEM67,AIMP1,CTSC,TRIP13,ERCC8,RECQL4,ASPM,PSMC3IP,PRMT7,DONSON,NDUFAF5,POC1A,POT1,RTTN,POLR1C,SIN3A,MMACHC,THOC6,PPT1,CNTNAP2,PRKDC,EARS2,MATR3,KIAA0586,PTDSS1,ARNT2,CLN6,DKC1,KIF14,ARL14EP,RFT1…	Down	Stem
Human Phenotype	HP:0100547	Abnormality of forebrain morphology		6.044e-19	1.012e-15	202	1515	NAA10,MCM4,CDC45,ADK,ADSL,MLH1,IFT80,TRMT5,MRE11,AMPD2,AMT,PEX3,MSH2,FANCM,UBE2T,MTR,ATM,NBN,CCND1,DPM2,SYNGAP1,BMP4,BRCA1,BRCA2,NFIA,NFIX,BUB1,BUB1B,NPHP1,BAZ1B,CHAMP1,CCNF,ORC1,CDC6,BUB3,PCNA,PCNT,CDK6,TMEM67,AIMP1,CTSC,TRIP13,ERCC8,RECQL4,ASPM,PSMC3IP,PRMT7,DONSON,NDUFAF5,POC1A,POT1,RTTN,POLR1C,SIN3A,MMACHC,THOC6,PPT1,CNTNAP2,PRKDC,EARS2,MATR3,KIAA0586,PTDSS1,ARNT2,CLN6,DKC1,KIF14,ARL14EP,RFT1…	Down	Stem
Human Phenotype	HP:0002977	Aplasia/Hypoplasia involving the central nervous system		6.597e-19	1.012e-15	180	1276	NAA10,MCM4,CDC45,ADK,ADSL,MLH1,IFT80,TRMT5,MRE11,AMPD2,AMT,PEX3,MSH2,FANCM,UBE2T,MTR,ATM,NBN,CCND1,DPM2,SYNGAP1,BMP4,BRCA1,BRCA2,NFIA,NFIX,BUB1,BUB1B,NPHP1,BAZ1B,CHAMP1,ORC1,CDC6,BUB3,PCNA,PCNT,CDK6,TMEM67,AIMP1,TRIP13,ERCC8,RECQL4,ASPM,PSMC3IP,PRMT7,DONSON,POC1A,RTTN,POLR1C,SIN3A,MMACHC,THOC6,PPT1,PRKDC,EARS2,KIAA0586,PTDSS1,ARNT2,CLN6,DKC1,KIF14,ARL14EP,RFT1,TMEM231,DNA2,WDR62,DNMT1,RAD51,RAD51…	Down	Stem
GO: Biological Process	GO:0000226	microtubule cytoskeleton organization		1.055e-17	1.023e-15	135	846	SPC25,SKA2,SGO1,NME5,MLH1,IFT80,RAE1,NTMT1,BIRC5,NCKAP5L,WDR19,HAUS1,RANGRF,RACGAP1,GEN1,TRIM37,MYBL2,BICD1,DRG1,BRCA1,BRCA2,RAB29,NPHP1,NPM1,ODF2,CCNB1,CCNF,SEPTIN7,CDC20,ZW10,CDK2,AURKB,PCNT,TMEM67,CENPA,CETN3,RCC1,CHEK1,ASPM,SAC3D1,PLK1,KIF23,POC1A,SPATA6,RTTN,ESPL1,PCLAF,KIAA0586,CKAP5,HAUS3,SPDL1,HAUS4,FBXO5,KIF14,ULK4,TMEM231,WDR62,RAN,DYNC2H1,MZT1,HAUS2,KIF20A,IFT52,CELSR2,CEP83,CKAP2,TUBD…	Down	Stem
GO: Biological Process	GO:0071166	ribonucleoprotein complex localization		1.056e-17	1.023e-15	43	129	SEH1L,MAGOH,NUP54,RAE1,NXT1,NPM1,NUP98,NUP43,NUP37,THOC6,NUP155,NUP93,EIF4A3,NUP58,NUP153,THOC1,RAN,MAGOHB,ABCE1,EIF4E,ALYREF,DDX39A,NUP85,SRSF1,SRSF3,SRSF7,NDC1,NUP133,RIOK2,CPSF3,NUP205,CPSF4,GLE1,NUP210,NUP188,HNRNPA2B1,NOL6,ENY2,FIP1L1,SLBP,DDX39B,NUP107,SYMPK	Down	Stem
GO: Biological Process	GO:0006270	DNA replication initiation		1.091e-17	1.044e-15	27	51	MCM2,MCM3,MCM4,MCM5,MCM6,MCM7,CDC45,MRE11,NBN,POLE3,CCNE1,ORC1,CCNE2,CDC6,CDK2,E2F7,PRIM1,PRIM2,FBXO5,E2F8,MCM10,MCM8,MSH6,ORC6,ORC3,POLA2,CDT1	Down	Stem
GO: Cellular Component	GO:0000808	origin recognition complex		2.37e-17	1.192e-15	27	53	MCM2,MCM3,CDC45,TIMELESS,BAZ1B,ORC1,CDC5L,PCNA,POLD1,POLD2,SMARCAL1,PRIM1,PRIM2,GINS1,TIPIN,RPA1,RPA2,MCM10,GINS2,PRPF19,WDHD1,TREX1,ORC6,ORC3,POLA2,SMARCAD1,MMS22L	Down	Stem
Interaction	int:H2AX	H2AX interactions		1.182e-17	1.199e-15	90	415	MCM2,MCM4,MCM5,MCM6,PARP1,MLH1,MRE11,ANXA5,HAT1,BIRC5,MSH2,UHRF1,ATM,NAP1L1,BARD1,NBN,NCL,BRCA1,BRCA2,TIMELESS,NPAT,NPM1,USP14,DDX21,CENPA,RCC1,CHD4,RECQL4,CCDC86,SUMF2,SIN3A,PPM1G,MDC1,PRKDC,MATR3,ZBTB24,DKC1,PTCD3,RAD51,HNRNPDL,RNASEH2B,RANGAP1,CHAF1A,PARP2,WRAP53,EEF1B2,TRAP1,TRIM28,EIF4A1,ALYREF,CKAP2,ENO1,HNRNPR,RPL19,ABHD10,SYNCRIP,SET,RNASEH2A,PAXIP1,TIFA,SMARCC1,GINS2,XRCC6,SSBP1,KAT2A,SS…	Down	Stem
GO: Molecular Function	GO:0003678	DNA helicase activity		6.912e-18	1.246e-15	36	87	MCM2,MCM3,MCM4,MCM5,MCM6,MCM7,CDC45,MRE11,NBN,CHD4,ERCC8,RECQL4,DSCC1,SMARCAL1,POT1,ERCC6L,GINS1,DNA2,RAD51,RECQL,RFC2,RFC3,RFC4,RFC5,G3BP1,ERCC2,ERCC3,ACTR5,GINS2,POLQ,XRCC6,MCM8,RUVBL2,SUPV3L1,RAD18,SMARCAD1	Down	Stem
Pathway	1269764	Mitotic G1-G1/S phases	BioSystems: REACTOME	1.978e-17	1.26e-15	48	145	MCM2,MCM3,MCM4,MCM5,MCM6,MCM7,CDC7,CDC45,MYBL2,MYC,CCND1,POLE3,CCNB1,CCNE1,ORC1,CCNH,CCNE2,CDC6,CDC25A,PCNA,CDK2,CDK4,CDK6,PRIM1,PRIM2,PSMA4,PSMB7,PSMC5,PSMD12,LIN52,FBXO5,RBL1,E2F1,E2F2,RPA1,PSMD14,RPA2,MCM10,RRM2,SKP2,MCM8,DBF4,TOP2A,ORC6,ORC3,POLA2,TYMS,CDT1	Down	Stem
GO: Biological Process	GO:0044843	cell cycle G1/S phase transition		1.503e-17	1.421e-15	72	322	MCM2,MCM3,MCM4,MCM5,MCM6,MCM7,CDC7,CDC45,APEX1,ATM,MYC,NASP,CCND1,NPAT,POLE3,CCNB1,CCNE1,ORC1,CCNH,CNOT9,CCNE2,SEPTIN7,CDC6,CDC25A,CDC25C,PCNA,CDK2,CDK4,CDK6,CDKN3,E2F7,RCC1,IQGAP3,CNOT10,PPAT,KANK2,PRIM1,PRIM2,PRKDC,PAGR1,FBXO5,KIF14,RBL1,RDX,E2F1,GMNN,E2F8,RFWD3,EIF4E,RPA1,RPA2,JADE1,MCM10,RRM2,EZH2,TRIAP1,GTSE1,SKP2,KHDRBS1,MTBP,MCM8,DBF4,CHEK2,ORC6,ORC3,STXBP4,ECD,POLA2,TYMS,PRMT1,ID2,CDT1	Down	Stem
Interaction	int:HRAS	HRAS interactions		1.222e-19	1.486e-15	124	653	RHBDD2,MCL1,ADCY6,ADD1,EHBP1L1,CASKIN2,ARHGAP21,RELCH,CDC42BPA,KIAA1522,PRXL2B,MEAK7,GRAMD2B,ANKRD11,NUMB,VAMP8,ABCC3,ATP7A,PTTG1IP,WASL,PCDH1,PLCB3,PLXNA1,USP53,COL17A1,RHOD,EPB41L4B,CLDN3,PLCH2,PRKCZ,CXADR,DAB2IP,DAPK1,HEPH,PTPN3,PTPRF,PTPRJ,CANT1,RAB5A,RAB6A,RAB27B,RALA,RAP1B,DSC2,UACA,ARHGAP10,RALGPS2,USP43,PLLP,OPTN,EFNB2,EGFR,WASF2,MARK2,FLOT1,EPB41L1,EPS8,ERBB2,RPS6KA1,WLS,PLEKHN1,TAOK3,ND…	Up	Stem
Interaction	int:FBL	FBL interactions		4.076e-18	1.576e-15	51	421	NOLC1,MRPS12,EFTUD2,FANCD2,GAR1,NIP7,WDR77,YTHDF2,PUS7,MYBBP1A,SMARCA5,DDX31,POLR1A,NOP16,DHX37,DDX56,DDX27,DHX30,RUVBL1,CTCF,MRPS23,GEMIN4,PDCD11,POLDIP2,FTSJ3,PRPF31,PABPC4,NCBP1,GPATCH4,PXK,YTHDF1,RBM19,DDX18,SURF6,EBNA1BP2,UTP3,LARP1,HEATR1,TERF2,SDAD1,PRMT6,MRPS7,GTF3C1,NOM1,UTP4,EIF4G1,DDX20,PRMT3,ZMYM4,TP53,HELLS	Up	TA
GO: Biological Process	GO:0051304	chromosome separation		1.799e-17	1.682e-15	37	98	MLH1,BIRC5,FANCM,ATM,GEN1,CDC23,BUB1,BUB1B,CCNB1,CDC6,CDC20,ZW10,BUB3,CDC27,AURKB,NCAPH2,TRIP13,PLK1,ESPL1,SPDL1,FBXO5,NCAPD2,RMI1,NDC80,MAD2L2,TACC3,RIOK2,NCAPD3,NCAPH,TOP2A,TOP3A,ANAPC1,XRCC3,EME1,SMARCAD1,CDT1,MAD2L1	Down	Stem
Interaction	int:PYHIN1	PYHIN1 interactions		2.205e-17	2.218e-15	68	267	MRPS18B,NOB1,EIF3D,EIF3I,NAP1L1,BYSL,C1QBP,SNU13,BAZ1B,GTF3C4,GTF3C3,DDX50,CCDC86,EXOSC9,PPM1G,DCAF1,NOC2L,PSMB7,CKAP5,TEX10,MYEF2,MAGOHB,RFC2,EIF4E,AATF,MRTO4,MPHOSPH10,RPL7A,RPL9,HNRNPR,RPL19,BRIX1,GPC4,XRN2,LLPH,LYAR,KHDRBS1,TSR1,SF3B6,PPIL1,WDR12,RIOK2,SNRPD1,WBP11,SRSF10,UTP14A,SSRP1,NKRF,MDN1,RRP12,SF3A3,BOP1,TCOF1,TFAM,CBX5,PES1,SUPT16H,H2AZ1,PRPF38A,TOP2A,HDAC2,GTPBP4,HNRNPL,KRI1,DAP3,KPN…	Down	Stem
GO: Biological Process	GO:0000086	G2/M transition of mitotic cell cycle		2.535e-17	2.341e-15	63	260	CDC7,MRE11,BIRC5,HAUS1,ATM,NBN,CCND1,BRCA1,ODF2,CCNB1,ORC1,CCNH,CDC6,CDC25A,CDC25C,CDK2,CDK4,AURKB,PCNT,CHEK1,PLK1,DONSON,SIN3A,PSMA4,PSMB7,CKAP5,PSMC5,HAUS3,PSMD12,MELK,HAUS4,FBXO5,PINX1,KIF14,RAD51C,RNASEH2B,HAUS2,PSMD14,BORA,FOXM1,DTL,TUBB,SKP2,KHDRBS1,CEP152,CLSPN,PLK4,NES,CENPJ,NEDD1,RCC2,CNTRL,HAUS5,TOPBP1,CHEK2,MASTL,HMMR,RINT1,HSP90AA1,ALMS1,TUBA1A,HMGA2,LMNB1	Down	Stem
Interaction	int:EWSR1	EWSR1 interactions		2.556e-17	2.551e-15	133	754	H2AZ2,MCM2,ACTL6A,KIAA1143,PARP1,AHCY,MRPS18B,COPS3,UBE2T,TRIM37,MYBL2,KCTD12,BARD1,NDUFA5,BMP4,BRCA1,NPM1,PCNA,CHD4,PHB,ERCC8,CUEDC2,RECQL4,NLE1,MED20,POLR2B,POLR2G,GEMIN5,PPM1G,MDC1,PSMA4,MATR3,ZBTB24,SPDL1,CDCA2,HNRNPDL,GNPDA1,CHAF1A,SAE1,RRP15,RFC4,CDCA8,SUV39H2,GMNN,E2F8,CEP55,CCDC43,EEF1B2,ABCE1,EIF2S1,SNX18,ALYREF,RPA1,RPA2,RPL7A,MNS1,COPRS,EZH2,NPM3,SALL2,FAM92A,C12orf45,FKBP3,STOML2,NAA1…	Down	Stem
Mouse Phenotype	MP:0006205	embryonic lethality between implantation and somite formation		4.191e-18	2.729e-15	79	323	MCM4,CDC7,CDC45,KITLG,RAE1,GEMIN2,APEX1,BIRC5,PSMG1,ATM,MYBL2,BARD1,NBN,BMP4,BRCA1,BUB1,BUB1B,BYSL,TIMELESS,NMT1,CAMLG,ODC1,DNAJA3,CDC20,BUB3,CDC25A,CENPA,CHEK1,PHB,CLNS1A,NLE1,POLD1,POLD2,POT1,SIN3A,CSE1L,PRIM1,ESPL1,NCAPG2,GINS1,DKC1,GNL3,RAD51,RAD51C,DPAGT1,RANGAP1,GMNN,ABCE1,TRIM28,DBR1,ENO1,EZH2,SRSF1,FXN,SRRT,UTP25,PAXIP1,SMARCC1,MTBP,PLK4,KDM1A,CDK12,KAT2A,SSRP1,COPS6,ZWINT,TARDBP,H2AZ1,TO…	Down	Stem
GO: Biological Process	GO:1901796	regulation of signal transduction by p53 class mediator		3.038e-17	2.773e-15	52	187	MRE11,ATM,BARD1,NBN,BRCA1,NOP2,NPM1,CD44,EXO1,CDK2,AURKB,CHD4,CHEK1,RPL23,EEF1E1,RMI2,RRN3,NOC2L,RAD1,PAK1IP1,DNA2,RHNO1,RBBP7,RFC2,RFC3,RFC4,RFC5,RPA1,RPA2,PHF20,ATAD5,RMI1,ATRIP,PRMT5,RPF2,TRIAP1,TAF9B,ANKRD1,KDM1A,SSRP1,JMY,EHMT2,BOP1,TAF4B,TAF9,TOPBP1,SUPT16H,CHEK2,TOP3A,HDAC2,MEAF6,SMYD2	Down	Stem
GO: Cellular Component	GO:0005682	U5 snRNP		6.229e-17	2.99e-15	43	137	MAGOH,PRPF4B,SNU13,CDC5L,SNRNP40,SF3B5,EIF4A3,MYEF2,DHX15,TXNL4B,MAGOHB,ALYREF,CWF19L1,HNRNPR,CWC27,PPIH,DDX41,SYNCRIP,SRSF1,FRG1,SF3B6,PPIL1,SNRPB2,SNRPD1,SNRPE,SNRPF,SNRNP200,SNRPG,RBMX,SF3A3,PRPF19,GCFC2,LSM6,SF3B3,PRPF38A,HNRNPA1,LSM5,HNRNPA2B1,HNRNPF,HNRNPH1,HNRNPU,DHX35,HNRNPA3	Down	Stem
GO: Biological Process	GO:0051168	nuclear export		3.942e-17	3.558e-15	54	201	SEH1L,MAGOH,NUP54,XPO5,RAE1,NXT1,BARD1,NPM1,NUP98,NUP43,NUP37,THOC6,CSE1L,NUP155,NUP93,EIF4A3,NUP58,NUP153,THOC1,RAN,RANGAP1,MAGOHB,ABCE1,EIF4E,ALYREF,DDX39A,NUP85,SRSF1,SRSF3,SRSF7,GTSE1,NDC1,KHDRBS1,NUP133,RIOK2,CPSF3,XPO7,RBM26,NUP205,CPSF4,STYX,GLE1,NUP210,NUP188,PARK7,HNRNPA1,HNRNPA2B1,NOL6,ENY2,FIP1L1,SLBP,DDX39B,NUP107,SYMPK	Down	Stem
GO: Biological Process	GO:2001020	regulation of response to DNA damage stimulus		4.268e-17	3.807e-15	58	228	AXIN2,PARP1,ATM,MYC,BRCA1,TIMELESS,PNP,NPM1,CD44,PCNA,CHEK1,ERCC8,EEF1E1,RMI2,PRKDC,BCLAF1,PAGR1,TMEM161A,FBXO5,PARPBP,RAD51,THOC1,RNASEH2B,WRAP53,RFWD3,RIF1,TRIM28,RPA2,ERCC1,ATAD5,FANCB,ABRAXAS1,MAD2L2,FOXM1,SETMAR,SLF1,TRIAP1,RAD51AP1,TAF9B,ANKRD1,PAXIP1,POLQ,FIGNL1,KDM1A,SUV39H1,TAF9,DDIAS,CHEK2,HMGB1,RINT1,USP1,NSD2,XRCC1,UBQLN4,SMYD2,DEK,DDX39B,HMGA2	Down	Stem
Human Phenotype	HP:0007364	Aplasia/Hypoplasia of the cerebrum		3.671e-18	4.222e-15	172	1210	NAA10,MCM4,CDC45,ADK,ADSL,MLH1,IFT80,TRMT5,MRE11,AMPD2,AMT,PEX3,MSH2,FANCM,UBE2T,MTR,ATM,NBN,DPM2,SYNGAP1,BMP4,BRCA1,BRCA2,NFIA,NFIX,BUB1,BUB1B,NPHP1,BAZ1B,CHAMP1,ORC1,CDC6,BUB3,PCNA,PCNT,CDK6,TMEM67,AIMP1,TRIP13,ERCC8,RECQL4,ASPM,PSMC3IP,PRMT7,DONSON,POC1A,RTTN,POLR1C,SIN3A,MMACHC,THOC6,PPT1,PRKDC,EARS2,KIAA0586,PTDSS1,ARNT2,CLN6,DKC1,KIF14,ARL14EP,RFT1,TMEM231,DNA2,WDR62,DNMT1,RAD51,RAD51C,RNAS…	Down	Stem
Mouse Phenotype	MP:0011096	embryonic lethality between implantation and somite formation, complete penetrance		7.435e-18	4.357e-15	74	293	MCM4,CDC7,CDC45,RAE1,GEMIN2,APEX1,BIRC5,PSMG1,MYBL2,BARD1,NBN,BMP4,BRCA1,BUB1,BUB1B,BYSL,TIMELESS,NMT1,CAMLG,ODC1,DNAJA3,CDC20,BUB3,CDC25A,CENPA,CHEK1,PHB,CLNS1A,NLE1,POLD1,POLD2,POT1,SIN3A,CSE1L,PRIM1,ESPL1,NCAPG2,GINS1,DKC1,GNL3,RAD51,RAD51C,DPAGT1,GMNN,ABCE1,TRIM28,DBR1,ENO1,EZH2,SRSF1,FXN,SRRT,UTP25,PAXIP1,SMARCC1,MTBP,PLK4,KDM1A,CDK12,KAT2A,SSRP1,COPS6,ZWINT,TARDBP,H2AZ1,TOP3A,AASDHPPT,RINT1…	Down	Stem
GO: Biological Process	GO:0045930	negative regulation of mitotic cell cycle		4.973e-17	4.387e-15	76	359	NAA10,MRE11,BIRC5,MSH2,ATM,GEN1,NBN,CCND1,BMP4,BRCA1,ANGEL2,BUB1,BUB1B,CCNB1,ORC1,CNOT9,SEPTIN7,CDC6,CDC20,ZW10,BUB3,CDC25C,PCNA,CDK2,CDK4,AURKB,CDK6,E2F7,CHEK1,TRIP13,NLE1,PLK1,DONSON,CNOT10,KANK2,MDC1,PRKDC,KNTC1,PSMA4,PSMB7,PSMC5,PSMD12,SPDL1,FBXO5,TIPIN,PINX1,ZWILCH,RBL1,E2F1,E2F8,RFWD3,PSMD14,RPA2,JADE1,EZH2,NDC80,MAD2L2,SETMAR,TRIAP1,GTSE1,STIL,MTBP,CLSPN,MAP3K20,TOPBP1,ZWINT,DDIAS,CHEK2,TO…	Down	Stem
Interaction	int:CCND1	CCND1 interactions		4.698e-17	4.651e-15	62	232	HDX,MCM2,MCM3,MCM6,MCM7,XPO5,MKI67,MYBL2,MYC,CCND1,BRCA1,BRCA2,CAD,CCT6A,CDC27,PCNA,CDK2,CDK4,CDK6,E2F7,GTF3C4,SNRNP40,BAG2,CSE1L,PCLAF,OBI1,DNMT1,RAD51,L3MBTL2,RBL1,RFC1,RFC2,RFC4,RFC5,RIF1,ABCE1,TRIM28,FANCI,ERCC3,MCM10,PRMT5,ARID5B,POLR1B,CCT4,CCT2,NOP58,CCT8,NCAPD3,WDR5,LMNB2,MSH6,TK1,TMPO,HDAC2,CCT3,HNRNPL,HSPA8,HSP90AA1,HSPD1,DDX24,LMNB1,SYMPK	Down	Stem
GO: Molecular Function	GO:0004518	nuclease activity		2.85e-17	4.671e-15	72	311	MRE11,NOB1,APEX1,ERI1,FANCM,ATM,GEN1,BARD1,NBN,BRCA1,ANGEL2,NPM1,PDE12,EXO1,PCNA,EXOSC9,POLD1,REXO2,DFFB,RAD1,DCLRE1A,DNA2,RAD51C,RNASEH2B,EXOSC3,EXOSC1,G3BP1,ABCE1,TRIM28,RCL1,DBR1,TATDN1,CWF19L1,ERCC1,FEN1,SETMAR,XRN2,RNASEH2A,RPP30,MORC2,FAN1,EXOSC7,CPSF3,MGME1,RPP40,CPSF4,POP1,TCEA1,ALKBH2,NUDT21,EXOSC2,TOP2A,TREX1,HMGB1,EXOSC8,TSNAX,ELAC2,AEN,XRCC1,XRCC3,SLFN13,EME1,EXOSC5,SMARCAD1,EXOSC6,FI…	Down	Stem
GO: Molecular Function	GO:0004386	helicase activity		1.4e-17	4.998e-15	32	177	DDX19A,BRIP1,DDX42,SMARCA5,DDX31,EP400,DHX37,GINS4,TWNK,DDX56,CHD8,DDX51,CHD7,XRCC5,DDX27,DHX30,RUVBL1,HLTF,DHX34,AQR,DHX36,DHX33,RAD54L2,DDX1,DHX9,BLM,DDX46,DDX18,BTAF1,DDX20,TP53,HELLS	Up	TA
Interaction	int:PRPF8	PRPF8 interactions		1.527e-17	5.679e-15	59	569	ABCF1,MARS1,SMC1A,SF3A1,HNRNPK,EFTUD2,FANCD2,CRNKL1,HSPA4,VARS1,HSPA9,MYBBP1A,SFPQ,SRSF2,DCPS,HACD3,PUF60,IARS1,BAG5,LARS1,CCT7,ZC3H18,XRCC5,PRPF8,DHX30,RUVBL1,CCT5,XPNPEP3,TIMM50,GEMIN4,EIF5B,GIGYF2,POLDIP2,CTPS1,SNRPB,AQR,SART3,PRPF31,ZMYND11,PSMB2,HNRNPM,PSMD2,TFIP11,PRPF6,NDUFA9,DDB1,PGAM5,DHX9,DDX46,PDRG1,RNPS1,EBNA1BP2,NME1,RANBP2,GRWD1,SART1,PRPF4,AIFM1,HSD17B10	Up	TA
Interaction	int:MCM4	MCM4 interactions		5.83e-17	5.727e-15	49	155	MCM2,MCM3,MCM4,MCM5,MCM6,MCM7,CDC7,CDC45,EIF3B,MYC,BRCA1,ORC1,CDC5L,PCNA,CDK2,CENPA,CFTR,CHEK1,GTF3C4,PHB,RECQL4,PLK1,DONSON,TIPIN,NUP153,CHAF1A,ESCO2,G3BP1,RPA1,RPA2,MCMBP,MCM10,POLK,ASF1B,MCM8,SSRP1,DBF4,SF3A3,CLUH,SUPT16H,SUZ12,ORC6,ORC3,PRMT1,HSPA8,ILF2,CDT1,KPNA3,MMS22L	Down	Stem
Interaction	int:NXF1	NXF1 interactions		1.683e-17	6.026e-15	88	1136	NOLC1,DDX19A,SIGMAR1,LSG1,SF3A1,DDX42,WDR81,PFAS,FAM98B,HNRNPK,HIRA,FANCD2,PIK3R4,TBC1D16,CEP78,TUBGCP3,UMPS,HSPA4,HSPA9,SFPQ,RTL6,SRSF2,POLR1A,PODXL,POLA1,AHCTF1,ANXA7,R3HCC1,ING5,APEH,CCT7,CHD8,ZC3H18,FAM98A,PRPF8,DHX30,TXLNA,RPIA,POLR3B,RUVBL1,PTCD1,MTOR,DROSHA,CTR9,FLAD1,POLDIP2,NUDC,FBXO21,AQR,RNF144B,MBTPS1,HNRNPM,PSMC3,PSMD2,TFIP11,CLASP2,DDB1,INKA2,DHX9,YTHDF1,DNAAF5,DFFA,RNPS1,RBM19,SURF…	Up	TA
Interaction	int:RPL7	RPL7 interactions		6.238e-17	6.081e-15	68	272	MAGOH,MCM2,SGO1,MRPL13,MTHFD1,EIF3C,MYC,NCL,BMP4,BRCA1,SNU13,NOP2,NPM1,RPL14,DDX21,CDK2,CFTR,CHD4,PHB,RPL23,RECQL4,PPT1,DCAF1,EIF4A3,MATR3,ZBTB24,DKC1,GNL3,RAN,ABCE1,RPA1,RPA2,RPL7A,RPL9,HNRNPR,RPL19,BRIX1,FBL,RPS12,RPS23,NSA2,NOP56,NIFK,NOP58,SMN1,WDR12,ZC3H8,TSPYL2,DIMT1,RRP12,POP1,CBX2,KRR1,TARDBP,PES1,TMPO,TUFM,HNRNPU,HSPA8,HSP90AA1,HSP90AB1,VRK1,ILF2,ILF3,TMX1,DDX24,IPO5,CAPRIN1	Down	Stem
GO: Cellular Component	GO:0005759	mitochondrial matrix		1.395e-16	6.404e-15	89	478	DNAJC19,ME2,ALDH1B1,TRMT5,AMT,MRPS28,MRPS18B,MRPL42,MRPL13,MRPL15,NUDT1,BCAT2,BRCA1,C1QBP,CCNB1,DNAJA3,PDE12,OXCT1,MRPL50,MTHFD1L,NMNAT3,REXO2,EARS2,TRMT10C,SARS2,TOP1MT,DNA2,MRPL24,RAD51,PDPR,NARS2,PPIF,YARS2,LRPPRC,TRAP1,TRNT1,ABCE1,MRPS2,ABHD10,MRPL37,MRPL51,DGLUCY,MRPS17,MRRF,SHMT2,UQCC2,FASTKD2,MRPL45,FXN,TARS2,NUBPL,TRUB2,GFM2,MRPL17,LIPT1,MRPS33,GLS2,MRPS27,SSBP1,COQ3,GCSH,DIMT1,PMPCA,GLDC…	Down	Stem
Pathway	1269779	Synthesis of DNA	BioSystems: REACTOME	1.135e-16	7.029e-15	39	103	MCM2,MCM3,MCM4,MCM5,MCM6,MCM7,CDC45,POLE3,ORC1,CDC6,PCNA,CDK2,POLD1,POLD2,PRIM1,PRIM2,PSMA4,PSMB7,PSMC5,PSMD12,GINS1,DNA2,RFC1,RFC2,RFC3,RFC4,RFC5,RPA1,PSMD14,RPA2,FEN1,GINS2,MCM8,ORC6,ORC3,POLA2,GINS3,CDT1,LIG1	Down	Stem
GO: Cellular Component	GO:0031261	DNA replication preinitiation complex		1.79e-16	7.878e-15	24	44	MCM3,CDC45,TIMELESS,BAZ1B,CDC5L,PCNA,POLD1,POLD2,SMARCAL1,PRIM1,PRIM2,GINS1,TIPIN,RPA1,RPA2,MCM10,GINS2,PRPF19,WDHD1,TREX1,ORC3,POLA2,SMARCAD1,MMS22L	Down	Stem
Interaction	int:RPL37A	RPL37A interactions		9.243e-17	8.941e-15	62	235	MCM2,EIF3I,NAP1L1,NCL,BRCA1,NFIA,SNU13,NOP2,NPM1,RPL14,BUB3,DDX21,CFTR,WDR46,PHB,RPL23,RECQL4,GNL2,SERBP1,EIF4A3,MYEF2,DDX10,DKC1,PUM3,PAK1IP1,GNL3,RBM28,CEBPZ,MPHOSPH10,RPL7A,RPL9,RPL19,BRIX1,RPS12,RPS23,NSA2,RPF2,NOP56,LYAR,NIFK,NOP58,RBM34,CENPN,CDK12,IMP4,TENT4B,NOC3L,RRP8,WDR5,ZC3H10,GTPBP4,TUFM,KNOP1,EID1,VRK1,NSD2,ILF3,DDX24,DEK,KIF11,REXO4,M6PR	Down	Stem
Interaction	int:EGLN3	EGLN3 interactions		2.673e-17	9.229e-15	94	1274	LPCAT1,CENPF,LSG1,SMC1A,PFAS,TSPYL1,TIMMDC1,BRAP,PIK3R4,FARSA,FOXRED2,RBM27,TUBGCP3,UMPS,PFDN6,FEM1A,ANAPC5,ANAPC7,HSPA4,MTCH2,WDR77,CNP,HAUS7,PSMF1,POLE,PARG,ELP1,CCT7,CHD8,BRCC3,SAMHD1,AHSA1,VAC14,TXLNA,TIMM21,CCT5,DROSHA,DNAJC11,TIMM50,GEMIN4,PRKAR1B,GIGYF2,CDK5RAP2,CEP295,CTPS1,PUM1,TOR1AIP1,DCAF8,MYCBP2,IFT172,PSMA5,HSPH1,PSMB2,PSMC3,PSMD2,MCCC2,RAD54L2,DCAF16,PHF8,NDUFA9,DDB1,PGAM5,BLM,DFFA…	Up	TA
Interaction	int:MECOM	MECOM interactions		9.711e-17	9.321e-15	57	204	MCM7,ALDH1B1,EIF3C,EIF3D,NAP1L1,BAZ1B,DNAJA3,CCT6A,CDC5L,CHD4,GNL2,IQGAP3,BAG2,WDR74,PRKDC,NUP93,MATR3,PSMC5,DHX15,NCAPD2,DKC1,PUM3,GNL3,RBBP7,RCN2,RFC1,NAT10,DDX47,SYNCRIP,SRSF1,NOP56,NOP58,KHDRBS1,NUP133,SNRPD1,SSRP1,NUP205,EHMT2,SUV39H1,DNAJC9,PRPF19,TCP1,NOC3L,NCAPH,PSIP1,SUPT16H,HDAC2,GTPBP4,HNRNPF,HNRNPH1,TUFM,PRMT1,EIF3E,TUBA1A,DDX24,KPNB1,KPNA2	Down	Stem
GO: Biological Process	GO:0006611	protein export from nucleus		1.17e-16	1.021e-14	51	186	SEH1L,MAGOH,NUP54,XPO5,RAE1,NXT1,BARD1,NPM1,NUP98,NUP43,NUP37,THOC6,CSE1L,NUP155,NUP93,EIF4A3,NUP58,NUP153,THOC1,RAN,RANGAP1,MAGOHB,ABCE1,EIF4E,ALYREF,DDX39A,NUP85,SRSF1,SRSF3,SRSF7,GTSE1,NDC1,NUP133,RIOK2,CPSF3,XPO7,NUP205,CPSF4,STYX,GLE1,NUP210,NUP188,PARK7,HNRNPA2B1,NOL6,ENY2,FIP1L1,SLBP,DDX39B,NUP107,SYMPK	Down	Stem
Interaction	int:HUWE1	HUWE1 interactions		1.13e-16	1.076e-14	108	566	MCM2,MCM4,MCM6,PARP1,AHCY,MRE11,TEAD2,ANXA5,ATM,EIF3I,MYC,NAP1L1,NASP,NCL,BRCA1,C1QBP,NPM1,DNAJA3,CCT6A,CDC5L,CDC6,CDC20,BUB3,DDX21,PCNA,CFTR,PHB,RPL23,RECQL4,MED20,POLB,EEF1E1,KANK2,CSE1L,PPT1,SERBP1,EIF4A3,PSMA4,PSMB7,PSMC5,PSMD12,RANGAP1,RBBP7,CHAF1A,RFC5,EEF1B2,TRIM28,EIF2S1,EIF4A1,SPRTN,PSMD14,RPA2,ENO1,RPL7A,EPHB3,RPS23,EZH2,PPIH,EIF3M,SET,SRSF1,SRSF3,DNAJC8,RPP30,TUBB,SHMT2,CCT4,CCT2,PAICS…	Down	Stem
Interaction	int:SNRNP70	SNRNP70 interactions		1.155e-16	1.092e-14	62	236	MAGOH,GEMIN2,MRPL15,MTHFD1,MYC,BARD1,CDC5L,CHD4,PHB,RECQL4,GEMIN5,BCLAF1,EIF4A3,MATR3,PINX1,DKC1,THRAP3,PTCD3,HNRNPDL,HNRNPR,EZH2,PRMT5,SYNCRIP,SRSF1,SRSF3,TRA2B,MRPL45,PAXIP1,MRPS33,SMN1,SNRPA,SNRPB2,SNRPC,SNRPD1,SNRPE,SNRPF,SNRNP200,SNRPG,SRSF10,RBMXL1,RPP40,RBMX,POP1,SF3A3,PRPF19,COPS6,NUDT21,SUZ12,HDAC2,METTL3,MRPS35,HNRNPA2B1,HNRNPH1,HNRNPU,KNOP1,PRMT1,XRCC3,MRPS9,ILF3,DAP3,KIF11,SLIRP	Down	Stem
GO: Molecular Function	GO:0051020	GTPase binding		6.216e-18	1.147e-14	108	577	PICALM,PLEKHG1,ADRB1,MAP3K11,MICAL3,ULK1,BCAR3,DOCK6,RIC1,FGD2,MADD,ARHGDIG,ATP7A,MYO1C,MYO5B,MYO9B,BCL2L1,ARHGEF7,CDC42EP5,DENND5B,KALRN,PAK1,EVI5L,CYTH2,ALS2CL,TBC1D22A,RIN2,NGEF,DENND6B,CDC42BPB,RALGPS1,RAB11FIP5,GDPGP1,RIMS3,SYTL2,EPS8L1,RILP,RGP1,TBC1D8B,TBC1D20,IQSEC1,GOLGA5,ATG16L1,RALGPS2,DVL3,ARHGAP17,OPTN,APPL2,GRTP1,PLEKHG6,MICALL2,RAPGEFL1,EPS8,DENND2D,NDRG1,SBF1,VAV3,ITSN1,SH3GL1,KIF…	Up	Stem
Interaction	int:BMI1	BMI1 interactions		3.592e-17	1.198e-14	51	443	MRM1,EWSR1,FAM98B,ADAR,EFTUD2,CRNKL1,AARS2,YTHDF2,MYBBP1A,SMARCA5,HACD3,TWNK,YBX3,XRCC5,CTCF,DROSHA,TIMM50,GEMIN4,PDCD11,GIGYF2,FUS,PUM1,AQR,SART3,DIS3L2,ZC3H13,PABPC4,NCBP1,TFIP11,PGAM5,YTHDF1,RNPS1,SUPT6H,MAPKAPK3,ZNF740,NME1,GCN1,IMMT,RANBP2,SYNE1,HEATR1,CBFB,TERF2,PRMT6,GTF3C1,AIFM1,YLPM1,SEC23IP,ELAVL1,TAF15,TP53	Up	TA
GO: Cellular Component	GO:1990904	ribonucleoprotein complex		3.135e-16	1.324e-14	196	1508	MAGOH,XPO5,RPL22L1,TTF2,MRPS28,GEMIN2,MRPS18B,MRPL42,MCTS1,NOB1,MRPL13,APEX1,ERI1,RRP1,NOP14,MRPL15,EIF3B,EIF3C,EIF3D,EIF3I,EIF3J,MYH10,BARD1,NCL,DRG1,BRCA1,BYSL,PRPF4B,SNU13,NPM1,NUP98,RPL14,CNOT9,PA2G4,RRP9,CDC5L,WDR46,RPL23,SNRNP40,MRPL50,DCAF13,POLR2G,GEMIN5,WDR74,SF3B5,NOC2L,RSL1D1,EIF4A3,PSMA4,BMS1,MYEF2,DHX15,TRMT10C,TXNL4B,DKC1,MRPL24,PRPF39,NOL8,PTCD3,HNRNPDL,SNRNP25,MAGOHB,RRP15,RBM28,S…	Down	Stem
GO: Cellular Component	GO:0036387	pre-replicative complex		3.573e-16	1.397e-14	24	45	MCM3,CDC45,TIMELESS,BAZ1B,CDC5L,PCNA,POLD1,POLD2,SMARCAL1,PRIM1,PRIM2,GINS1,TIPIN,RPA1,RPA2,MCM10,GINS2,PRPF19,WDHD1,TREX1,ORC3,POLA2,SMARCAD1,MMS22L	Down	Stem
GO: Cellular Component	GO:0005656	nuclear pre-replicative complex		3.573e-16	1.397e-14	24	45	MCM3,CDC45,TIMELESS,BAZ1B,CDC5L,PCNA,POLD1,POLD2,SMARCAL1,PRIM1,PRIM2,GINS1,TIPIN,RPA1,RPA2,MCM10,GINS2,PRPF19,WDHD1,TREX1,ORC3,POLA2,SMARCAD1,MMS22L	Down	Stem
Mouse Phenotype	MP:0014134	abnormal embryo morphology		2.659e-17	1.416e-14	235	1632	ABL2,H2AZ2,MCM2,MCM3,MCM4,SKA2,TRIM59,AXIN2,CDC7,MEST,PARP1,KITLG,PIP4K2B,TEAD2,AMT,RAE1,APEX1,BIRC5,COPS3,BLOC1S2,WDR19,MTHFD1,PSMG1,RACGAP1,UHRF1,ATM,GEN1,MYBL2,MYC,RNMT,BARD1,NASP,NBN,BCL7A,BMP4,BRCA1,BRCA2,NFATC3,BUB1B,C1QBP,NPAT,NPM1,MIS18A,NUP98,BAZ1B,ODF2,CCNE1,CCNF,CCNE2,CDC20,BUB3,CDC25A,CDK2,CDK4,AURKB,PCNT,CDK6,TMEM67,CENPA,E2F7,CHD4,CHEK1,RECQL4,DDX54,NLE1,ALG8,UBIAD1,MED20,DCAF13,MTH…	Down	Stem
Interaction	int:SNAI1	SNAI1 interactions		4.558e-17	1.469e-14	52	462	DDX19A,MFHAS1,SMC1A,HNRNPK,FARSA,DNAJC10,GAR1,HSPA4,WDR77,HSPA9,BRMS1,MYBBP1A,SRSF2,HACD3,IARS1,TWNK,CCT7,SAMHD1,YBX3,FAM98A,PRPF8,AHSA1,DHX30,IPO9,RUVBL1,CCT5,GEMIN4,CTPS1,SNRPB,PRPF31,HSPH1,PABPC4,HNRNPM,PSMC3,PSMD2,PRPF6,DHX9,BLM,HERC2,GCN1,IMMT,LARP1,ABCF2,ATAD3A,AIFM1,NOM1,ELAVL1,DDX20,HSD17B10,TP53,IPO11,CPSF7	Up	TA
GO: Biological Process	GO:0051028	mRNA transport		1.73e-16	1.493e-14	46	156	SEH1L,MAGOH,NUP54,RAE1,NXT1,NUP98,NUP43,CETN3,NUP37,THOC6,NUP155,NUP93,EIF4A3,NUP58,NUP153,THOC1,MAGOHB,LRPPRC,EIF4E,ALYREF,DDX39A,NUP85,SRSF1,SRSF3,SRSF7,NDC1,NUP133,CPSF3,XPO7,NUP205,CPSF4,GLE1,NUP210,BICD2,NUP188,HNRNPA1,HNRNPA2B1,UPF3A,ENY2,FIP1L1,SLBP,DDX39B,PARP11,NUP107,HNRNPA3,SYMPK	Down	Stem
Interaction	int:SERBP1	SERBP1 interactions		1.592e-16	1.494e-14	67	270	MCM2,ME2,RRP1,UHRF1,PRPF4B,NMT1,NPM1,USP10,PA2G4,RRP9,AURKB,CHD4,PHB,RECQL4,GNL2,CCDC86,MDC1,SERBP1,TEX10,DDX10,TRMT10C,DKC1,PUM3,UBA2,RDX,MRTO4,DBR1,HNRNPR,NUSAP1,MRPL37,RPS23,UTP15,NSA2,PRMT5,EMG1,MORC2,NHP2,MRPL17,NIFK,TSR1,RIOK2,MRPS27,RCC2,DIMT1,RRP12,POP1,DNAJC9,BOP1,BICD2,WDR5,KRR1,FAF1,POLR3A,PWP1,TARDBP,PSIP1,PES1,GTPBP4,PARK7,HNRNPU,KNOP1,PRMT1,MRPS9,MRPL1,NOL6,DAP3,DDX24	Down	Stem
Interaction	int:SRPK3	SRPK3 interactions		1.63e-16	1.518e-14	30	63	NCL,PRPF4B,SNU13,NOP2,DDX21,DDX54,CCDC86,SF3B5,RSL1D1,DHX15,THRAP3,GNL3,EXOSC1,RRP15,HNRNPR,BRIX1,SRSF1,SRSF3,NOP56,LLPH,SNRPA,SNRPC,SNRPD1,RBM34,RRP1B,RBMX,NOC3L,KRR1,HSP90AA1,EXOSC5	Down	Stem
Pathway	1269768	G1/S Transition	BioSystems: REACTOME	2.965e-16	1.785e-14	42	121	MCM2,MCM3,MCM4,MCM5,MCM6,MCM7,CDC7,CDC45,MYC,CCND1,POLE3,CCNB1,CCNE1,ORC1,CCNH,CCNE2,CDC6,CDC25A,PCNA,CDK2,CDK4,PRIM1,PRIM2,PSMA4,PSMB7,PSMC5,PSMD12,FBXO5,E2F1,RPA1,PSMD14,RPA2,MCM10,RRM2,SKP2,MCM8,DBF4,ORC6,ORC3,POLA2,TYMS,CDT1	Down	Stem
GO: Cellular Component	GO:0000784	nuclear chromosome, telomeric region		4.862e-16	1.834e-14	40	126	MCM2,MCM3,MCM4,MCM5,MCM6,MCM7,PARP1,MRE11,HAT1,APEX1,MSH2,ATM,NBN,BRCA2,ORC1,PCNA,POLD1,POLR2B,POT1,THOC6,PRKDC,PINX1,DCLRE1A,DNA2,RAD51,THOC1,NAT10,ALYREF,RPA1,RPA2,ERCC1,FEN1,NHP2,XRCC6,KDM1A,CBX1,CBX5,ORC3,XRCC1,XRCC3	Down	Stem
GO: Cellular Component	GO:0120114	Sm-like protein family complex		5.392e-16	1.963e-14	51	196	MAGOH,GEMIN2,PRPF4B,SNU13,CDC5L,CLNS1A,SNRNP40,GEMIN5,SF3B5,EIF4A3,MYEF2,DHX15,TXNL4B,PRPF39,MAGOHB,ALYREF,CWF19L1,HNRNPR,CWC27,PPIH,DDX41,SYNCRIP,SRSF1,FRG1,SF3B6,PPIL1,SMN1,SNRPA,SNRPB2,SNRPC,SNRPD1,SNRPE,SNRPF,SNRNP200,SNRPG,RBMX,SF3A3,PRPF19,GCFC2,LSM6,SF3B3,PRPF38A,HNRNPA1,LSM5,HNRNPA2B1,HNRNPF,HNRNPH1,HNRNPU,DHX35,DDX39B,HNRNPA3	Down	Stem
Pathway	1269753	G2/M Checkpoints	BioSystems: REACTOME	3.632e-16	2.127e-14	51	172	MCM2,MCM3,MCM4,MCM5,MCM6,MCM7,CDC7,CDC45,MRE11,ATM,BARD1,NBN,BRCA1,CCNB1,ORC1,EXO1,CDC6,CDC25A,CDC25C,CDK2,CHEK1,RMI2,MDC1,PSMA4,PSMB7,PSMC5,PSMD12,RAD1,DNA2,RHNO1,RFC2,RFC3,RFC4,RFC5,RPA1,PSMD14,RPA2,MCM10,RMI1,ATRIP,ABRAXAS1,GTSE1,CLSPN,MCM8,DBF4,TOPBP1,CHEK2,TOP3A,ORC6,ORC3,NSD2	Down	Stem
Pathway	1269857	Extension of Telomeres	BioSystems: REACTOME	4.19e-16	2.389e-14	21	31	POLE3,PCNA,POLD1,POLD2,PRIM1,PRIM2,DKC1,DNA2,RFC1,RFC2,RFC3,WRAP53,RFC4,RFC5,RPA1,RPA2,FEN1,NHP2,RUVBL2,POLA2,LIG1	Down	Stem
Interaction	int:AGR2	AGR2 interactions		2.929e-16	2.708e-14	140	835	H2AZ2,MCM3,MCM7,ACTN1,MDH1,ADK,PARP1,AHCY,MLH1,ANXA5,MCTS1,APEX1,COPS3,MTHFD1,EIF3B,ATIC,MYH10,NCL,NDUFA4,NFIA,CPNE3,NMT1,PNP,NPM1,CAD,RPL14,USP14,CCT6A,BUB3,RCC1,CHD4,PGD,GTF3C4,PHB,RPL23,GGCT,IQGAP3,CSE1L,PRKDC,PRPS1,SERBP1,EIF4A3,PSMA4,MATR3,PSMD12,MYEF2,DHX15,RAN,RARS1,DYNC2H1,IPO4,EEF1B2,LRPPRC,TRAP1,ABCE1,TRIM28,EIF2S3,EIF4A1,ALYREF,BSCL2,CKAP2,DDX39A,PSMD14,ENO1,RPL7A,RPL9,ERH,ESD,RPS23,TU…	Down	Stem
Interaction	int:AURKB	AURKB interactions		3.045e-16	2.795e-14	58	215	SGO1,PARP1,BIRC5,RACGAP1,MYC,BARD1,BRCA2,BUB1B,USP14,CDC5L,CDC20,CDC27,AURKB,CENPA,GTF3C3,PHB,DDX54,NSL1,SERBP1,NOC2L,CEP170,RBM28,CDCA8,KIF20A,RIF1,LRPPRC,NAT10,TCEAL4,LANCL1,NDC80,DTL,TUBB,LYAR,SKP2,SMARCC1,CEP152,MRPS27,RCC2,NUP205,RRP12,TACC1,TUBA1C,CNTRL,NCAPH,CBX5,SUZ12,UBASH3B,SKA1,GTPBP4,HNRNPA1,HNRNPU,HSP90AA1,HSP90AB1,HSPD1,INCENP,TUBA1A,DDX24,SKA3	Down	Stem
Interaction	int:EBNA1BP2	EBNA1BP2 interactions		3.726e-16	3.395e-14	47	150	MYC,NCL,BRCA1,MTMR2,NOP2,NPM1,RPL14,DDX21,CFTR,WDR46,CHD4,RECQL4,POLR1C,NOC2L,DHX15,PUM3,GNL3,CEBPZ,AATF,MRTO4,MPHOSPH10,RPL7A,BRIX1,FBL,NSA2,RPF2,SYNCRIP,NOP56,LYAR,NIFK,NOP58,PAXIP1,WDR12,RBM34,POP1,NOC3L,RRP8,KRR1,PES1,TMPO,SUZ12,GTPBP4,HNRNPU,KNOP1,HSPA8,NOL6,DDX24	Down	Stem
GO: Molecular Function	GO:0004527	exonuclease activity		2.315e-16	3.479e-14	43	133	MRE11,APEX1,ERI1,ATM,GEN1,BARD1,NBN,BRCA1,ANGEL2,PDE12,EXO1,EXOSC9,POLD1,REXO2,RAD1,DCLRE1A,DNA2,EXOSC3,EXOSC1,TRIM28,TATDN1,FEN1,SETMAR,XRN2,MORC2,FAN1,EXOSC7,CPSF3,MGME1,TCEA1,ALKBH2,EXOSC2,TOP2A,TREX1,EXOSC8,AEN,EXOSC5,SMARCAD1,EXOSC6,REXO4,REXO5,HMGA2,ISG20L2	Down	Stem
GO: Biological Process	GO:0006406	mRNA export from nucleus		4.259e-16	3.596e-14	38	112	SEH1L,MAGOH,NUP54,RAE1,NXT1,NUP98,NUP43,NUP37,THOC6,NUP155,NUP93,EIF4A3,NUP58,NUP153,THOC1,MAGOHB,EIF4E,ALYREF,DDX39A,NUP85,SRSF1,SRSF3,SRSF7,NDC1,NUP133,CPSF3,NUP205,CPSF4,GLE1,NUP210,NUP188,HNRNPA2B1,ENY2,FIP1L1,SLBP,DDX39B,NUP107,SYMPK	Down	Stem
GO: Biological Process	GO:0071427	mRNA-containing ribonucleoprotein complex export from nucleus		4.259e-16	3.596e-14	38	112	SEH1L,MAGOH,NUP54,RAE1,NXT1,NUP98,NUP43,NUP37,THOC6,NUP155,NUP93,EIF4A3,NUP58,NUP153,THOC1,MAGOHB,EIF4E,ALYREF,DDX39A,NUP85,SRSF1,SRSF3,SRSF7,NDC1,NUP133,CPSF3,NUP205,CPSF4,GLE1,NUP210,NUP188,HNRNPA2B1,ENY2,FIP1L1,SLBP,DDX39B,NUP107,SYMPK	Down	Stem
Pathway	1269693	Transport of Mature Transcript to Cytoplasm	BioSystems: REACTOME	7.046e-16	3.915e-14	35	88	SEH1L,MAGOH,NUP54,RAE1,NXT1,NUP98,NUP43,NUP37,THOC6,NUP155,NUP93,EIF4A3,NUP58,NUP153,THOC1,MAGOHB,EIF4E,ALYREF,DDX39A,NUP85,SRSF1,SRSF3,SRSF7,NDC1,NUP133,CPSF3,NUP205,CPSF4,NUP210,NUP188,FIP1L1,SLBP,DDX39B,NUP107,SYMPK	Down	Stem
Interaction	int:UBQLN2	UBQLN2 interactions		4.399e-16	3.98e-14	78	351	H2AZ2,MCM3,MCM4,MCM5,MCM6,MCM7,ADSL,MRE11,ATAD2,MTHFD1,BLMH,NPM1,CCT6A,PDE12,BUB3,CHD4,CSE1L,MDC1,GSDMA,PRKDC,SERBP1,MATR3,PSMC5,PSMD12,CEP170,RNASEH2B,UBA2,SAE1,RFC4,EEF1B2,LRPPRC,TRAP1,G3BP1,DDX39A,RPA2,ENO1,HNRNPR,COPRS,TUBA1B,TUBB,CCT4,CCT2,PAICS,KHDRBS1,CCT8,XRCC6,RUVBL2,NUP205,RBMX,GLUL,TCP1,ESYT1,AARSD1,FAF1,TARDBP,TMX4,TMPO,CCT3,HNRNPA1,HNRNPA2B1,HNRNPH1,TUFM,HNRNPU,MMGT1,HSPA8,HSP90AA1,H…	Down	Stem
Interaction	int:WWOX	WWOX interactions		4.79e-16	4.302e-14	94	469	ACP1,ALDH1B1,HAT1,MSH2,ATM,DRG1,BRCA1,SFXN4,CAD,RUNX2,DNAJA3,CCT6A,CDC5L,DDX21,PCNA,TRIP13,PGD,SRPRB,DCTPP1,MTHFD1L,POLR2B,BAG2,POLR2G,GEMIN5,THOC6,CSTF3,RAB33B,EIF4A3,MATR3,PSMC5,DHX15,HPF1,DKC1,THRAP3,RARS1,FARSB,RFC2,RFC4,TRAP1,TIMM13,ABCE1,TRIM28,ENO1,HNRNPR,THEM6,PRMT5,STOML2,XRN2,SRSF3,IPO7,NOP56,NTPCR,CCT2,STIL,PAICS,CYFIP2,SF3B6,ENAH,NUP133,SMARCC1,CACYBP,SNRPD1,CPSF3,SNRNP200,SRSF10,UBAP…	Down	Stem
Interaction	int:MTF1	MTF1 interactions		4.919e-16	4.387e-14	41	118	PARP1,MT1G,NCL,DRG1,NOP2,NPM1,RPL14,DDX21,CHD4,DCAF13,PRKDC,NOC2L,RSL1D1,MATR3,DHX15,GNL3,RBM28,NAT10,HSPA14,RPL7A,RPL19,FBL,PRMT5,SRSF1,NOP56,DNAJC2,SNRNP200,RRP1B,RBMXL1,NKRF,RBMX,PRPF19,SUPT16H,GTPBP4,HNRNPA1,HNRNPA2B1,HNRNPH1,HNRNPU,HSPA8,ILF3,LMNB1	Down	Stem
GO: Cellular Component	GO:0000811	GINS complex		1.362e-15	4.794e-14	23	43	MCM3,CDC45,TIMELESS,BAZ1B,CDC5L,PCNA,POLD1,POLD2,SMARCAL1,PRIM1,PRIM2,GINS1,TIPIN,RPA1,RPA2,MCM10,GINS2,PRPF19,WDHD1,TREX1,POLA2,SMARCAD1,MMS22L	Down	Stem
GO: Biological Process	GO:0010389	regulation of G2/M transition of mitotic cell cycle		5.777e-16	4.825e-14	53	206	CDC7,MRE11,HAUS1,ATM,NBN,CCND1,BRCA1,ODF2,CCNB1,ORC1,CDC6,CDC25A,CDC25C,CDK2,CDK4,AURKB,PCNT,CHEK1,PLK1,DONSON,SIN3A,PSMA4,PSMB7,CKAP5,PSMC5,HAUS3,PSMD12,HAUS4,FBXO5,PINX1,KIF14,RAD51C,RNASEH2B,HAUS2,PSMD14,DTL,TUBB,CEP152,CLSPN,PLK4,CENPJ,NEDD1,RCC2,CNTRL,HAUS5,TOPBP1,HMMR,RINT1,HSP90AA1,ALMS1,TUBA1A,HMGA2,LMNB1	Down	Stem
GO: Biological Process	GO:0006325	chromatin organization		5.912e-16	4.886e-14	130	841	H2AZ2,MCM2,ACTL6A,CDC45,CENPP,MKI67,SUPT3H,LEO1,NTMT1,HAT1,ATAD2,UHRF1,ATM,TRIM37,MYC,NAP1L1,NASP,SAP30,BRCA1,BRCA2,NPM1,MIS18A,BAZ1B,POLE3,CCNB1,CDK2,AURKB,CENPA,CHD4,CHEK1,HMGN3,GTF3C4,PHB,CENPM,PRMT7,ING3,CENPO,SIN3A,DCAF1,PHF19,NOC2L,PAGR1,PTMA,DNMT1,DRD1,L3MBTL2,RBBP7,RBL1,CHAF1A,CENPU,IPO4,SUV39H2,PHC1,CENPQ,RIF1,TRIM28,RCBTB1,PHF10,MIS18BP1,CENPW,PHF20,ACTR5,FBL,COPRS,HJURP,JADE1,EZH2,NPM3…	Down	Stem
Interaction	int:CDC5L	CDC5L interactions		1.751e-16	5.46e-14	61	636	NOLC1,DDX19A,LRWD1,SMC1A,SF3A1,DDX42,MECOM,HNRNPK,EFTUD2,FANCD2,TUBGCP3,MAD1L1,UMPS,ANAPC7,PMS1,HAUS7,MYBBP1A,SMARCA5,SFPQ,SRSF2,ELP1,CCT7,CHD8,ZC3H18,API5,PRPF8,IPO9,RUVBL1,CCT5,GEMIN4,HLTF,FUS,NUDC,FTSJ3,ATR,TRAF3IP1,HNRNPM,PSMC3,PSMD2,PRPF6,TUBGCP4,DDB1,DHX9,DDX46,ERAL1,CPSF2,GCN1,RANBP2,GRWD1,USB1,RBBP4,RBBP5,SYNE1,BTAF1,SART1,SMC3,YLPM1,ELAVL1,CPSF7,HELLS,RAVER1	Up	TA
Interaction	int:RPL18A	RPL18A interactions		6.352e-16	5.625e-14	64	257	MCM2,MYC,NCL,BMP4,BRCA1,SNU13,NOP2,NPM1,RPL14,PA2G4,CHD4,PHB,RPL23,RECQL4,DDX54,GNL2,TAF1D,RIBC2,NOC2L,BMS1,DDX10,URB1,DKC1,PUM3,GNL3,CENPU,RBM28,RFC1,SRBD1,CEBPZ,NAT10,RPA1,RPA2,RPL7A,RPL9,RPL19,BRIX1,FBL,RPS12,RPS23,NSA2,NOP56,LYAR,NIFK,NOP58,RBM34,RRP1B,TSPYL2,SUB1,IMP4,NOC3L,RRP8,TARDBP,SF3B3,PES1,GTPBP4,HNRNPU,HSPA8,VRK1,WDR36,ILF3,NOL6,DDX24,REXO4	Down	Stem
Pathway	1309088	tRNA processing	BioSystems: REACTOME	1.069e-15	5.79e-14	39	109	SEH1L,CTU2,NUP54,TRMT5,TYW3,RAE1,NUP98,NUP43,NUP37,TRMT13,C2orf49,NUP155,NUP93,NUP58,TRMT10C,THG1L,NUP153,RAN,TPRKB,QTRT2,TRNT1,TYW1,NUP85,RPP30,TRMT1,OSGEP,NDC1,NUP133,RPP40,NUP205,CPSF4,NUP210,POP1,CLP1,NUP188,ELAC2,ADAT2,NUP107,QTRT1	Down	Stem
Interaction	int:RBM34	RBM34 interactions		7.119e-16	6.26e-14	48	158	MYC,PRPF4B,NOP2,NPM1,RPL14,DDX21,WDR46,CHD4,PHB,DDX50,RECQL4,DDX54,GNL2,TAF1D,KIF23,NOC2L,DDX10,PTPN2,URB1,DKC1,PUM3,PAK1IP1,CENPU,RBM28,CEBPZ,ALYREF,RPL7A,RPL9,BRIX1,FBL,NSA2,RPF2,NOP56,FAN1,NIFK,CENPI,RBM34,IMP4,POP1,NOC3L,RRP8,KRR1,PWP1,SUZ12,GTPBP4,HNRNPU,KNOP1,REXO4	Down	Stem
Interaction	int:CDH1	CDH1 interactions		1.044e-17	6.347e-14	120	656	ACTN4,ELFN2,PICALM,ADD1,EHBP1L1,MAVS,CASKIN2,CGN,STK24,ARHGAP21,SHROOM3,KIAA1522,NUMB,BCL2L2,NEDD9,DST,NFKBIE,PLEKHA7,SH3D19,PCDH1,MAGI1,PFKP,KLF4,SNAP29,SLC9A3R1,AHNAK,PKD1,XRN1,PLCB3,PLEC,COL17A1,EPB41L4B,EFHD2,POU5F1,CSNK1D,CXADR,DAB2IP,ARHGAP32,IST1,CC2D1A,EPS8L1,PTPRF,PTPRJ,CANT1,SSH3,GOLGA5,UACA,DVL3,USP43,CHMP4B,ARPC2,EGFR,CLMN,WASF2,PLEKHA1,MARK2,FLOT1,PLIN3,EPB41L1,ERBB2,ERBB3,EHD4,NDRG1…	Up	Stem
Interaction	int:PPP1CC	PPP1CC interactions		7.576e-16	6.615e-14	115	637	MKI67,RAE1,LEO1,MRPS18B,BIRC5,ATM,MYC,NAP1L1,BARD1,NCL,CCND1,DYRK4,BANF1,BRCA1,PRPF4B,NOP2,NPM1,RPL14,CCNB1,USP14,DDX21,PCNA,CDK2,CDK4,CHD4,RPL23,ANLN,RECQL4,ASNSD1,POLR2B,BAG2,NSL1,WDR92,SF3B5,RSL1D1,BCLAF1,EIF4A3,DBN1,DHX15,CDCA2,C20orf27,KIF14,THRAP3,GNL3,NUP153,RBBP7,RRP15,RBM28,PHC1,RIF1,CEBPZ,ABCE1,TRIM28,RPA1,RPA2,ELP4,RPL7A,RPL9,RPL19,BRIX1,ERH,RPS12,RPS23,RRM1,EZH2,DSN1,NDC80,ABRAXAS1,FL…	Down	Stem
Interaction	int:ORC2	ORC2 interactions		8.6e-16	7.457e-14	32	75	MCM2,MCM3,MCM4,MCM5,MCM6,MCM7,CDC45,TEAD2,MYC,BRCA1,ORC1,CDC5L,CDC6,CDK2,RECQL4,RPA1,RPA2,MCM10,EZH2,FOXM1,XRCC6,MCM8,DBF4,LMNB2,CBX5,PES1,ORC6,ORC3,RAD18,ILF2,CDT1,KIF11	Down	Stem
Interaction	int:YAP1	YAP1 interactions		9.176e-16	7.903e-14	87	421	MCM7,ACTL6A,ACTN1,PARP1,ADSL,TEAD2,RAE1,ANXA5,MT2A,EIF3B,EIF3D,MYH10,NCL,FUBP1,NPM1,CAD,RPL14,RUNX2,USP14,USP10,PA2G4,CDC20,PCNA,HOMER1,BAG4,CSTF1,PSMA4,MATR3,PSMC5,DHX15,UBAP2L,RAN,RBBP7,UBA2,CCDC25,RPA1,RPA2,ENO1,GPN3,RPL7A,RPL9,HNRNPR,RPL19,MCMBP,CWC27,PRMT5,SYNCRIP,XRN2,SRSF7,HSPA4L,TUBB,THUMPD1,CCT4,CCT2,SKP2,PAICS,TSR1,ENAH,SMARCC1,SNRNP200,XRCC6,RRP1B,NKRF,WDR5,TEAD4,SF3B3,NUDT5,TK1,SUPT16…	Down	Stem
Interaction	int:MED4	MED4 interactions		1.12e-15	9.58e-14	80	371	ACTL6A,ADSL,PIP4K2B,RAE1,CIP2A,BIRC5,RRP1,HAUS1,NBN,BUB1B,NOP2,ODF2,PCNT,CCDC138,HOMER1,MED20,CNOT10,EEF1E1,POLR2B,POLR2G,GEMIN5,KANK2,PPM1G,EDRF1,RSL1D1,BCLAF1,CKAP5,PSMC5,HAUS3,FAM111B,CEP170,HAUS4,UBAP2L,KIF14,THRAP3,THOC1,DPYSL3,DHX40,HAUS2,CEP55,MPHOSPH9,RPA1,RPA2,BRIX1,ERCC3,CEP128,CNTROB,NDC80,MRPS17,MRRF,EIF3M,NOP56,IFT74,PAICS,NIFK,ATF7IP,CEP152,TXLNG,CPSF3,SNRPG,TTLL5,NCAPG,CCDC66,TCEA1…	Down	Stem
Interaction	int:PCM1	PCM1 interactions		1.136e-15	9.651e-14	67	280	CFAP97,TTF2,RAE1,NCKAP5L,HAUS1,KCTD12,BICD1,CDC123,MIS18A,ODF2,CCNB1,PCNT,CCDC138,NME7,PLK1,CNOT10,NOL11,TTLL4,HAUS3,SPDL1,CEP170,HAUS4,COMMD4,TTC12,KIF14,HAUS2,UBR7,CEP55,KIF20A,ABI2,MPHOSPH9,CKAP2,RPA2,MIS18BP1,MCM10,RRM2,CEP128,NDC80,IFT74,STIL,CEP152,SNRPE,TXLNG,CENPJ,TTLL5,SSBP1,NEDD1,CCDC66,BICD2,RPGRIP1L,CNTRL,HAUS5,CKAP2L,SKA1,CEP57L1,CCDC18,HMMR,HNRNPL,RINT1,POC5,IFT22,CEP85,TBC1D31,LRRC…	Down	Stem
Interaction	int:IFI16	IFI16 interactions		3.259e-16	9.846e-14	45	369	PDAP1,ADAR,CRNKL1,DNAJC10,MACROH2A2,SMARCA5,NOP16,HACD3,AHCTF1,CGAS,DDX56,DDX51,POM121C,DDX27,DHX30,PELP1,CTCF,PDCD11,EIF2AK2,TOR1AIP1,FTSJ3,UTP6,SART3,DHX36,MAK16,NCBP1,DHX33,RBM19,DDX18,EBNA1BP2,UTP3,NUP160,GRWD1,SYNE1,NUP88,LARP1,NUP214,HEATR1,SART1,KAT7,AAAS,UTP4,TMEM209,TOP2B,TP53	Up	TA
GO: Cellular Component	GO:0000139	Golgi membrane		3.312e-16	1.057e-13	122	770	CHST6,RHBDD2,ADAM10,MGAT1,MGAT2,MGAT3,MGAT5,COG6,GOLGA7B,STK24,ARHGAP21,RIC1,GBA2,ARF1,RND3,ACER2,B3GALT4,ZDHHC21,ATP7B,ASAP2,A4GALT,B4GALNT3,BAIAP3,AP3D1,WASL,SCARB2,SLC33A1,LARGE1,PCSK5,NAPEPLD,CYTH2,RHOU,B4GALT5,SNAP29,RAB9A,CLCN3,PKD1,PLD1,CHST2,PARM1,GAL3ST1,LITAF,HID1,PITPNM1,ABCG1,CSNK1D,GLCE,RAB11FIP5,PRKCE,LEPROT,CTSZ,ARHGAP32,CD55,COG3,RGP1,GALNT18,TBC1D20,SEC24D,RNF125,CANT1,ARFGAP3,GO…	Up	Stem
GO: Cellular Component	GO:0016604	nuclear body		1.449e-16	1.12e-13	65	799	NOLC1,LSG1,SF3A1,DDX42,SNAPC5,MECOM,ADAR,CXXC1,HIRA,EFTUD2,FANCD2,CRNKL1,GAR1,RBM27,CBY1,FTO,SFPQ,SRSF2,SRSF6,EP400,INTS7,POLR2D,LARS1,ZC3H18,DCLRE1B,API5,PRPF8,SF1,PAPOLG,MTOR,CTR9,TIMM50,GEMIN4,PUM1,SART3,DHX36,PRPF31,ATR,ZC3H13,HNRNPM,TFIP11,PRPF6,RAD54L2,DDX1,DHX9,BLM,DDX46,PSME4,TELO2,RNPS1,RBM19,TAP2,RB1,KAT6A,GPATCH2,TDG,TERF2,OGG1,SART1,LIMK1,PRPF4,YLPM1,DDX20,TP53,SMAD6	Up	TA
Pathway	1269095	Interactions of Rev with host cellular proteins	BioSystems: REACTOME	2.128e-15	1.125e-13	22	36	SEH1L,NUP54,RAE1,NPM1,NUP98,NUP43,RCC1,NUP37,NUP155,NUP93,NUP58,NUP153,RAN,RANGAP1,NUP85,NDC1,NUP133,NUP205,NUP210,NUP188,KPNB1,NUP107	Down	Stem
GO: Cellular Component	GO:0071013	catalytic step 2 spliceosome		3.585e-15	1.221e-13	32	87	MAGOH,PRPF4B,CDC5L,SNRNP40,EIF4A3,MAGOHB,ALYREF,HNRNPR,CWC27,DDX41,SYNCRIP,SRSF1,FRG1,SF3B6,PPIL1,SNRPB2,SNRPD1,SNRPE,SNRPF,SNRNP200,SNRPG,RBMX,SF3A3,PRPF19,SF3B3,HNRNPA1,HNRNPA2B1,HNRNPF,HNRNPH1,HNRNPU,DHX35,HNRNPA3	Down	Stem
Interaction	int:LARP7	LARP7 interactions		4.506e-16	1.32e-13	78	985	NOLC1,SMC1A,SF3A1,EWSR1,HNRNPK,EFTUD2,GAR1,HSPA4,WDR77,VARS1,HSPA9,FKBP5,MYBBP1A,SFPQ,GNL3L,SRSF2,SRSF6,HACD3,PUF60,IARS1,CGAS,LARS1,CCT7,CHD8,BRCC3,YBX3,CHD7,XRCC5,PRPF8,DHX30,RUVBL1,CCT5,CTCF,CTR9,MRPS23,PDCD11,CCAR2,FUS,SNRPB,EIF2AK2,FTSJ3,SART3,DHX36,PRPF31,HSPH1,PABPC4,PSMB2,HNRNPM,PSMC3,PSMD2,NCBP1,PRPF6,HNRNPA1L2,MCCC2,PHF8,DUS3L,DDB1,PGAM5,DHX9,DDX46,DDX18,EBNA1BP2,HEATR3,GRWD1,RBBP4,LARP…	Up	TA
GO: Biological Process	GO:0031503	protein-containing complex localization		1.635e-15	1.337e-13	111	678	SEH1L,MAGOH,NUP54,NME5,IFT80,RAE1,BIRC5,WDR19,HAUS1,NXT1,ATM,RAB29,NPHP1,NPM1,NUP98,NUP43,ODF2,SEPTIN7,PCNT,TMEM67,NUP37,NME7,PLK1,POC1A,SPATA6,THOC6,PPP3R1,NUP155,NUP93,EIF4A3,KIAA0586,CKAP5,HAUS3,NUP58,DBN1,HAUS4,ULK4,TMEM231,NUP153,THOC1,RAN,DYNC2H1,MAGOHB,MZT1,HAUS2,IFT52,CELSR2,ABCE1,EIF4E,CEP83,ALYREF,DDX39A,ABCC4,NUP85,MNS1,CNTROB,TTC26,ARL6,FAM161A,FAM92A,GPC4,FLNA,SRSF1,SRSF3,SRSF7,IFT74…	Down	Stem
Gene Family	1051	Nucleoporins	genenames.org	4.065e-16	1.362e-13	18	32	SEH1L,NUP54,RAE1,NUP98,NUP43,NUP37,NUP155,NUP93,NUP58,NUP153,NUP85,NDC1,NUP133,NUP205,GLE1,NUP210,NUP188,NUP107	Down	Stem
Interaction	int:METTL3	METTL3 interactions		1.673e-15	1.412e-13	61	242	MCM3,MSH2,EIF3B,EIF3I,EIF3J,MYC,C1QBP,NPM1,CAD,CCT6A,GTF3C4,RPL23,POLD1,BAG2,PRKDC,MATR3,PSMC5,THRAP3,GNL3,RBBP7,TRIM28,EIF4E,DDX39A,HNRNPR,FAM92A,PRMT5,ARID5B,EIF3M,SYNCRIP,XRN2,HSPA4L,TUBB,CCT4,CCT2,KHDRBS3,CCT8,SNRNP200,XRCC6,RUVBL2,STIP1,TCP1,NUDT21,TUBA1C,TARDBP,MSH6,TMPO,HDAC2,METTL3,CCT3,HNRNPF,HNRNPH1,TUFM,HNRNPU,PRMT1,HSPA8,HSP90AA1,HSP90AB1,HSPD1,ILF2,IMPDH2,HNRNPA3	Down	Stem
Interaction	int:FOXQ1	FOXQ1 interactions		4.994e-16	1.42e-13	25	108	LRWD1,SMC1A,SF3A1,ANAPC7,VARS1,SMARCA5,PUF60,IARS1,POLE,LARS1,PRPF8,PELP1,CCAR2,PUM1,SART3,NUP160,RANBP2,RBBP5,LARP1,BTAF1,HEATR1,ASH2L,GTF3C1,TP53,HELLS	Up	TA
Pathway	1269096	Nuclear import of Rev protein	BioSystems: REACTOME	2.845e-15	1.468e-13	21	33	SEH1L,NUP54,RAE1,NPM1,NUP98,NUP43,RCC1,NUP37,NUP155,NUP93,NUP58,NUP153,RAN,NUP85,NDC1,NUP133,NUP205,NUP210,NUP188,KPNB1,NUP107	Down	Stem
Interaction	int:MCM6	MCM6 interactions		1.771e-15	1.482e-13	45	144	MCM2,MCM3,MCM4,MCM5,MCM6,MCM7,CDC7,CDC45,MYC,BARD1,CCND1,BRCA1,ORC1,CDK2,CFTR,CHD4,CHEK1,GTF3C4,PHB,RECQL4,PLK1,DONSON,CHAF1A,ECT2,GMNN,ESCO2,SPRTN,RPA1,RPA2,MCMBP,MCM10,FAM161A,POLK,ASF1B,PAXIP1,SNRPB2,MCM8,SSRP1,DBF4,ORC6,HSP90AB1,ILF2,CDT1,KPNA3,MMS22L	Down	Stem
Interaction	int:PARP1	PARP1 interactions		1.779e-15	1.482e-13	75	338	PARP1,RAD54L,APEX1,UHRF1,ATM,MYBL2,MYC,KCTD12,BARD1,NCL,BANF1,BRCA1,BRCA2,BUB1B,NPM1,RPL14,USP14,CDC5L,BUB3,DDX21,PCNA,CDK2,AURKB,CENPA,CHD4,CHEK1,PHB,RECQL4,POLB,PPM1G,PPT1,PRKDC,HPF1,NCAPD2,THRAP3,DNMT1,L3MBTL2,PARP2,EXOSC1,E2F1,TRIM28,DDX39A,RPA1,RPA2,RPL19,RRM2,ABRAXAS1,FEN1,TUBB,SHMT2,RIOK2,XRCC6,RRP1B,SSRP1,NCAPG,CBX2,TOPBP1,FAF1,SUPT16H,H2AZ1,TMPO,POLG2,HDAC2,ECD,HMGB1,HMGN2,POLA2,HNRNPH1,…	Down	Stem
Human Phenotype	HP:0000252	Microcephaly		2.048e-16	1.57e-13	131	839	NAA10,MCM4,CDC45,ADSL,MRE11,AMPD2,AMT,PEX3,FANCM,UBE2T,ATM,NBN,DPM2,SYNGAP1,BMP4,BRCA1,BRCA2,BUB1,BUB1B,BAZ1B,CHAMP1,ORC1,CDC6,BUB3,PCNA,PCNT,CDK6,TMEM67,AIMP1,TRIP13,ERCC8,RECQL4,ASPM,PSMC3IP,PRMT7,DONSON,POC1A,RTTN,SIN3A,MMACHC,THOC6,PPT1,PRKDC,PTDSS1,ARNT2,CLN6,DKC1,KIF14,ARL14EP,RFT1,TMEM231,DNA2,WDR62,RAD51,RAD51C,RNASEH2B,DPAGT1,RARS1,EXOSC3,RBM28,RFC2,WRAP53,GMNN,NARS2,PHC1,PNPO,YARS2,ESCO…	Down	Stem
Human Phenotype	HP:0040195	Decreased head circumference		2.048e-16	1.57e-13	131	839	NAA10,MCM4,CDC45,ADSL,MRE11,AMPD2,AMT,PEX3,FANCM,UBE2T,ATM,NBN,DPM2,SYNGAP1,BMP4,BRCA1,BRCA2,BUB1,BUB1B,BAZ1B,CHAMP1,ORC1,CDC6,BUB3,PCNA,PCNT,CDK6,TMEM67,AIMP1,TRIP13,ERCC8,RECQL4,ASPM,PSMC3IP,PRMT7,DONSON,POC1A,RTTN,SIN3A,MMACHC,THOC6,PPT1,PRKDC,PTDSS1,ARNT2,CLN6,DKC1,KIF14,ARL14EP,RFT1,TMEM231,DNA2,WDR62,RAD51,RAD51C,RNASEH2B,DPAGT1,RARS1,EXOSC3,RBM28,RFC2,WRAP53,GMNN,NARS2,PHC1,PNPO,YARS2,ESCO…	Down	Stem
Interaction	int:ATXN3	ATXN3 interactions		2.009e-15	1.662e-13	84	404	SEH1L,ASIC1,ACTN1,PARP1,AHCY,MYH10,NAP1L1,NDUFA4,BYSL,C1QBP,NPM1,SFXN4,CAD,DNAJA3,CCT6A,CDK4,CHEK1,PHB,RPL23,BAG2,CSE1L,MDC1,PRKDC,PRPS1,PSMA4,PSMC5,PSMD12,RAN,RARS1,NDUFAF2,EEF1B2,TRIM28,FANCI,SPRTN,DDX39A,RPA1,PSMD14,RPA2,ENO1,MCMBP,RPS12,LANCL1,TUBB3,FLNA,IPO7,HSDL2,HSPA4L,TUBB,CCT4,CCT2,PAICS,SF3B6,ENAH,CCT8,SNRNP200,XRCC6,MGME1,GART,SSBP1,SF3A3,STIP1,ALG1,TCP1,TUBA1C,SF3B3,GCAT,TK1,CCT3,HNRN…	Down	Stem
Pathway	1309100	HDR through Homologous Recombination (HR) or Single Strand Annealing (SSA)	BioSystems: REACTOME	3.384e-15	1.706e-13	43	134	MRE11,ATM,GEN1,BARD1,NBN,BRCA1,BRCA2,TIMELESS,POLE3,EXO1,PCNA,CDK2,CHEK1,POLD1,POLD2,RMI2,MDC1,TIPIN,RAD1,DNA2,RHNO1,RAD51,RAD51C,RFC1,RFC2,RFC3,RFC4,RFC5,RPA1,RPA2,ERCC1,RMI1,ATRIP,ABRAXAS1,POLK,RAD51AP1,CLSPN,TOPBP1,TOP3A,NSD2,XRCC2,XRCC3,EME1	Down	Stem
GO: Cellular Component	GO:0097525	spliceosomal snRNP complex		5.187e-15	1.712e-13	47	179	MAGOH,PRPF4B,SNU13,CDC5L,SNRNP40,SF3B5,EIF4A3,MYEF2,DHX15,TXNL4B,PRPF39,MAGOHB,ALYREF,CWF19L1,HNRNPR,CWC27,PPIH,DDX41,SYNCRIP,SRSF1,FRG1,SF3B6,PPIL1,SNRPA,SNRPB2,SNRPC,SNRPD1,SNRPE,SNRPF,SNRNP200,SNRPG,RBMX,SF3A3,PRPF19,GCFC2,LSM6,SF3B3,PRPF38A,HNRNPA1,LSM5,HNRNPA2B1,HNRNPF,HNRNPH1,HNRNPU,DHX35,DDX39B,HNRNPA3	Down	Stem
Interaction	int:RPS8	RPS8 interactions		2.105e-15	1.73e-13	75	339	MAGOH,MCM2,PARP1,MRPL13,MRPL15,MYC,NCL,BMP4,BRCA1,BYSL,SNU13,NOP2,NPM1,RPL14,CDK2,CHD4,PHB,RPL23,RECQL4,DCAF13,POT1,DCAF1,EIF4A3,ZBTB24,DKC1,PUM3,MRPL24,GNL3,PTCD3,IPO4,NAT10,AATF,RPA1,RPA2,RPL7A,RPL9,RPL19,FBL,MRPL51,RPS12,NOL10,RPS23,UTP15,NSA2,RPF2,NOP56,LLPH,MRPL45,MRPL17,NIFK,NOP58,TSR1,MRPS33,RBM34,ZC3H8,MRPS27,RRP8,KRR1,TMPO,MRPL3,MRPS35,HNRNPA1,TUFM,HNRNPU,KNOP1,HSPA8,VRK1,MRPS9,MRPL40,MR…	Down	Stem
GO: Biological Process	GO:0006397	mRNA processing		2.871e-16	1.798e-13	53	557	TBRG4,SF3A1,DDX42,ADAR,HNRNPK,RPRD1B,EFTUD2,CRNKL1,SAFB,RBM27,WDR77,SFPQ,SRSF2,SRSF6,DCPS,PUF60,POLR2D,PRPF8,SF1,KHSRP,PAPOLG,CELF2,CTR9,GEMIN4,PDCD11,CCAR2,FUS,SNRPB,AQR,SART3,DHX36,PRPF31,ZC3H13,HNRNPM,NCBP1,TFIP11,PRPF6,HNRNPA1L2,DDX1,DHX9,DDX46,RNPS1,SUPT6H,RBM19,RPRD2,CPSF2,CSTF2T,TSEN2,SART1,PRPF4,ELAVL1,DDX20,CPSF7	Up	TA
Interaction	int:PCBP1	PCBP1 interactions		2.213e-15	1.807e-13	89	442	ACP1,MCM2,MCM5,ADK,ADSL,MKI67,RRP1,RACGAP1,MYC,NCL,CCND1,BMP4,BRCA1,FUBP1,NPM1,RPL14,CDC5L,CDK2,PFKM,PHB,RPL23,RECQL4,MED20,POLD1,POT1,PPT1,PHF19,MATR3,DHX15,THRAP3,GNL3,RAN,RRP15,RECQL,RFC1,RFC3,RFC5,TRIM28,MRPS2,NAT10,RPL7A,RPL9,HNRNPR,RPL19,ERCC3,ERH,FBL,RPS23,SYNCRIP,SETMAR,SRSF3,TRIAP1,TUBB,CCT4,PAICS,TRUB2,ESF1,EPOP,KHDRBS1,SNRPA,XRCC6,RUVBL2,DIMT1,TCERG1,STIP1,BICD2,TARDBP,CHEK2,TMPO,METTL…	Down	Stem
Interaction	int:NUP153	NUP153 interactions		2.229e-15	1.808e-13	42	128	SEH1L,MCM4,NUP54,XPO5,RAE1,MYC,BRCA1,C1QBP,NUP98,NUP43,RCC1,NUP37,CNOT10,NUP155,NUP93,CDCA2,NCAPD2,NUP153,RAN,RANGAP1,EEF1B2,NUSAP1,NUP85,IPO7,SMPD4,NDC1,TSR1,NUP133,XRCC6,XPO7,NUP205,GLE1,NUP210,NUP188,FIP1L1,KIFC1,KPNB1,KPNA2,KPNA3,TNPO1,IPO5,NUP107	Down	Stem
GO: Molecular Function	GO:0034061	DNA polymerase activity		1.46e-15	2.025e-13	44	145	MRE11,ATM,MYC,NPM1,POLE3,CCT6A,AURKB,DSCC1,POLB,POLD1,POLD2,POT1,PINX1,DKC1,RFC1,RFC2,RFC3,WRAP53,RFC4,RFC5,TRIM28,NAT10,RPA1,NAF1,POLK,CCT4,CCT2,MORC2,NHP2,CCT8,POLQ,PTGES3,TENT4B,TCP1,POLG2,TOP2A,CCT3,POLA2,HNRNPA1,HNRNPA2B1,HNRNPU,HSP90AA1,HSP90AB1,HMGA2	Down	Stem
Interaction	int:BMI1	BMI1 interactions		2.552e-15	2.057e-13	89	443	MAGOH,ACTL6A,ACTN1,PARP1,GEMIN2,NOP14,ATM,TRIM37,NBN,NCL,NDUFA4,BANF1,SNU13,BAZ1B,ZDHHC23,CDC6,AURKB,CDKN3,CENPA,CHD4,DCAF13,ING3,GEMIN5,CSTF1,PRKDC,NUP93,BCLAF1,EIF4A3,DBN1,MYEF2,UBAP2L,CLN6,DKC1,THRAP3,PTCD3,PHC1,YARS2,LRPPRC,G3BP1,TRIM28,NAT10,MRTO4,PSPC1,ERH,FBL,RRM1,EZH2,RSRC1,PCGF6,XRN2,NHP2,SRRT,NOP58,KHDRBS3,KHDRBS1,SCMH1,PPIL1,SMARCC1,SMN1,WDR12,KDM1A,WBP11,SRP9,RUVBL2,NKRF,RRP12,UTP20,C…	Down	Stem
GO: Cellular Component	GO:0000974	Prp19 complex		6.503e-15	2.081e-13	33	94	MAGOH,PRPF4B,CDC5L,SNRNP40,EIF4A3,MAGOHB,ALYREF,HNRNPR,CWC27,DDX41,SYNCRIP,SRSF1,FRG1,SF3B6,PPIL1,SNRPB2,SNRPD1,SNRPE,SNRPF,SNRNP200,SNRPG,RBMX,SF3A3,PRPF19,SF3B3,HNRNPA1,HNRNPA2B1,HNRNPF,HNRNPH1,HNRNPU,DHX35,HSPA8,HNRNPA3	Down	Stem
GO: Cellular Component	GO:0016604	nuclear body		6.758e-15	2.099e-13	121	799	MAGOH,MKI67,MRE11,GEMIN2,APEX1,FAS,SFMBT2,WDR19,NXT1,MYC,BARD1,NBN,RDM1,DRG1,ANGEL2,PRPF4B,NHS,NPAT,NPM1,NUP98,BAZ1B,EXO1,FIBP,CDC5L,CDC25C,PCNA,CDK2,ITGB1BP1,E2F7,SNRNP40,RMI2,GEMIN5,NSL1,THOC6,MDC1,BCLAF1,EIF4A3,NCAPG2,DHX15,DKC1,THRAP3,GNL3,RAD51,THOC1,SMC4,WRAP53,RFWD3,PHC1,YARS2,RIF1,ALYREF,SPRTN,USPL1,DDX39A,RPA1,PSPC1,RPA2,FBL,OBSCN,JADE1,DSN1,RSRC1,RMI1,ABRAXAS1,PPIH,POLK,SRSF1,SRSF3,SRSF…	Down	Stem
GO: Biological Process	GO:0006399	tRNA metabolic process		2.65e-15	2.145e-13	49	186	CTU2,TRMT5,TYW3,USP14,AIMP1,TRMT13,C2orf49,EXOSC9,EEF1E1,EARS2,TRMT10C,SARS2,THG1L,RARS1,TPRKB,EXOSC3,FARSB,QTRT2,DTD2,NARS2,YARS2,TRNT1,NAT10,TYW1,ELP4,RPP30,TRMT1,THUMPD1,OSGEP,TARS2,TRUB2,THADA,EXOSC7,POLR3K,RPP40,CPSF4,POP1,CLP1,THUMPD2,EXOSC2,AARSD1,RPUSD4,LSM6,EXOSC8,ELAC2,SLFN13,ADAT2,KARS1,QTRT1	Down	Stem
GO: Biological Process	GO:0034622	cellular protein-containing complex assembly		2.863e-15	2.293e-13	173	1276	MCM2,MCM3,MCM4,MCM5,MCM6,MCM7,CDC45,CENPP,PARP1,MRE11,GEMIN2,MCTS1,HAT1,RANGRF,PSMG1,EIF3B,EIF3C,ATM,EIF3D,EIF3I,EIF3J,NAP1L1,NASP,NDUFA5,NDUFB6,BICD1,DRG1,C1QBP,SNU13,NOP2,NPM1,MIS18A,NUP98,POLE3,CCNH,CCT6A,AURKB,CENPA,TMOD2,GTF3C3,CENPM,ANLN,CLNS1A,NLE1,PRMT7,NDUFAF5,POT1,BAG4,CENPO,GEMIN5,RRN3,NUP93,MYADM,CKAP5,PSMC5,TOMM20,DBN1,FBXO5,PINX1,DKC1,PRPF39,NUP153,RAD51,NDUFAF2,RBBP7,CHAF1A,CENPU,R…	Down	Stem
Interaction	int:PAN2	PAN2 interactions		3.543e-15	2.837e-13	79	371	PARP1,MRE11,RRP1,EIF3B,EIF3I,MYH10,NCL,NPM1,RPL14,CCT6A,DDX21,AIMP1,CFL2,TMOD2,RPL23,CLNS1A,BAG2,PRKDC,NUP93,NEXN,SERBP1,BCLAF1,MATR3,PSMC5,DBN1,PTMA,CEP170,CHCHD3,THRAP3,QSOX2,RAN,RCN2,ALYREF,RPA1,RPA2,RPL7A,RPL9,RPL19,BRIX1,FBL,RPS12,RPS23,TUBA1B,PRMT5,FLNA,XRN2,SRSF1,SRSF3,SRSF7,TUBB,CCT4,CCT2,ASF1B,SF3B6,CCT8,SMN1,SNRPD1,SSBP1,RUVBL2,RBMX,TCOF1,TCP1,LMNB2,TFAM,H2AZ1,CCT3,HNRNPA1,HNRNPA2B1,HNR…	Down	Stem
Interaction	int:CAND1	CAND1 interactions		1.03e-15	2.845e-13	67	776	SF3A1,EWSR1,FAM98B,ADAR,HNRNPK,EFTUD2,FANCD2,RPL7L1,DNAJC10,GAR1,HSPA4,MTCH2,HSPA9,YTHDF2,MYBBP1A,DDX31,SRSF2,SRSF6,NOP16,HACD3,PUF60,APEH,DDX56,BRCC3,YBX3,FAM98A,KHSRP,DHX30,IPO9,RUVBL1,CTCF,MRPS23,EIF5B,PDCD11,FUS,CTPS1,PUM1,SNRPB,EIF2AK2,FTSJ3,SART3,DHX36,PSMA5,PABPC4,HNRNPM,MRPL19,NCBP1,DDB1,DDX1,DHX9,BLM,RNPS1,ERAL1,DDX18,EBNA1BP2,GRWD1,NUP88,LARP1,MRPS16,TFDP1,MRPS7,MRM3,PRPF4,AIFM1,ELAVL1,…	Up	TA
GO: Cellular Component	GO:0032040	small-subunit processome		9.809e-15	2.898e-13	21	38	NOP14,SNU13,RRP9,WDR46,DCAF13,UTP18,UTP11,MPHOSPH10,FBL,NOL10,EMG1,NOP56,NOP58,UTP25,UTP14A,WDR3,IMP4,UTP20,KRR1,WDR36,NOL6	Down	Stem
GO: Cellular Component	GO:0071162	CMG complex		1.016e-14	2.898e-13	22	42	MCM3,CDC45,TIMELESS,BAZ1B,CDC5L,PCNA,POLD1,POLD2,SMARCAL1,PRIM1,PRIM2,TIPIN,RPA1,RPA2,MCM10,GINS2,PRPF19,WDHD1,TREX1,POLA2,SMARCAD1,MMS22L	Down	Stem
GO: Cellular Component	GO:0043596	nuclear replication fork		1.016e-14	2.898e-13	22	42	MCM3,CDC45,TIMELESS,BAZ1B,CDC5L,PCNA,POLD1,POLD2,SMARCAL1,PRIM1,PRIM2,TIPIN,RPA1,RPA2,MCM10,GINS2,PRPF19,WDHD1,TREX1,POLA2,SMARCAD1,MMS22L	Down	Stem
Interaction	int:MOV10	MOV10 interactions		3.953e-15	3.146e-13	160	1036	MCM4,ACTL6A,PARP1,XPO5,TEAD2,MRPS18B,MRPL13,FANCM,SFMBT2,NOP14,MRPL15,MTR,MYC,BARD1,BRCA1,NFATC3,NFYA,NOP2,PNP,NPM1,SFXN4,POLE3,PA2G4,CDC20,CFTR,RCC1,PFKM,PGD,PCYOX1L,RECQL4,SNRNP40,PLA2G4A,ANAPC13,KIF23,TNPO2,BAG4,POLR2K,CENPO,GEMIN5,PODXL2,PRIM1,PRIM2,ESPL1,DCAF1,SERBP1,NOC2L,BCLAF1,TOMM20,DBN1,FAM111B,DHX15,HAUS4,FBXO5,C1orf109,DKC1,PUM3,DNA2,OBI1,NOL8,SNRNP25,GNPDA1,PDPR,E2F1,E2F2,IPO4,RFWD3,…	Down	Stem
Interaction	int:AHSA1	AHSA1 interactions		4.157e-15	3.288e-13	53	195	MCM2,MCM7,UHRF1,EIF3B,CCND1,CCT6A,CFTR,PGD,PHB,RPL23,RECQL4,PLK1,PPM1G,PRKDC,SERBP1,BCLAF1,CKAP5,THRAP3,TRIM28,EIF4E,CKAP2,DDX39A,ENO1,RPL9,RPS23,PRMT5,CCT4,CCT2,TARS2,CCT8,GINS2,PTGES3,XRCC6,RBMX,TOMM34,PRPF19,STIP1,TMPO,TOP2A,CCT3,HNRNPA1,HNRNPA2B1,HNRNPH1,HNRNPU,HSPA8,HSP90AA1,HSP90AB1,HSPD1,HSPE1,IMPDH2,DDX39B,KPNB1,LDHB	Down	Stem
Interaction	int:FTSJ3	FTSJ3 interactions		4.701e-15	3.694e-13	49	171	NOB1,MYC,NCL,NFIA,BYSL,NOP2,NPM1,RPL14,CDC5L,DDX21,AURKB,WDR46,CHD4,DCAF13,DCAF1,SERBP1,NOC2L,PTPN2,DKC1,PUM3,GNL3,G3BP1,MRTO4,MPHOSPH10,RPL9,BRIX1,FBL,FANCG,NSA2,RPF2,SET,NOP56,NIFK,NOP58,TSR1,SF3B6,WDR12,RBM34,UTP14A,SURF2,RRP8,PWP1,PSIP1,PES1,HNRNPU,KNOP1,ILF2,DDX24,DEK	Down	Stem
Pathway	1269695	Transport of Mature mRNAs Derived from Intronless Transcripts	BioSystems: REACTOME	8.054e-15	3.967e-13	24	45	SEH1L,NUP54,RAE1,NUP98,NUP43,NUP37,NUP155,NUP93,NUP58,NUP153,EIF4E,ALYREF,NUP85,NDC1,NUP133,CPSF3,NUP205,CPSF4,NUP210,NUP188,FIP1L1,SLBP,NUP107,SYMPK	Down	Stem
Pathway	1269731	Metabolism of non-coding RNA	BioSystems: REACTOME	8.549e-15	4.027e-13	26	53	SEH1L,NUP54,RAE1,GEMIN2,NUP98,NUP43,NUP37,CLNS1A,GEMIN5,NUP155,NUP93,NUP58,NUP153,NUP85,PRMT5,NDC1,NUP133,SMN1,SNRPD1,SNRPE,SNRPF,SNRPG,NUP205,NUP210,NUP188,NUP107	Down	Stem
Pathway	1269732	snRNP Assembly	BioSystems: REACTOME	8.549e-15	4.027e-13	26	53	SEH1L,NUP54,RAE1,GEMIN2,NUP98,NUP43,NUP37,CLNS1A,GEMIN5,NUP155,NUP93,NUP58,NUP153,NUP85,PRMT5,NDC1,NUP133,SMN1,SNRPD1,SNRPE,SNRPF,SNRPG,NUP205,NUP210,NUP188,NUP107	Down	Stem
Interaction	int:FGF8	FGF8 interactions		5.54e-15	4.327e-13	37	104	IFT80,DHX57,DDX21,DDX54,NOC2L,BMS1,DDX10,URB1,DKC1,PUM3,NOL8,PTCD3,IFT52,CEBPZ,NAT10,AATF,MPHOSPH10,BRIX1,NSA2,IFT74,MRPL45,CDK12,ZC3H8,WDR3,RRP12,NOC3L,RRP8,KRR1,GTPBP4,MRPS35,WDR36,MRPS9,MRPL40,DAP3,DDX24,REXO4,VANGL2	Down	Stem
Interaction	int:CDC20	CDC20 interactions		5.951e-15	4.619e-13	50	178	AXIN2,CDC23,MYC,BUB1,BUB1B,NUP98,CCNB1,CCNF,CCT6A,CDC5L,CDC6,CDC20,BUB3,CDC25A,CDC27,PCNA,CDK2,AURKB,TRIP13,RPL23,CUEDC2,PLK1,MDC1,FBXO5,E2F1,GMNN,YARS2,CEP128,MAD2L2,TUBB,CCT4,CCT2,SKP2,PAXIP1,CCT8,CLSPN,TCP1,TUBA1C,TK1,HDAC2,CCT3,HNRNPF,ANAPC1,HSF2,HSPA8,HSPD1,TUBA1A,CDT1,KNL1,MAD2L1	Down	Stem
Interaction	int:MIR200B	MIR200B interactions		1.77e-15	4.752e-13	22	84	MARS1,SF3A1,FAM98B,HNRNPK,SFPQ,PUF60,DHX37,IARS1,YBX3,FAM98A,PDCD11,FUS,PUM1,EIF2AK2,AQR,SART3,DHX36,HNRNPM,PGAM5,DDX1,ERAL1,TAF15	Up	TA
Pathway	1309108	HDR through Single Strand Annealing (SSA)	BioSystems: REACTOME	1.058e-14	4.879e-13	22	38	MRE11,ATM,BARD1,NBN,BRCA1,EXO1,RMI2,RAD1,DNA2,RHNO1,RAD51,RFC2,RFC3,RFC4,RFC5,RPA1,RPA2,ERCC1,RMI1,ATRIP,TOPBP1,TOP3A	Down	Stem
Human Phenotype	HP:0000240	Abnormality of skull size		7.737e-16	5.084e-13	163	1175	NAA10,MCM4,CDC45,ADK,ADSL,IFT80,MRE11,AMPD2,AMT,PEX3,FANCM,UBE2T,ATM,TRIM37,NBN,DPM2,SYNGAP1,BMP4,BRCA1,BRCA2,NFIA,NFIX,BUB1,BUB1B,NHS,NPHP1,BAZ1B,RUNX2,CHAMP1,ORC1,CNOT9,FIBP,CDC6,BUB3,PCNA,PCNT,CDK6,TMEM67,AIMP1,CFTR,CHD4,TRIP13,ERCC8,RECQL4,ASPM,PSMC3IP,PRMT7,DONSON,NDUFAF5,POC1A,RTTN,SIN3A,MMACHC,THOC6,PPT1,PRKDC,PTDSS1,ZBTB24,ARNT2,CLN6,DKC1,KIF14,ARL14EP,RFT1,TMEM231,DNA2,WDR62,RAD51,RAD51C…	Down	Stem
GO: Cellular Component	GO:0030532	small nuclear ribonucleoprotein complex		2.012e-14	5.592e-13	47	185	MAGOH,PRPF4B,SNU13,CDC5L,SNRNP40,SF3B5,EIF4A3,MYEF2,DHX15,TXNL4B,PRPF39,MAGOHB,ALYREF,CWF19L1,HNRNPR,CWC27,PPIH,DDX41,SYNCRIP,SRSF1,FRG1,SF3B6,PPIL1,SNRPA,SNRPB2,SNRPC,SNRPD1,SNRPE,SNRPF,SNRNP200,SNRPG,RBMX,SF3A3,PRPF19,GCFC2,LSM6,SF3B3,PRPF38A,HNRNPA1,LSM5,HNRNPA2B1,HNRNPF,HNRNPH1,HNRNPU,DHX35,DDX39B,HNRNPA3	Down	Stem
GO: Biological Process	GO:0140053	mitochondrial gene expression		7.119e-15	5.646e-13	45	164	TRMT5,MRPS28,MRPS18B,MRPL42,MRPL13,MRPL15,MTIF2,C1QBP,MRPL50,EARS2,TRMT10C,MRPL24,PTCD3,YARS2,LRPPRC,TRNT1,MRPS2,MRPL37,MRPL51,MRPS17,MRRF,SHMT2,UQCC2,FASTKD2,MRPL45,TARS2,TRUB2,GFM2,MRPL17,MRPS33,MRPS27,SUPV3L1,RPUSD3,TFAM,RPUSD4,MRPL3,MRPS35,ELAC2,TUFM,MRPS9,MRPL40,MRPL36,MRPL32,MRPL1,DAP3	Down	Stem
GO: Cellular Component	GO:1990234	transferase complex		2.113e-14	5.722e-13	122	821	MAT2A,NAA10,MCM3,ACTL6A,FBXO45,SUPT3H,LEO1,ENC1,TRIM37,CDC23,RNMT,BARD1,CCND1,DPM2,BRCA1,BUB1B,POLE3,CCNB1,CCNE1,CCNF,CCNH,CCNE2,CDC5L,CDC20,CDC27,PCNA,CDK2,CDK4,CDK6,PFKM,ERCC8,CLNS1A,ANAPC13,MED20,DCAF13,DONSON,ING3,POLD1,POLD2,SMARCAL1,POLR2B,POLR2G,POLR1C,POLR2K,PRIM1,PRIM2,PRPS1,PRPS2,DCAF1,PHF19,PSMC5,PAGR1,TEX10,UBAP2L,DNA2,RBBP7,PHC1,WDR41,RPA1,RPA2,PHF10,SPTLC3,ERCC1,ERCC2,ERCC3,PHF20,ER…	Down	Stem
Mouse Phenotype	MP:0008058	abnormal DNA repair		1.173e-15	5.73e-13	44	133	PARP1,MRE11,APEX1,MSH2,NUDT1,ATM,MYBL1,BRCA1,BRCA2,PNP,BAZ1B,EXO1,TRIP13,ERCC8,PSMC3IP,POLB,MDC1,PRKDC,DKC1,PARP2,E2F1,RIF1,NEIL3,ERCC1,ERCC2,ATAD5,MND1,FANCB,ABRAXAS1,FEN1,MAD2L2,POLK,FAN1,PAXIP1,CENPJ,MCM8,STIP1,TDRKH,ALKBH2,MSH6,UNG,XRCC1,KNL1,LIG3	Down	Stem
GO: Cellular Component	GO:0005643	nuclear pore		2.256e-14	5.957e-13	32	92	SEH1L,NUP54,RAE1,NXT1,NUP98,NUP43,CETN3,NUP37,NUP155,NUP93,NUP58,NUP153,RAN,RANGAP1,NUP85,IPO7,NDC1,NUP133,XPO7,NUP205,GLE1,NUP210,BICD2,NUP188,UPF3A,ENY2,KPNB1,KPNA3,IPO5,PARP11,NUP107,MAD2L1	Down	Stem
Interaction	int:SRSF7	SRSF7 interactions		7.847e-15	6.042e-13	48	167	MAGOH,LEO1,MRPL42,MSH2,EIF3D,EIF3I,BARD1,NFIA,SNU13,NUP43,USP14,CDC5L,SEPTIN7,DDX21,CDK2,CDK6,CHD4,RECQL4,EIF4A3,DHX15,KIF14,MZT1,ALYREF,ENO1,EZH2,XRN2,SRSF1,SRSF3,SRSF7,TRA2B,SF3B6,PAXIP1,CEP152,XRCC6,CENPK,TARDBP,SF3B3,MASTL,TMPO,SUZ12,HNRNPA1,HNRNPF,HNRNPU,HSF2,VRK1,ILF2,DDX39B,SKA3	Down	Stem
Interaction	int:RFC1	RFC1 interactions		7.88e-15	6.042e-13	37	105	CDC45,MLH1,MRE11,TEAD2,MSH2,RACGAP1,ATM,MYC,NBN,CCND1,BRCA1,PCNA,CDK4,CHD4,CHEK1,RECQL4,CHAF1A,SMC4,RFC1,RFC2,RFC3,RFC4,RFC5,SPRTN,RPA1,RPA2,FBL,EZH2,NOP56,SMC2,NIFK,XRCC6,RRP8,MSH6,CHEK2,HNRNPU,HSPA8	Down	Stem
Interaction	int:MIR18B	MIR18B interactions		2.324e-15	6.072e-13	22	85	MARS1,SF3A1,FAM98B,HNRNPK,SFPQ,PUF60,IARS1,LARS1,YBX3,FAM98A,CELF2,PDCD11,FUS,PUM1,EIF2AK2,SART3,DHX36,HNRNPM,PGAM5,DDX1,TAF15,CPSF7	Up	TA
Interaction	int:RPA3	RPA3 interactions		2.404e-15	6.115e-13	47	422	SMC1A,SF3A1,EWSR1,ADAR,HNRNPK,RPRD1B,EFTUD2,RBM27,BOD1L1,YTHDF2,SMARCA5,SFPQ,POLA1,CEP162,USP37,XRCC5,PRPF8,PELP1,GEMIN4,HLTF,CCAR2,FUS,RNASEH1,SNRPB,DHX36,ATR,PABPC4,HNRNPM,PRPF6,DDB1,DDX1,DHX9,BLM,YTHDF1,DDX46,WASHC5,RPRD2,HERC2,CALD1,TERF2,SMC3,AIFM1,ELAVL1,TAF15,TOP2B,CPSF7,RAVER1	Up	TA
GO: Biological Process	GO:0007017	microtubule-based process		7.799e-15	6.123e-13	151	1071	SPC25,SKA2,SPA17,SGO1,ADCY3,NME5,MLH1,IFT80,RAE1,ANXA5,NTMT1,BIRC5,NCKAP5L,BLOC1S2,WDR19,HAUS1,RANGRF,RACGAP1,GEN1,TRIM37,MYBL2,BICD1,DRG1,BRCA1,BRCA2,RAB29,NPHP1,NPM1,ODF2,CCNB1,CCNF,SEPTIN7,CDC20,ZW10,CDK2,AURKB,PCNT,TMEM67,CENPA,CETN3,RCC1,CHEK1,ASPM,SAC3D1,NME7,PLK1,KIF23,POC1A,SPATA6,RTTN,KIF20B,ESPL1,PCLAF,KIAA0586,CKAP5,HAUS3,SPDL1,HAUS4,FBXO5,KIF14,ULK4,TMEM231,WDR62,RAN,DYNC2H1,MZT1,HAUS…	Down	Stem
Interaction	int:SPDL1	SPDL1 interactions		8.329e-15	6.348e-13	65	277	MRPS28,MTHFD1,EIF3C,EIF3J,MYC,MYH10,CPNE3,NPM1,CAD,DDX21,RPL23,POLR2B,CSE1L,PRKDC,BCLAF1,SPDL1,FBXO5,THRAP3,DPYSL3,DHX40,SMC4,TRAP1,TRIM28,MRPS2,EIF2S1,EIF4A1,PSMD14,ERCC1,ERH,LANCL1,RPS23,TUBA1B,TUBB3,PRMT5,FLNA,TRA2B,TUBB,CCT4,SMC2,SNRNP200,XRCC6,CPNE7,PALD1,TUT4,TCP1,THUMPD2,ZWINT,MSH6,SF3B3,TPP2,CCT3,HNRNPA1,HNRNPH1,HNRNPU,HSPA8,HSP90AA1,HSP90AA2P,HSP90AB1,MRPS9,SGO2,KIF11,KPNB1,TNPO1,IPO5,SK…	Down	Stem
Interaction	int:H2AC4	H2AC4 interactions		2.588e-15	6.415e-13	42	342	LRWD1,TSPYL1,FANCD2,RBM27,NIP7,ANAPC5,ANAPC7,VARS1,MYBBP1A,SMARCA5,POLR1A,IARS1,LARS1,CHD8,XRCC5,DDX27,PELP1,CTCF,HLTF,PDCD11,EIF2AK2,FTSJ3,SART3,PDS5B,WDR4,HSPH1,PABPC4,PRPF6,DDB1,DDX1,DHX9,BLM,DDX18,EBNA1BP2,RBBP5,TERF2,SART1,KAT7,GTF3C1,PARN,HSD17B10,TP53	Up	TA
Interaction	int:SRRM2	SRRM2 interactions		8.531e-15	6.462e-13	66	284	MAGOH,MCM6,EIF3B,EIF3I,MYC,BARD1,BMP4,PRPF4B,BAZ1B,CDC5L,SEPTIN7,DDX21,CDK2,CHD4,DDX50,BAG2,THOC6,SF3B5,EIF4A3,PSMC5,DHX15,EEF1B2,ABCE1,EIF4A1,ALYREF,RPL7A,FBL,DDX41,SYNCRIP,FLNA,SRSF1,DNAJC8,ZCCHC17,PPIL1,PAXIP1,SMARCC1,SNRPB2,SNRPC,SNRPD1,SNRPF,SNRNP200,XRCC6,CDK12,UTP14A,RUVBL2,SUB1,RBMX,PRPF19,SF3B3,PES1,TMPO,HDAC2,HNRNPA1,HNRNPA2B1,HNRNPF,HNRNPH1,HNRNPL,HNRNPU,HSPA8,HSPD1,RAD18,ILF2,ILF3,FIP…	Down	Stem
Interaction	int:DCAF13	DCAF13 interactions		8.602e-15	6.476e-13	33	85	NOB1,ATM,MYC,SNU13,RRP9,DDX21,GNL2,DCAF13,POLR1C,RSL1D1,PUM3,GNL3,EXOSC3,E2F2,CDCA8,NAT10,RPA1,DDX47,FBL,UTP15,NOP56,NOP58,PAXIP1,UTP14A,UTP20,KRR1,EXOSC2,TK1,PES1,CCT3,EXOSC8,WDR36,IPO5	Down	Stem
GO: Biological Process	GO:0000077	DNA damage checkpoint		8.628e-15	6.707e-13	43	152	MRE11,MSH2,ATM,NBN,CCND1,BRCA1,CCNB1,CNOT9,CDC5L,CDC25C,PCNA,CDK2,E2F7,CHEK1,PLK1,DONSON,CNOT10,MDC1,PRKDC,TIPIN,RAD1,RHNO1,THOC1,RNASEH2B,E2F1,E2F8,RFWD3,RPA2,ATRIP,ABRAXAS1,TRIAP1,GTSE1,DTL,CLSPN,MAP3K20,PRPF19,CHEK2,TREX1,RINT1,PRMT1,EME1,DDX39B,HMGA2	Down	Stem
Gene Family	362	Ring finger proteins|WD repeat domain containing	genenames.org	4.103e-15	6.873e-13	47	262	SEH1L,IFT80,NSMAF,RAE1,WDR19,EIF3I,NUP43,RRP9,CDC20,BUB3,WDR46,ERCC8,NUP37,SNRNP40,NLE1,DCAF13,POC1A,GEMIN5,THOC6,WDR74,WDR92,CSTF1,PAK1IP1,WDR62,RBBP7,WRAP53,RFWD3,UTP18,WDR41,WDR54,WDR75,UTP15,WDR89,DTL,WDR12,IFT122,NEDD1,WDR43,WDR3,PRPF19,BOP1,EML4,WDR5,PWP1,WDHD1,WDR36,TBC1D31	Down	Stem
Pathway	1339113	SUMOylation of DNA replication proteins	BioSystems: REACTOME	1.551e-14	7.003e-13	24	46	SEH1L,NUP54,RAE1,BIRC5,NUP98,NUP43,PCNA,AURKB,NUP37,NUP155,NUP93,NUP58,NUP153,RANGAP1,CDCA8,NUP85,NDC1,NUP133,NUP205,NUP210,NUP188,TOP2A,INCENP,NUP107	Down	Stem
GO: Molecular Function	GO:0140097	catalytic activity, acting on DNA		2.617e-15	7.006e-13	42	364	BRIP1,MAP3K4,GAR1,ERI3,FTO,GNL3L,CTC1,POLA1,POLE,GINS4,TWNK,CCT7,CHD8,SAMHD1,CHD7,DCLRE1B,XRCC5,DHX30,RUVBL1,CCT5,N6AMT1,POLD3,DHX36,ATR,TFIP11,RAD54L2,DDX1,DHX9,BLM,DFFA,TELO2,NME1,WDR70,TDG,REV3L,TERF2,OGG1,AIFM1,PARN,TREX2,TOP2B,TP53	Up	TA
[truncated: 9,807 more rows]

## Sheet: Enteroendocrine All
Ensembl ID	BaseMean	log2FoldChange	FC	lfcSE	stat	P	PAdj	HGNC
ENSG00000213390	1419.17	-0.160019	0.895013	0.0281577	-5.68297	1.32376e-08	0.000145058	ARHGAP19
ENSG00000059378	1811.58	0.221101	1.16562	0.0443	4.991	6.00675e-07	0.00219406	PARP12
[truncated: 469 more rows]

## Sheet: Enteroendocrine Regulators
Ensembl ID	BaseMean	log2FoldChange	FC vs Ethanol	lfcSE	stat	P	PAdj	HGNC	Enteroendocrine Cell Stage
[truncated: 85 more rows]

[truncated: 5 more sheets: Immature Colonocyte All, Immature Goblet All, Stem All, TA all, Tuft all]
